# Supplementary material for: Does the opening of producer services promote the wage growth of the downstream manufacturing industry?—Empirical evidence from Chinese manufacturing listed companies
Source: PLoS One. 2024 Apr 18;19(4):e0293915. doi: 10.1371/journal.pone.0293915 (PMC11025729; doi:10.1371/journal.pone.0293915)
Supplement: S1 Data — (ZIP) [file pone.0293915.s001.zip]

Archive with 9 entries (9 files):
- data1.dta
- data1.xlsx
- data2.dta
- data2.xlsx
- data3.dta
- data3.xlsx
- data4.dta
- data4.xlsx
- stata.do
