# Supplementary material for: Does the opening of producer services promote the wage growth of the downstream manufacturing industry?—Empirical evidence from Chinese manufacturing listed companies
Source: PLoS One. 2024 Apr 18;19(4):e0293915. doi: 10.1371/journal.pone.0293915 (PMC11025729; doi:10.1371/journal.pone.0293915)
Supplement: S1 Data — (ZIP) [file pone.0293915.s001.zip › data1.xlsx]

## Sheet: Sheet1
year	Msfdi	ind	HHI	id	Share	Wage	Msfdi2	Capital	Size	Equity	ROE
1999	0.809463	C13	0.147148	13	0.074489	2.10598	0.65523	1.74993	4.80402	0.680872	0.114572
1999	0.809463	C14	0.152915	14	0.0876341	1.05203	0.65523	1.28678	4.67283	0.716572	0.0946979
1999	0.634055	C15	0.0730655	15	0.203993	2.15924	0.402026	1.39623	5.52146	0.549157	0.13551
1999	0.726246	C17	0.184424	17	0.113437	1.34333	0.527433	1.25234	4.69135	0.752574	0.0932128
1999	0.564749	C22	0.281727	22	0.0156524	1.05203	0.318942	1.49634	3.65066	1.40888	0.0556903
1999	0.62109	C25	0.280948	25	0.170156	1.63098	0.385752	2.02266	5.44242	0.646181	0.0639461
1999	0.860134	C26	0.0492116	26	0.374879	1.3038	0.739831	1.60019	6.32615	0.721586	0.0979963
1999	0.573885	C27	0.035648	27	0.469816	1.6899	0.329344	1.44368	6.29342	-1.44383	0.0901258
1999	0.535083	C28	0.152095	28	0.0903118	1.38334	0.286314	1.36733	4.83628	0.526725	0.0985583
1999	0.583241	C29	0.162021	29	0.0535542	1.3994	0.34017	1.53388	4.60217	0.888569	0.0952123
1999	0.905895	C30	0.0627761	30	0.218355	1.31946	0.820645	1.48222	5.57595	0.881835	0.091626
1999	0.69339	C31	0.0999093	31	0.722981	1.24094	0.48079	1.57193	6.74524	0.695183	0.101904
1999	0.579582	C32	0.109145	32	0.333496	1.29016	0.335916	1.42985	5.81711	0.860406	0.122974
1999	0.544099	C33	0.353581	33	0.126339	5.57518	0.296044	2.23252	4.82028	0.832013	0.1127
1999	0.652378	C34	0.0883432	34	0.430868	1.89437	0.425598	1.45256	5.86647	0.944181	0.0771979
1999	0.594622	C35	0.0622353	35	0.196203	1.05203	0.353576	1.04391	5.15906	1.13081	0.0690328
1999	0.710427	C36	0.0882668	36	0.555016	1.7354	0.504706	1.29196	6.3081	1.01744	0.108335
1999	0.661489	C38	0.0709662	38	0.362708	1.95981	0.437568	1.69496	6.19441	0.863221	0.110041
1999	0.73915	C39	0.0757315	39	0.669427	1.86749	0.546343	1.91464	6.6958	0.9415	0.107588
2000	0.809463	C13	0.127166	13	0.121322	1.82647	0.65523	1.59858	5.30827	0.715825	0.0948237
2000	0.809463	C14	0.137655	14	0.0915388	1.23883	0.65523	1.518	4.89035	0.727172	0.0777389
2000	0.634055	C15	0.0713607	15	0.302209	2.27714	0.402026	1.78882	6.03787	0.587076	0.0963041
2000	0.726246	C17	0.13471	17	0.141031	1.09079	0.527433	1.30171	5.01063	0.713557	0.0935448
2000	0.564749	C22	0.197552	22	0.0702965	1.05203	0.318942	1.78019	5.02388	0.987679	0.0831199
2000	0.62109	C25	0.213842	25	0.223372	1.66119	0.385752	2.06941	5.743	0.639592	0.0776965
2000	0.860134	C26	0.029507	26	0.433605	1.71249	0.739831	1.68035	6.49526	0.822254	0.0784592
2000	0.573885	C27	0.0334917	27	0.591279	1.84679	0.329344	1.72279	6.66186	1.22339	0.108684
2000	0.535083	C28	0.1305	28	0.10643	2.38497	0.286314	1.49687	5.06259	0.540211	0.0820674
2000	0.583241	C29	0.124081	29	0.0797132	1.20076	0.34017	1.78521	5.01728	1.10663	0.099412
2000	0.905895	C30	0.0507096	30	0.254031	1.27052	0.820645	1.71217	5.92426	0.886159	0.0854604
2000	0.69339	C31	0.117482	31	1.15409	1.78423	0.48079	1.94165	7.25841	0.684962	0.109428
2000	0.579582	C32	0.0728855	32	0.424845	1.62932	0.335916	1.43591	6.10479	0.902677	0.114644
2000	0.544099	C33	0.328258	33	0.167967	5.57518	0.296044	2.35443	4.89035	0.646314	0.104533
2000	0.652378	C34	0.0805763	34	0.411706	1.88001	0.425598	1.61245	5.95324	0.823758	0.0641599
2000	0.594622	C35	0.0575925	35	0.264981	1.63719	0.353576	1.48302	5.57215	0.812777	0.0822623
2000	0.710427	C36	0.05957	36	0.641648	1.8492	0.504706	1.43726	6.53379	1.18989	0.0938126
2000	0.661489	C38	0.0628416	38	0.427035	1.88436	0.437568	1.75311	6.29895	0.992825	0.103556
2000	0.73915	C39	0.0548967	39	0.843121	2.03385	0.546343	2.06945	6.98472	0.816697	0.0955942
2001	0.809463	C13	0.164342	13	0.110553	1.55261	0.65523	2.29067	5.42495	0.8236	0.0748858
2001	0.809463	C14	0.139148	14	0.123441	1.62521	0.65523	1.63568	5.04986	0.686732	0.0583942
2001	0.634055	C15	0.0698747	15	0.386634	2.3664	0.402026	1.66366	6.2634	0.579838	0.079986
2001	0.726246	C17	0.150894	17	0.119212	1.34945	0.527433	1.33087	5.03695	0.72475	0.0866982
2001	0.564749	C22	0.239569	22	0.0789377	1.05203	0.318942	1.78225	5.15906	1.174	0.0790465
2001	0.62109	C25	0.272542	25	0.529608	1.72711	0.385752	2.07248	6.31717	0.715001	0.0540318
2001	0.860134	C26	0.0280194	26	0.499402	1.79054	0.739831	1.75597	6.70441	0.964054	0.0693799
2001	0.573885	C27	0.032399	27	0.83972	2.03515	0.329344	1.79038	6.95655	0.820337	0.069196
2001	0.535083	C28	0.134313	28	0.100485	3.07318	0.286314	1.63537	5.01728	0.68644	0.0665535
2001	0.583241	C29	0.165885	29	0.0533635	1.25655	0.34017	2.03963	4.96284	1.04669	0.13735
2001	0.905895	C30	0.0557292	30	0.253728	1.41949	0.820645	1.85253	5.97126	0.891812	0.0804542
2001	0.69339	C31	0.123326	31	1.4539	1.82511	0.48079	2.01099	7.54433	0.736285	0.0965407
2001	0.579582	C32	0.0670677	32	0.503429	1.59251	0.335916	1.51985	6.38856	0.979003	0.0772605
2001	0.544099	C33	0.25497	33	0.174791	5.57518	0.296044	2.34394	5.04986	0.614136	0.108074
2001	0.652378	C34	0.0881707	34	0.348373	2.11045	0.425598	1.77586	5.90536	0.94101	0.0600708
2001	0.594622	C35	0.0597605	35	0.334277	2.30739	0.353576	1.8437	5.79301	0.884339	0.074983
2001	0.710427	C36	0.0672117	36	0.710842	1.85784	0.504706	1.51283	6.48616	0.769751	0.0764564
2001	0.661489	C38	0.06085	38	0.489333	2.36412	0.437568	1.82096	6.47851	1.02775	0.0781505
2001	0.73915	C39	0.0508616	39	1.00887	1.9812	0.546343	2.07878	7.02997	0.589534	0.0781833
2002	0.915853	C13	0.137559	13	0.129935	1.61987	0.838787	1.90705	5.55683	2.43371	0.0913123
2002	0.915853	C14	0.139339	14	0.19407	2.20776	0.838787	1.78822	5.24702	0.709047	0.0545027
2002	0.830194	C15	0.0701581	15	0.415865	2.4932	0.689222	1.93762	6.35611	0.69677	0.0598014
2002	0.898157	C17	0.15248	17	0.14084	1.65546	0.806686	1.47634	5.11799	0.98533	0.0774533
2002	0.79345	C22	0.199522	22	0.105722	1.49403	0.629563	1.81601	5.41165	1.13001	0.0732567
2002	0.84991	C25	0.285042	25	0.480555	1.62496	0.722347	2.11161	6.35957	0.872581	0.0575607
2002	1.00776	C26	0.0262966	26	0.508279	1.85034	1.01557	1.85614	6.72623	0.834319	0.0676722
2002	0.793945	C27	0.0263243	27	1.00732	2.48368	0.630348	1.76031	6.96602	0.753198	0.0657065
2002	0.773532	C28	0.109613	28	0.123281	2.32577	0.598352	1.6364	5.29832	0.870661	0.0490378
2002	0.807133	C29	0.139129	29	0.0977745	1.33072	0.651463	2.14752	5.29331	1.00477	0.0884043
2002	1.08988	C30	0.060753	30	0.319754	1.67028	1.18784	1.92123	6.29711	1.02982	0.0711153
2002	0.908788	C31	0.108614	31	1.62834	2.00346	0.825897	2.11431	7.68248	0.879065	0.091488
2002	0.815613	C32	0.0641233	32	0.537852	2.08598	0.665224	1.58792	6.45834	0.938261	0.0673795
2002	0.791918	C33	0.311063	33	0.199615	5.50256	0.627134	2.41146	5.15906	0.716905	0.0924048
2002	0.871284	C34	0.0840269	34	0.4325	2.94057	0.759136	1.8155	6.03069	1.4423	0.0517961
2002	0.828357	C35	0.0533699	35	0.395534	2.12749	0.686176	1.83261	5.99645	0.922387	0.0796905
2002	0.910204	C36	0.0643217	36	0.876089	2.12481	0.82847	1.31131	6.68461	0.907509	0.0922056
2002	0.864937	C38	0.0490856	38	0.587756	1.923	0.748116	1.9466	6.71296	1.00136	0.064612
2002	0.88226	C39	0.0473111	39	1.133	2.14665	0.778382	2.06373	7.20043	1.00532	0.0764951
2003	0.915853	C13	0.105485	13	0.157108	2.09644	0.838787	1.84777	5.7462	2.1213	0.0771522
2003	0.915853	C14	0.107921	14	0.20097	2.36436	0.838787	1.96547	5.34711	1.14395	0.0535028
2003	0.830194	C15	0.0718362	15	0.411511	2.50096	0.689222	1.97022	6.45677	0.861151	0.0640215
2003	0.898157	C17	0.124826	17	0.149292	1.58546	0.806686	1.61075	5.3845	1.02308	0.05922
2003	0.79345	C22	0.200905	22	0.114362	1.1607	0.629563	1.95582	5.56452	1.26094	0.0820705
2003	0.84991	C25	0.287184	25	0.468931	1.79334	0.722347	2.14332	6.38688	0.899817	0.0913192
2003	1.00776	C26	0.0322658	26	0.623646	2.25634	1.01557	1.96647	7.06476	1.00688	0.0677819
2003	0.793945	C27	0.0272761	27	1.03835	2.72635	0.630348	1.83976	7.09008	1.51775	0.118557
2003	0.773532	C28	0.119351	28	0.128398	1.622	0.598352	1.61849	5.31321	0.962638	0.0665957
2003	0.807133	C29	0.126783	29	0.111331	1.30915	0.651463	2.21865	5.55296	1.12666	0.0577403
2003	1.08988	C30	0.0644206	30	0.365256	1.6743	1.18784	2.10792	6.59167	1.10782	0.0714625
2003	0.908788	C31	0.0881965	31	1.7545	2.19347	0.825897	2.23871	7.87853	0.986034	0.130584
2003	0.815613	C32	0.0568592	32	0.574201	2.2079	0.665224	1.73062	6.72503	1.02013	0.0821624
2003	0.791918	C33	0.248961	33	0.256796	2.05448	0.627134	1.73888	5.54126	0.885725	0.0824822
2003	0.871284	C34	0.0753575	34	0.494451	4.81149	0.759136	1.80568	6.19848	1.69134	0.074342
2003	0.828357	C35	0.0511372	35	0.433841	2.24377	0.686176	2.09108	6.24998	0.984028	0.0861884
2003	0.910204	C36	0.0615852	36	0.998472	2.17188	0.82847	1.47199	6.92756	1.34351	0.103817
2003	0.864937	C38	0.0456431	38	0.649166	2.03899	0.748116	1.94215	6.90676	1.09436	0.0714709
2003	0.88226	C39	0.0471387	39	1.25846	2.26792	0.778382	2.06748	7.38399	1.0284	0.0769938
2004	0.915853	C13	0.146664	13	0.137309	1.2974	0.838787	1.68302	5.53733	1.9339	0.0869943
2004	0.915853	C14	0.10856	14	0.197886	2.42213	0.838787	2.02261	5.60212	1.59523	0.0600828
2004	0.830194	C15	0.0666908	15	0.401158	2.41973	0.689222	1.78535	6.60935	0.871437	0.0688067
2004	0.898157	C17	0.144286	17	0.127751	1.62059	0.806686	1.51919	5.2832	0.762867	0.0681612
2004	0.79345	C22	0.184433	22	0.146732	1.3234	0.629563	2.12026	6.01859	1.47257	0.0745975
2004	0.84991	C25	0.22772	25	0.498082	2.07523	0.722347	2.18364	6.6053	0.913456	0.152703
2004	1.00776	C26	0.0303499	26	0.702699	2.11394	1.01557	2.09228	7.24423	1.16829	0.0908751
2004	0.793945	C27	0.0243136	27	0.971932	2.66071	0.630348	1.8644	7.17012	0.760824	0.0725897
2004	0.773532	C28	0.109814	28	0.120482	1.79171	0.598352	1.71044	5.49306	1.2454	0.0642293
2004	0.807133	C29	0.112168	29	0.12654	1.53062	0.651463	2.35682	5.83188	1.40234	0.0724135
2004	1.08988	C30	0.07295	30	0.331157	1.78609	1.18784	2.22298	6.70319	1.19762	0.0825573
2004	0.908788	C31	0.0720783	31	1.87117	2.31855	0.825897	2.41967	8.16337	1.31026	0.152978
2004	0.815613	C32	0.0543091	32	0.581544	1.83538	0.665224	1.87738	6.91771	1.15257	0.103429
2004	0.791918	C33	0.226173	33	0.332503	5.57518	0.627134	2.49127	6.01616	1.19783	0.103225
2004	0.871284	C34	0.0714058	34	0.472505	5.57518	0.759136	2.15914	6.45991	1.59273	0.0969026
2004	0.828357	C35	0.0588013	35	0.445581	2.16364	0.686176	2.23393	6.54247	1.10598	0.0833889
2004	0.910204	C36	0.0578205	36	0.993471	1.85588	0.82847	1.55991	7.08171	1.45732	0.100665
2004	0.864937	C38	0.044236	38	0.634045	1.9966	0.748116	1.78966	7.01211	1.18902	0.0662643
2004	0.88226	C39	0.0557625	39	1.4404	2.28143	0.778382	2.0323	7.58579	0.73735	0.0674995
2005	0.658106	C13	0.109244	13	0.145319	1.88991	0.433104	1.82337	5.78996	1.63679	0.0587831
2005	0.658106	C14	0.125321	14	0.181648	2.38916	0.433104	1.89328	5.54126	1.4757	0.0510345
2005	0.576057	C15	0.0765095	15	0.392815	2.40953	0.331842	1.70968	6.55393	0.69909	0.0683739
2005	0.638807	C17	0.119792	17	0.170295	1.55422	0.408074	1.43338	5.45104	0.913431	0.0501212
2005	0.541521	C22	0.18375	22	0.150995	1.44899	0.293245	2.23724	6.16121	1.51321	0.0770399
2005	0.594422	C25	0.229424	25	0.463204	2.09737	0.353338	2.23757	6.59851	1.06075	0.115817
2005	0.743343	C26	0.0255489	26	0.593763	2.22258	0.552559	2.1707	7.2724	1.15648	0.0898961
2005	0.54119	C27	0.0244341	27	0.870777	2.69895	0.292886	1.89963	7.20043	0.88555	0.0754569
2005	0.535083	C28	0.115135	28	0.110578	1.63	0.286314	1.74623	5.56068	1.40732	0.0393662
2005	0.55492	C29	0.118823	29	0.11353	1.61635	0.307936	2.23915	5.85793	1.36007	0.0752911
2005	0.82724	C30	0.0697251	30	0.330373	1.70283	0.684327	2.30223	6.91771	1.41824	0.0541517
2005	0.651146	C31	0.121808	31	1.97543	2.36628	0.423992	2.63303	8.45532	1.3198	0.113234
2005	0.563166	C32	0.0580736	32	0.58014	2.06736	0.317155	1.97612	7.03878	1.2313	0.109214
2005	0.539819	C33	0.235173	33	0.301991	2.08363	0.291404	1.8795	6.03069	1.34464	0.100201
2005	0.613159	C34	0.0769895	34	0.48818	5.07171	0.375964	2.14131	6.51471	1.28974	0.0952361
2005	0.574877	C35	0.07106	35	0.41325	2.17153	0.330484	2.218	6.56103	1.21661	0.0810012
2005	0.650398	C36	0.0666302	36	0.834448	1.97136	0.423018	1.72517	7.12287	1.46869	0.0812929
2005	0.610634	C38	0.0476999	38	0.510886	2.2595	0.372873	1.97147	6.91771	1.25015	0.0820239
2005	0.62669	C39	0.0535492	39	1.00134	2.33857	0.39274	1.99079	7.28619	0.662104	0.0697604
2006	0.658106	C13	0.107931	13	0.180147	2.13384	0.433104	1.79283	5.8861	1.23175	0.0926515
2006	0.658106	C14	0.117559	14	0.205061	2.99049	0.433104	1.89381	5.73657	1.27219	0.0466704
2006	0.576057	C15	0.07076	15	0.403414	2.37851	0.331842	1.75703	6.68461	0.724479	0.0863066
2006	0.638807	C17	0.0966903	17	0.199312	1.50119	0.408074	1.32588	5.77455	0.962067	0.0703279
2006	0.541521	C22	0.160929	22	0.137985	1.59728	0.293245	2.46191	6.42	1.67386	0.0753801
2006	0.594422	C25	0.354538	25	0.321965	2.10647	0.353338	2.13882	6.19236	1.18973	0.084211
2006	0.743343	C26	0.0264113	26	0.557689	2.88153	0.552559	2.31085	7.32647	1.28808	0.103807
2006	0.54119	C27	0.0226222	27	0.82791	2.67512	0.292886	2.00846	7.36518	1.01087	0.0720118
2006	0.535083	C28	0.105166	28	0.107322	1.6511	0.286314	1.83771	5.65599	1.16783	0.0534183
2006	0.55492	C29	0.118064	29	0.110196	1.59959	0.307936	2.29394	5.85507	1.37271	0.0646485
2006	0.82724	C30	0.0728662	30	0.349753	2.11353	0.684327	2.36121	7.03878	1.49656	0.0821284
2006	0.651146	C31	0.0883203	31	2.35724	2.33313	0.423992	2.70082	8.79027	1.4994	0.115845
2006	0.563166	C32	0.0614391	32	0.608475	2.10356	0.317155	2.23335	7.36518	0.225613	0.164277
2006	0.539819	C33	0.246291	33	0.333464	1.87395	0.291404	1.82574	6.26149	1.18596	0.110411
2006	0.613159	C34	0.0611032	34	0.485822	4.85509	0.375964	2.13112	6.67708	1.22322	0.0870043
2006	0.574877	C35	0.0670624	35	0.540441	2.13111	0.330484	2.13882	6.88244	1.36201	0.0981418
2006	0.650398	C36	0.163636	36	0.94673	2.57449	0.423018	2.13914	7.745	1.51686	0.0849066
2006	0.610634	C38	0.0457179	38	0.603684	2.18637	0.372873	1.74482	7.15461	1.17111	0.0915379
2006	0.62669	C39	0.0448407	39	1.17862	2.50095	0.39274	2.00847	7.51207	1.20876	0.110706
2007	0.658106	C13	0.105548	13	0.169785	1.98795	0.433104	1.88353	6.12687	0.585329	0.0847941
2007	0.658106	C14	0.12725	14	0.220326	3.44375	0.433104	2.00883	5.89715	1.24519	0.0510869
2007	0.576057	C15	0.0699841	15	0.432755	2.46715	0.331842	1.83528	6.848	0.440013	0.118246
2007	0.638807	C17	0.0933685	17	0.198214	3.2456	0.408074	1.58724	5.99894	0.91215	0.0875056
2007	0.541521	C22	0.136961	22	0.141356	1.80133	0.293245	2.57968	6.61204	1.20399	0.0634009
2007	0.594422	C25	0.281099	25	0.308772	2.81828	0.353338	2.49129	6.45205	1.10123	0.093324
2007	0.743343	C26	0.0225489	26	0.726523	2.33485	0.552559	2.42557	7.75791	1.98742	0.225549
2007	0.54119	C27	0.0225096	27	0.844978	3.24144	0.292886	2.04601	7.48997	0.884058	0.118081
2007	0.535083	C28	0.0908106	28	0.119245	2.01521	0.286314	2.06324	5.96101	0.987148	0.111887
2007	0.55492	C29	0.101987	29	0.136618	1.95895	0.307936	2.3275	6.09357	1.31696	0.0963776
2007	0.82724	C30	0.0725815	30	0.405905	2.57718	0.684327	2.42908	7.32647	1.26778	0.0956519
2007	0.651146	C31	0.0841393	31	2.70077	2.50928	0.423992	2.82194	9.08251	1.55062	0.141921
2007	0.563166	C32	0.127556	32	1.01871	2.1168	0.317155	2.40235	8.03916	1.21763	0.198408
2007	0.539819	C33	0.287243	33	0.361682	1.79119	0.291404	2.04569	6.68461	1.22684	0.0920296
2007	0.613159	C34	0.110575	34	0.562266	5.3071	0.375964	2.40758	7.12287	1.35355	0.130499
2007	0.574877	C35	0.0763203	35	0.628601	2.7237	0.330484	2.51233	7.25841	1.22453	0.123559
2007	0.650398	C36	0.147722	36	1.06609	2.50894	0.423018	2.2159	7.95858	1.42704	0.105717
2007	0.610634	C38	0.052939	38	0.780223	2.10856	0.372873	1.79398	7.42655	1.14926	0.112066
2007	0.62669	C39	0.0473386	39	1.44515	2.55723	0.39274	2.07425	7.9047	0.913672	0.0860831
2008	1.15817	C13	0.101516	13	0.169386	2.39655	1.34137	2.14236	6.23637	0.849689	0.0694721
2008	1.15817	C14	0.117073	14	0.0726895	3.06791	1.34137	1.9028	5.18739	1.02238	0.0545059
2008	1.07512	C15	0.0827663	15	0.448808	2.53355	1.15589	1.94657	6.93731	0.639017	0.118509
2008	1.13468	C17	0.0988486	17	0.184058	1.97949	1.28749	1.60923	6.05912	1.07822	0.0533581
2008	1.04131	C22	0.158125	22	0.151381	1.8993	1.08432	2.54653	6.6796	1.94798	0.0614237
2008	1.09373	C25	0.246328	25	0.138043	2.37392	1.19625	2.64926	6.12905	2.60601	0.147244
2008	1.2331	C26	0.0291191	26	0.661541	2.33515	1.52052	2.51842	7.83201	1.31938	0.116617
2008	1.03979	C27	0.0206939	27	0.80692	3.15736	1.08116	2.03465	7.49554	0.81097	0.112917
2008	1.02173	C28	0.1486	28	0.0334772	2.67257	1.04394	2.70588	5.1358	0.666002	0.0795591
2008	1.05473	C29	0.122338	29	0.110034	2.07401	1.11245	2.38764	5.9162	1.07273	0.0813706
2008	1.31077	C30	0.0819044	30	0.428134	2.24167	1.71811	2.53238	7.54433	1.19533	0.100095
2008	1.14577	C31	0.0823502	31	2.62749	2.15464	1.31278	2.89847	9.16325	1.79212	0.0596304
2008	1.05613	C32	0.215246	32	0.953633	2.12439	1.11541	2.45047	8.04238	1.22166	0.0781342
2008	1.03415	C33	0.237039	33	0.380786	1.95118	1.06947	2.06384	6.67203	1.24881	0.0884935
2008	1.10241	C34	0.190126	34	0.840264	5.26548	1.21531	2.74495	7.75791	1.77726	0.112506
2008	1.06544	C35	0.112369	35	0.661541	2.69394	1.13516	2.60484	7.59589	1.32497	0.103042
2008	1.13268	C36	0.154009	36	1.09368	2.51896	1.28296	1.97038	7.99968	1.37078	0.0848717
2008	1.10573	C38	0.0626541	38	0.786914	2.01241	1.22264	2.05462	7.54961	1.09252	0.0954625
2008	1.12443	C39	0.0585018	39	1.4938	2.25728	1.26435	2.0541	7.96207	0.936622	0.0859273
2009	1.15817	C13	0.0831196	13	0.20416	2.69505	1.34137	2.25128	6.48768	-118.21	0.0796884
2009	1.15817	C14	0.147013	14	0.199165	3.48023	1.34137	2.09623	6.00635	1.69959	0.0871848
2009	1.07512	C15	0.0837068	15	0.523822	2.70725	1.15589	2.10447	7.17778	0.671988	0.135702
2009	1.13468	C17	0.0748304	17	0.2129	1.95541	1.28749	1.48636	6.23637	1.06556	0.0601668
2009	1.04131	C22	0.137506	22	0.147969	1.87467	1.08432	2.67924	6.87936	1.24852	0.0783935
2009	1.09373	C25	0.245153	25	0.252858	2.65535	1.19625	2.87141	6.73697	1.29777	0.0954169
2009	1.2331	C26	0.0305736	26	0.668045	2.32161	1.52052	2.69183	7.97934	1.11227	0.0954349
2009	1.03979	C27	0.0194211	27	0.842861	3.46085	1.08116	2.19721	7.71869	0.706975	0.12807
2009	1.02173	C28	0.0907284	28	0.108635	2.49838	1.04394	2.26733	6.11368	1.58267	0.0747901
2009	1.05473	C29	0.0875914	29	0.162329	2.43419	1.11245	2.32445	6.32615	1.14131	0.145942
2009	1.31077	C30	0.0838669	30	0.434542	2.25363	1.71811	2.57775	7.67786	1.24215	0.122345
2009	1.14577	C31	0.0923859	31	2.42244	2.32935	1.31278	2.98828	9.16534	1.82949	0.0401675
2009	1.05613	C32	0.0657669	32	0.655558	2.28434	1.11541	2.54747	7.83598	1.55815	0.0582973
2009	1.03415	C33	0.217592	33	0.309673	2.05297	1.06947	2.15124	6.82002	1.12869	0.0783271
2009	1.10241	C34	0.172471	34	0.899052	2.65901	1.21531	2.81795	7.95858	1.30358	0.111532
2009	1.06544	C35	0.0727081	35	0.967729	2.86779	1.13516	2.74048	7.98616	1.71699	0.106282
2009	1.13268	C36	0.149121	36	1.10508	2.74661	1.28296	2.02241	8.284	1.33718	0.117413
2009	1.10573	C38	0.0624749	38	0.986459	2.16619	1.22264	2.18797	7.98956	0.992785	0.101901
2009	1.12443	C39	0.0585552	39	1.68572	2.52994	1.26435	2.26625	8.31874	0.90743	0.0809683
2010	1.15817	C13	0.0851666	13	0.219698	2.88605	1.34137	2.08084	6.56244	-0.731104	0.0931871
2010	1.15817	C14	0.106588	14	0.260924	3.12794	1.34137	2.23538	6.46147	0.684504	0.088001
2010	1.07512	C15	0.0842171	15	0.58447	2.73824	1.15589	2.27008	7.45008	0.737496	0.154979
2010	1.13468	C17	0.061466	17	0.246312	2.2008	1.28749	1.71031	6.53524	0.968333	0.0833445
2010	1.04131	C22	0.141127	22	0.167513	2.17686	1.08432	2.71774	7.06476	3.62884	0.110069
2010	1.09373	C25	0.204476	25	0.27658	2.10097	1.19625	2.87269	6.91771	1.65266	0.0811994
2010	1.2331	C26	0.023391	26	0.798428	2.53815	1.52052	2.75109	8.34522	0.964491	0.0882756
2010	1.03979	C27	0.0167537	27	0.970638	3.36426	1.08116	2.35242	8.11671	0.759818	0.113308
2010	1.02173	C28	0.108749	28	0.0934109	2.56899	1.04394	2.61156	6.32794	1.00446	0.103523
2010	1.05473	C29	0.0659224	29	0.206652	2.39245	1.11245	2.38059	6.65157	0.920608	0.109357
2010	1.31077	C30	0.0764565	30	0.641874	2.31257	1.71811	2.76693	8.22951	1.4924	0.120603
2010	1.14577	C31	0.0813165	31	2.46834	2.66046	1.31278	3.03445	9.2873	1.99983	0.0717097
2010	1.05613	C32	0.112668	32	1.18982	2.42788	1.11541	2.58907	8.56217	1.39495	0.0796904
2010	1.03415	C33	0.196276	33	0.431047	1.91605	1.06947	2.18253	7.23706	0.859312	0.0832043
2010	1.10241	C34	0.117201	34	0.92889	2.74468	1.21531	2.94058	8.29655	1.12014	0.101954
2010	1.06544	C35	0.061576	35	1.02804	2.55648	1.13516	2.67953	8.25062	0.954565	0.102244
2010	1.13268	C36	0.158951	36	1.50814	2.84713	1.28296	2.2805	8.72583	1.28311	0.150281
2010	1.10573	C38	0.0465429	38	1.35159	2.32533	1.22264	2.1814	8.41627	1.09847	0.104989
2010	1.12443	C39	0.0452623	39	2.07696	2.63076	1.26435	2.29094	8.66216	0.669904	0.0904982
2011	1.15817	C13	0.0881461	13	0.355452	2.19555	1.34137	1.78503	6.93731	0.708355	0.119236
2011	1.15817	C14	0.0920718	14	0.303037	3.04073	1.34137	2.32338	6.84055	1.11449	0.0958461
2011	1.07512	C15	0.088755	15	0.61224	2.82727	1.15589	2.38752	7.68708	0.755963	0.152723
2011	1.13468	C17	0.0633623	17	0.247098	2.21986	1.28749	1.79279	6.59715	0.958562	0.0906788
2011	1.04131	C22	0.149214	22	0.163851	2.17627	1.08432	2.96091	7.27932	1.08744	0.0537622
2011	1.09373	C25	0.173227	25	0.284097	2.12952	1.19625	2.93598	7.09838	1.7213	0.0635485
2011	1.2331	C26	0.0218502	26	0.885326	2.44682	1.52052	2.80539	8.56408	0.930805	0.0881868
2011	1.03979	C27	0.0168734	27	1.01746	3.38651	1.08116	2.44756	8.3163	0.627533	0.109847
2011	1.02173	C28	0.125875	28	0.127734	2.50682	1.04394	2.78702	6.84907	0.928051	0.0979652
2011	1.05473	C29	0.0497296	29	0.243575	2.46858	1.11245	2.51616	6.94698	0.846489	0.0968022
2011	1.31077	C30	0.0796606	30	0.731164	2.7247	1.71811	2.86344	8.4659	1.31851	0.113059
2011	1.14577	C31	0.0933698	31	2.17147	2.45997	1.31278	3.13371	9.30565	2.19971	0.0736423
2011	1.05613	C32	0.106302	32	1.19365	2.44311	1.11541	2.77688	8.66734	1.22989	0.0812682
2011	1.03415	C33	0.182593	33	0.471293	2.0273	1.06947	2.34582	7.45588	0.866679	0.077765
2011	1.10241	C34	0.098687	34	1.01746	2.62003	1.21531	2.99661	8.45319	1.02535	0.0863087
2011	1.06544	C35	0.0532004	35	1.18043	2.56609	1.13516	2.8722	8.61068	0.831326	0.0972819
2011	1.13268	C36	0.155003	36	2.14504	3.10578	1.28296	2.2443	9.07108	1.21612	0.113344
2011	1.10573	C38	0.0485325	38	1.50197	2.31724	1.22264	2.37768	8.63586	0.857759	0.0860806
2011	1.12443	C39	0.0462577	39	2.49741	2.44884	1.26435	2.38046	8.9606	0.654889	0.0884629
2012	0.909638	C13	0.100925	13	0.421028	2.12669	0.827441	1.67081	7.02997	0.617399	0.0840365
2012	0.909638	C14	0.102999	14	0.337232	2.45169	0.827441	1.98649	6.86276	0.780164	0.0937161
2012	0.825733	C15	0.0910439	15	0.707164	2.84047	0.681835	2.49375	7.87093	0.84207	0.161166
2012	0.886301	C17	0.0608495	17	0.271829	1.93791	0.785529	1.80446	6.74052	0.892674	0.0650269
2012	0.79138	C22	0.155797	22	0.162689	2.15493	0.626282	2.90466	7.25841	2.87836	0.159333
2012	0.844126	C25	0.336395	25	0.147564	1.92406	0.712549	2.98514	6.54391	1.96102	0.0436533
2012	0.986468	C26	0.0221061	26	0.968774	2.49218	0.973119	2.8323	8.72745	1.15662	0.0757239
2012	0.791101	C27	0.0165741	27	1.12819	2.37708	0.625841	2.36796	8.41627	0.703203	0.156179
2012	0.771943	C28	0.138083	28	0.1259	2.77574	0.595896	2.87246	6.8773	1.53498	0.122008
2012	0.805239	C29	0.0485551	29	0.259157	2.22707	0.648409	2.49391	7.03878	0.771493	0.0903649
2012	1.06412	C30	0.0784097	30	0.788917	2.32319	1.13236	2.88656	8.55449	1.41885	0.198481
2012	0.89637	C31	0.13083	31	1.47564	2.33324	0.803479	3.27965	9.05369	2.45406	0.0357332
2012	0.806731	C32	0.0719299	32	0.719427	2.36914	0.650815	2.96266	8.3939	1.16584	0.0589024
2012	0.784472	C33	0.173635	33	0.478256	2.16275	0.615397	2.43039	7.52294	0.743123	0.0641485
2012	0.854532	C34	0.112531	34	1.026	2.66725	0.730226	2.96907	8.41405	0.910617	0.0741869
2012	0.816178	C35	0.0562309	35	1.27126	2.67111	0.666146	2.9034	8.69618	0.791714	0.0824685
2012	0.884261	C36	0.128957	36	2.32996	2.98218	0.781917	2.23949	9.18502	1.27729	0.0887581
2012	0.857051	C38	0.052999	38	1.61462	2.29229	0.734537	2.43213	8.77493	0.810389	0.0849622
2012	0.876654	C39	0.0445127	39	2.61201	2.47105	0.768522	2.33952	9.0216	0.758345	0.0744854
2013	0.909638	C13	0.0899553	13	0.496275	3.19967	0.827441	1.82452	7.2998	0.904815	0.076382
2013	0.909638	C14	0.108819	14	0.400837	2.6353	0.827441	2.24652	7.17012	0.958209	0.0912759
2013	0.825733	C15	0.102932	15	0.71769	2.91901	0.681835	2.54083	7.90839	0.751741	0.124105
2013	0.886301	C17	0.0569762	17	0.297383	2.08842	0.785529	1.86218	6.85961	0.924706	0.0777338
2013	0.79138	C22	0.145043	22	0.168734	2.19635	0.626282	3.03951	7.35883	3.19387	0.0569932
2013	0.844126	C25	0.212667	25	0.24661	2.30566	0.712549	2.99653	6.91771	1.51572	0.0444905
2013	0.986468	C26	0.0280852	26	1.12616	2.73444	0.973119	2.94031	8.91328	0.0433748	0.0719128
2013	0.791101	C27	0.0164132	27	1.3094	2.90214	0.625841	2.4761	8.58111	1.15183	0.106738
2013	0.771943	C28	0.127812	28	0.154991	3.01551	0.595896	2.84565	7.08171	1.32716	0.0476672
2013	0.805239	C29	0.0490834	29	0.27715	2.46671	0.648409	2.58517	7.12287	0.731258	0.0871631
2013	1.06412	C30	0.0759369	30	0.85512	2.32253	1.13236	2.95279	8.67761	1.15652	0.0779509
2013	0.89637	C31	0.085821	31	2.06908	2.28056	0.803479	3.22452	9.42545	2.63707	0.0282871
2013	0.806731	C32	0.133491	32	0.954375	2.37387	0.650815	3.00408	8.76873	1.28971	0.0520541
2013	0.784472	C33	0.166684	33	0.53445	2.19826	0.615397	2.51807	7.71423	0.93556	0.0674226
2013	0.854532	C34	0.0995841	34	1.11089	2.77482	0.730226	3.02647	8.54091	0.717369	0.0798143
2013	0.816178	C35	0.0515128	35	1.29795	2.69375	0.666146	3.03316	8.82908	0.844834	0.0776625
2013	0.884261	C36	0.127774	36	2.56536	2.59193	0.781917	2.25451	9.3501	1.23271	0.0944565
2013	0.857051	C38	0.0541095	38	2.05763	2.30527	0.734537	2.496	9.02401	0.896999	0.0823029
2013	0.876654	C39	0.0370053	39	2.84785	2.55531	0.768522	2.43608	9.184	0.754546	0.0669739
2014	0.909638	C13	0.0874528	13	0.54457	2.35525	0.827441	1.94651	7.44425	0.635296	0.0807296
2014	0.909638	C14	0.103996	14	0.483261	2.71575	0.827441	2.32296	7.35244	0.936239	0.0856272
2014	0.825733	C15	0.102261	15	0.74653	3.03832	0.681835	2.61327	8.00637	0.640914	0.0965598
2014	0.886301	C17	0.0565165	17	0.329627	2.26356	0.785529	1.96507	7.02108	0.802702	0.0764536
2014	0.79138	C22	0.1449	22	0.173108	2.2177	0.626282	3.11572	7.50108	5.48389	0.0562111
2014	0.844126	C25	0.19309	25	0.130913	2.33303	0.712549	2.9371	6.50877	1.05876	0.0346456
2014	0.986468	C26	0.0257272	26	1.19373	2.59709	0.973119	3.00045	8.97588	1.01336	0.0774728
2014	0.791101	C27	0.015897	27	1.47863	2.62522	0.625841	2.60356	8.78263	0.809631	0.108126
2014	0.771943	C28	0.10965	28	0.108193	3.23489	0.595896	2.52913	6.42811	0.945327	0.0512875
2014	0.805239	C29	0.0437111	29	0.389494	2.45747	0.648409	2.53831	7.39018	0.729586	0.0754496
2014	1.06412	C30	0.0895466	30	0.879968	2.35296	1.13236	2.98278	8.66906	1.06911	0.0757923
2014	0.89637	C31	0.0828852	31	2.00517	2.38985	0.803479	3.314	9.4727	2.54454	0.031372
2014	0.806731	C32	0.0769023	32	0.70686	2.63264	0.650815	8.75476	8.47637	1.34878	0.0486244
2014	0.784472	C33	0.168985	33	0.573422	2.33619	0.615397	2.60746	7.84776	0.91039	0.0626203
2014	0.854532	C34	0.0917218	34	1.17569	2.8817	0.730226	3.15655	8.70118	1.06629	0.0694733
2014	0.816178	C35	0.0423726	35	1.48585	2.61208	0.666146	3.10746	9.00209	0.885597	0.0686555
2014	0.884261	C36	0.120671	36	3.02218	3.7779	0.781917	2.3095	9.51045	1.25356	0.0923657
2014	0.857051	C38	0.0544355	38	2.29008	2.41139	0.734537	2.59591	9.19421	0.884985	0.0858353
2014	0.876654	C39	0.0359108	39	3.29267	2.63745	0.768522	2.50547	9.39266	0.921869	0.0708132
2015	0.909638	C13	0.0838424	13	0.554491	2.47765	0.827441	2.13129	7.53369	0.6337	0.0775129
2015	0.909638	C14	0.087056	14	0.582927	2.75036	0.827441	2.40124	7.46737	0.572534	0.0974801
2015	0.825733	C15	0.107219	15	0.838846	3.08361	0.681835	2.721	8.17188	0.631764	0.0961604
2015	0.886301	C17	0.0596999	17	0.335183	2.3402	0.785529	1.93498	6.95655	0.855855	0.0773601
2015	0.79138	C22	0.199115	22	0.178077	2.39595	0.626282	3.24312	7.56527	3.46642	0.305298
2015	0.844126	C25	0.299167	25	0.154618	2.05306	0.712549	3.16536	6.66441	0.872674	0.0796463
2015	0.986468	C26	0.0275686	26	1.40755	2.59286	0.973119	3.11721	9.19421	0.994214	0.0697732
2015	0.791101	C27	0.0142582	27	1.76655	2.81574	0.625841	2.69314	8.99591	0.57264	0.103381
2015	0.771943	C28	0.135785	28	0.186963	2.89568	0.595896	2.84268	7.22257	1.02794	0.0596004
2015	0.805239	C29	0.0449637	29	0.419423	2.46174	0.648409	2.5544	7.33302	0.674544	0.0754424
2015	1.06412	C30	0.118334	30	0.799747	2.94898	1.13236	3.02234	8.55256	0.934636	0.066127
2015	0.89637	C31	0.265719	31	0.824628	3.05043	0.803479	3.47479	8.68609	2.21321	0.0297516
2015	0.806731	C32	0.186457	32	0.675342	2.62974	0.650815	3.18863	8.52118	0.971972	0.0472121
2015	0.784472	C33	0.158417	33	0.650461	2.43356	0.615397	2.7213	8.0229	0.9033	0.0634882
2015	0.854532	C34	0.111104	34	1.02012	2.90739	0.730226	3.26129	8.68778	0.833087	0.0686613
2015	0.816178	C35	0.0398034	35	1.47864	2.57637	0.666146	3.09555	9.00085	0.803686	0.0636164
2015	0.884261	C36	0.124803	36	3.73215	3.8083	0.781917	2.46969	9.68657	1.3942	0.0960199
2015	0.857051	C38	0.0434461	38	2.61251	2.53419	0.734537	7.82499	9.37585	0.964358	0.0880369
2015	0.876654	C39	0.0315211	39	3.94542	2.80861	0.768522	2.59474	9.5819	0.695926	0.0810728
2016	1.15647	C13	0.0802253	13	0.599131	2.61288	1.33743	2.36542	7.88232	1.26207	0.105066
2016	1.15647	C14	0.0758108	14	0.609286	2.82314	1.33743	2.41263	7.55486	2.39473	0.110815
2016	1.07767	C15	0.121977	15	0.849615	3.22133	1.16138	2.88839	8.31874	0.549336	0.0904839
2016	1.13877	C17	0.0513543	17	0.362187	2.4913	1.29679	2.03463	7.11477	0.809963	0.0804511
2016	1.04011	C22	0.15962	22	0.265716	2.61774	1.08184	3.14528	7.74066	3.81433	0.063449
2016	1.08557	C25	0.142105	25	0.244053	2.47282	1.17846	3.16766	7.31322	1.00089	0.0813463
2016	1.23797	C26	0.024063	26	1.3912	2.76667	1.53257	3.14402	9.20734	0.793426	0.0750774
2016	1.04361	C27	0.0140934	27	1.98695	2.82667	1.08912	2.80978	9.23014	0.571757	0.101947
2016	1.02132	C28	0.116717	28	0.196664	2.88209	1.04309	3.05921	7.46737	0.913168	0.0654288
2016	1.05444	C29	0.0381923	29	0.551742	2.51608	1.11184	2.58199	7.75362	0.657035	0.0806179
2016	1.31142	C30	0.0992486	30	1.0324	2.92566	1.71983	3.14157	8.99962	0.991572	0.0594412
2016	1.13527	C31	0.0945362	31	1.68569	2.6717	1.28883	3.50603	9.51045	3.6206	0.0599432
2016	1.06041	C32	0.0817545	32	1.06625	2.71138	1.12447	3.1874	9.03599	1.89626	0.051835
2016	1.0394	C33	0.145646	33	0.63975	2.63479	1.08035	2.90355	8.19699	1.00502	0.0750573
2016	1.11169	C34	0.0937837	34	1.08994	2.97247	1.23585	3.12544	8.76873	0.743521	0.0645269
2016	1.07505	C35	0.0316243	35	1.41828	2.68601	1.15574	2.97398	8.90924	0.770757	0.0696912
2016	1.15027	C36	0.116192	36	4.4681	2.8049	1.32313	2.54675	9.88837	1.44477	0.0925308
2016	1.11753	C38	0.041718	38	3.04305	2.68388	1.24887	2.80267	9.62905	0.92374	0.0924146
2016	1.1317	C39	0.0283357	39	4.97584	2.99464	1.28075	2.66283	9.90847	0.813895	0.0758856
2017	1.15647	C13	0.0713681	13	0.654441	2.73871	1.33743	2.38703	8.0229	0.717631	0.0898931
2017	1.15647	C14	0.0807062	14	0.642378	2.95713	1.33743	2.50307	7.68708	0.532279	0.111636
2017	1.07767	C15	0.121536	15	0.835393	3.32776	1.16138	3.02494	8.47637	0.583213	0.106241
2017	1.13877	C17	0.0496897	17	0.410157	2.51356	1.29679	2.09116	7.35883	0.811491	0.0827694
2017	1.04011	C22	0.17506	22	0.279872	2.61295	1.08184	3.23937	7.93021	1.63906	0.113127
2017	1.08557	C25	0.144761	25	0.230412	2.4709	1.17846	3.29774	7.39018	0.817412	0.0951703
2017	1.23797	C26	0.0183057	26	1.74618	3.10196	1.53257	3.19708	9.48797	1.31111	0.106444
2017	1.04361	C27	0.013949	27	2.1111	2.90532	1.08912	2.90137	9.41736	0.690066	0.109899
2017	1.02132	C28	0.117934	28	0.23192	2.95147	1.04309	3.1804	7.78322	1.04707	0.0956614
2017	1.05444	C29	0.0388692	29	0.539839	2.66838	1.11184	2.65853	7.79975	0.607423	0.0846018
2017	1.31142	C30	0.0979142	30	1.14603	3.01491	1.71983	3.16731	9.11052	0.996814	0.103967
2017	1.13527	C31	0.0902161	31	1.91809	3.08279	1.28883	3.57066	9.69892	2.06058	0.188831
2017	1.06041	C32	0.0768244	32	1.06158	2.91178	1.12447	3.28606	9.13238	1.48082	0.0892342
2017	1.0394	C33	0.133019	33	0.642378	2.72737	1.08035	2.95423	8.28652	0.911812	0.0819806
2017	1.11169	C34	0.0755113	34	1.34206	3.04748	1.23585	3.21964	9.06647	0.969488	0.0690981
2017	1.07505	C35	0.0238586	35	1.7884	2.91648	1.15574	3.12902	9.2873	0.883338	0.0766607
2017	1.15027	C36	0.114116	36	5.03648	2.84778	1.32313	2.65562	10.09	1.10579	0.101502
2017	1.11753	C38	0.0432422	38	3.64919	2.78798	1.24887	2.92525	9.84692	0.891957	0.0872899
2017	1.1317	C39	0.0272195	39	5.42855	3.03713	1.28075	2.71169	10.0648	0.755161	0.0855146
2018	1.15647	C13	0.075225	13	0.65509	2.76755	1.33743	2.46694	8.1047	0.846288	0.102219
2018	0.654085	C14	0.0661632	14	0.70991	3.01312	0.427827	2.52198	7.83598	0.645558	0.105196
2018	1.07767	C15	0.128165	15	0.885331	3.45189	1.16138	3.16109	8.61794	0.583952	0.127564
2018	1.13877	C17	0.053035	17	0.430331	2.62007	1.29679	2.0964	7.35883	0.71646	0.0798412
2018	1.04011	C22	0.166617	22	0.296024	2.60757	1.08184	3.25299	7.98616	1.20013	0.101793
2018	1.08557	C25	0.133484	25	0.239286	2.25075	1.17846	3.45177	7.56008	0.65405	0.101009
2018	1.23797	C26	0.0168962	26	1.95979	3.16514	1.53257	3.24783	9.62245	1.00955	0.10774
2018	1.04361	C27	0.0160335	27	2.14069	3.02298	1.08912	2.96641	9.44145	0.54455	0.10051
2018	1.02132	C28	0.165379	28	0.317952	2.68598	1.04309	3.51992	8.45744	1.13196	0.0759569
2018	1.05444	C29	0.0368947	29	0.534488	2.65888	1.11184	2.69679	7.92299	0.683028	0.0772599
2018	1.31142	C30	0.102549	30	1.25262	2.84743	1.71983	3.25594	9.2399	0.954957	0.112474
2018	1.13527	C31	0.0854148	31	2.01461	3.24225	1.28883	3.60563	9.72913	1.43829	0.222466
2018	1.06041	C32	0.0790777	32	0.992229	2.90632	1.12447	3.35994	9.1442	1.1519	0.074892
2018	1.0394	C33	0.157885	33	0.715391	2.84386	1.08035	2.98575	8.37101	0.832247	0.0803818
2018	1.11169	C34	0.0958119	34	1.19506	3.16247	1.23585	3.34583	9.03121	0.759869	0.0686867
2018	1.07505	C35	0.0274733	35	1.99268	3.0761	1.15574	3.11846	9.32367	0.829108	0.0844741
2018	1.15027	C36	0.127426	36	4.96114	2.90146	1.32313	2.67616	10.1064	1.15227	0.084542
2018	1.11753	C38	0.04733	38	3.7003	2.90637	1.24887	2.9817	9.91344	0.990969	0.0885694
2018	1.1317	C39	0.0321831	39	5.59157	3.15925	1.28075	2.67991	10.162	0.815639	0.088778
2019	1.15647	C13	0.0762255	13	0.690886	3.34427	1.33743	2.59149	8.24538	1.58901	0.103529
2019	0.654085	C14	0.0703282	14	0.795964	3.38077	0.427827	2.5948	7.97934	1.18016	0.116857
2019	1.07767	C15	0.135878	15	0.9457	3.57144	1.16138	3.29225	8.73231	0.572095	0.136102
2019	1.13877	C17	0.0535498	17	0.407176	2.74612	1.29679	2.14013	7.36518	0.761171	0.0693923
2019	1.04011	C22	0.144824	22	0.315233	2.7019	1.08184	3.2674	8.03269	0.88145	0.0744659
2019	1.08557	C25	0.141067	25	0.231696	2.80347	1.17846	3.4786	7.51752	0.609517	0.0684081
2019	1.23797	C26	0.0170269	26	2.02275	3.16595	1.53257	3.25641	9.66142	0.898185	0.0883906
2019	1.04361	C27	0.0146217	27	2.39577	3.09938	1.08912	2.93595	9.49552	0.560858	0.0977585
2019	1.02132	C28	0.1847	28	0.362518	2.94288	1.04309	3.75418	8.76249	1.45516	0.105981
2019	1.05444	C29	0.0344831	29	0.630467	2.89809	1.11184	2.79019	8.11073	0.73999	0.0866653
2019	1.31142	C30	0.100617	30	1.36864	3.0753	1.71983	3.32647	9.33256	0.858604	0.111465
2019	1.13527	C31	0.0775745	31	2.11206	3.21078	1.28883	3.66685	9.80918	1.41602	0.103282
2019	1.06041	C32	0.0752012	32	1.13221	2.99356	1.12447	3.36708	9.2399	1.28286	0.0748355
2019	1.0394	C33	0.147997	33	0.751306	2.93772	1.08035	3.03997	8.47637	0.837011	0.079873
2019	1.11169	C34	0.107653	34	1.2872	3.27355	1.23585	3.43183	9.18707	0.926381	0.0685911
2019	1.07505	C35	0.0256443	35	2.26443	3.26417	1.15574	3.19304	9.44145	0.761057	0.0859698
2019	1.15027	C36	0.132883	36	5.01746	3.26002	1.32313	2.84259	10.162	1.26284	0.0740096
2019	1.11753	C38	0.0458043	38	4.1243	3.08219	1.24887	3.01163	10.069	1.45189	0.0944496
2019	1.1317	C39	0.027685	39	6.67244	3.36284	1.28075	2.71281	10.3417	0.754737	0.0895132
2020	1.15647	C13	0.114751	13	0.955094	3.23239	1.33743	2.90189	8.83928	1.30228	0.128922
2020	0.654085	C14	0.0680737	14	0.882226	3.16503	0.427827	2.63198	8.14032	0.667749	0.125582
2020	1.07767	C15	0.139982	15	0.978516	3.75085	1.16138	3.38483	8.84217	0.73462	0.158938
2020	1.13877	C17	0.0470029	17	0.322702	3.45207	1.29679	2.21905	7.31322	0.600789	0.0911627
2020	1.04011	C22	0.117522	22	0.356534	2.79817	1.08184	3.24595	8.12267	0.67576	0.0956212
2020	1.08557	C25	0.123011	25	0.230576	2.87991	1.17846	3.55994	7.64012	0.79314	0.066711
2020	1.23797	C26	0.0163859	26	2.20166	3.28154	1.53257	3.34126	9.82011	0.773733	0.0889057
2020	1.04361	C27	0.0135881	27	2.53737	3.38695	1.08912	3.00786	9.60912	0.491883	0.109397
2020	1.02132	C28	0.190553	28	0.408583	2.91871	1.04309	3.87264	8.94246	0.962533	0.0965626
2020	1.05444	C29	0.0305386	29	0.70526	3.00394	1.11184	2.87358	8.32845	0.631621	0.110954
2020	1.31142	C30	0.0940934	30	1.42093	3.14703	1.71983	3.33992	9.41736	0.810211	0.107903
2020	1.13527	C31	0.0754477	31	2.1366	3.15813	1.28883	3.75481	9.88329	1.40347	0.0895387
2020	1.06041	C32	0.0614499	32	1.19452	3.07744	1.12447	3.43468	9.35876	1.1033	0.0988804
2020	1.0394	C33	0.0997416	33	0.869214	3.05871	1.08035	2.94135	8.55449	1.56315	0.097847
2020	1.11169	C34	0.1028	34	1.3923	3.32511	1.23585	3.43446	9.32367	0.87595	0.0810153
2020	1.07505	C35	0.025768	35	2.47492	3.404	1.15574	3.23	9.63561	0.800551	0.11584
2020	1.15027	C36	0.126077	36	5.20487	3.29687	1.32313	2.90035	10.2751	1.01444	0.0736569
2020	1.11753	C38	0.0422987	38	4.45017	3.23029	1.24887	3.09559	10.2328	0.962627	0.0968289
2020	1.1317	C39	0.0278311	39	7.80731	3.41979	1.28075	2.83536	10.5891	0.702788	0.0888872
