# Supplementary material for: Does the opening of producer services promote the wage growth of the downstream manufacturing industry?—Empirical evidence from Chinese manufacturing listed companies
Source: PLoS One. 2024 Apr 18;19(4):e0293915. doi: 10.1371/journal.pone.0293915 (PMC11025729; doi:10.1371/journal.pone.0293915)
Supplement: S1 Data — (ZIP) [file pone.0293915.s001.zip › data2.xlsx]

## Sheet: Sheet1
year	行业	id	indiaSTRI	CPI	Msfdi	code	行代码C	lp	age	size	Msfdi2	Capital	lnage	wage_co
2014	农副	13	0.216256	102	0.909638	2548	C13	1.92505	15	23510.7	0.827441	0.0737958	2.77259	5.05166
2014	食品	14	0.216256	102	0.909638	600872	C14	1.81002	21	117638	0.827441	0.124968	3.09104	5.12507
2014	酒	15	0.153848	102	0.825733	858	C15	2.379	16	567648	0.681835	0.176574	2.83321	6.74239
2014	纺织	17	0.139208	102	0.886301	601599	C17	1.53357	12	97469.9	0.785529	0.0689537	2.56495	4.56845
2014	造纸	22	0.0488166	102	0.79138	600793	C22	0.436564	25	863.502	0.626282	0.203262	3.2581	5.08728
2014	石油	25	0.114	102	0.844126	601015	C25	1.97678	11	408376	0.712549	0.255877	2.48491	4.56746
2014	化学原料	26	0.338527	102	0.986468	2455	C26	1.83938	12	82508.9	0.973119	0.259838	2.56495	4.01641
2014	医药	27	0.0738215	102	0.791101	600613	C27	2.53169	22	29979.5	0.625841	0.116886	3.13549	2.91472
2014	化学纤维	28	0.0230404	102	0.771943	301	C28	1.75897	16	23663.7	0.595896	0.650391	2.83321	7.47916
2014	橡胶塑料	29	0.074576	102	0.805239	2585	C29	1.58797	17	202512	0.648409	0.661566	2.89037	5.01776
2014	非金属	30	0.389045	102	1.06412	601992	C30	1.79206	9	1802119	1.13236	0.40234	2.30259	3.74898
2014	黑色	31	0.185555	102	0.89637	932	C31	1.80608	15	4059674	0.803479	0.233495	2.77259	4.63978
2014	有色	32	0.0689775	102	0.806731	612	C32	1.80374	21	319304	0.650815	0.220407	3.09104	4.23552
2014	金属制造	33	0.0460926	102	0.784472	600615	C33	1.42237	22	5700.91	0.615397	0.354376	3.13549	4.96057
2014	通用	34	0.12277	102	0.854532	811	C34	1.93929	26	29749.2	0.730226	0.164221	3.29584	5.4705
2014	专用	35	0.0914332	102	0.816178	600184	C35	1.80786	14	45764.4	0.666146	0.100566	2.70805	5.05507
2014	交通	36	0.181914	102	0.884261	600501	C36	1.7484	15	95152.7	0.781917	0.136981	2.77259	5.09024
2014	电气机械	38	0.156367	102	0.857051	300274	C38	2.23633	17	28516.4	0.734537	0.419188	2.89037	-1.19263
2014	计算机	39	0.217218	102	0.876654	2036	C39	1.63119	16	24022.8	0.768522	0.137154	2.83321	4.92411
2015	农副	13	0.213912	101.4	0.909638	2100	C13	1.8598	15	126987	0.827441	0.12974	2.77259	5.37828
2015	食品	14	0.213912	101.4	0.909638	2495	C14	1.49769	13	53734.8	0.827441	0.256212	2.63906	4.72955
2015	酒	15	0.152221	101.4	0.825733	600559	C15	2.3824	16	58466.2	0.681835	0.112235	2.83321	3.34817
2015	纺织	17	0.137767	101.4	0.886301	600232	C17	1.74283	21	34358.9	0.785529	0.0374909	3.09104	4.15416
2015	造纸	22	0.0482585	101.4	0.79138	2511	C22	1.63757	16	226930	0.626282	0.105804	2.83321	4.39091
2015	石油	25	0.112625	101.4	0.844126	2778	C25	1.98582	17	9548.81	0.712549	0.557367	2.89037	4.55567
2015	化学原料	26	0.334853	101.4	0.986468	300261	C26	1.51249	9	78924.3	0.973119	0.156313	2.30259	3.62024
2015	医药	27	0.0731692	101.4	0.791101	600488	C27	1.9741	16	133220	0.625841	0.226695	2.83321	3.38865
2015	化学纤维	28	0.0227534	101.4	0.771943	2427	C28	1.78215	12	125147	0.595896	0.203246	2.56495	4.43365
2015	橡胶塑料	29	0.0737152	101.4	0.805239	300305	C29	1.90279	11	35859.9	0.648409	0.424129	2.48491	3.14306
2015	非金属	30	0.385197	101.4	1.06412	789	C30	1.66572	18	444874	1.13236	0.116218	2.94444	4.07117
2015	黑色	31	0.183241	101.4	0.89637	600408	C31	1.42651	22	344882	0.803479	0.245899	3.13549	6.70139
2015	有色	32	0.0683096	101.4	0.806731	300057	C32	1.64124	17	149677	0.650815	0.385697	2.89037	4.10844
2015	金属制造	33	0.0456297	101.4	0.784472	890	C33	1.94233	22	60637.9	0.615397	0.140398	3.13549	3.55233
2015	通用	34	0.121638	101.4	0.854532	2537	C34	2.06116	11	74649.8	0.730226	0.0847654	2.48491	3.25597
2015	专用	35	0.0906722	101.4	0.816178	300030	C35	1.39045	19	31407.6	0.666146	0.138132	2.99573	3.41112
2015	交通	36	0.180404	101.4	0.884261	603997	C36	1.7787	12	42911.3	0.781917	0.06316	2.56495	4.70664
2015	电气机械	38	0.154608	101.4	0.857051	2139	C38	1.92742	19	17173.1	0.734537	0.0486473	2.99573	4.87586
2015	计算机	39	0.215562	101.4	0.876654	413	C39	1.70965	23	690019	0.768522	0.57027	3.17805	4.27632
2016	农副	13	0.213912	102	1.15647	600191	C13	0.543184	18	12668.1	1.33743	0.456154	2.94444	4.01123
2016	食品	14	0.213912	102	1.15647	603027	C14	1.583	20	44112.3	1.33743	0.0586996	3.04452	4.31887
2016	酒	15	0.152221	102	1.07767	752	C15	1.70155	19	15884.5	1.16138	0.468588	2.99573	3.14404
2016	纺织	17	0.137767	102	1.13877	726	C17	1.82626	23	524434	1.29679	0.0447552	3.17805	4.99189
2016	造纸	22	0.0482585	102	1.04011	600433	C22	1.70599	23	209957	1.08184	0.277285	3.17805	3.56384
2016	石油	25	0.112625	102	1.08557	600725	C25	2.78351	20	81.3503	1.17846	0.0058309	3.04452	3.06988
2016	化学原料	26	0.334853	102	1.23797	300398	C26	1.63235	14	32951.9	1.53257	0.255247	2.70805	4.81746
2016	医药	27	0.0731692	102	1.04361	600812	C27	1.86958	24	698439	1.08912	0.151353	3.21888	4.80738
2016	化学纤维	28	0.0227534	102	1.02132	600527	C28	1.64944	20	54093.5	1.04309	0.238795	3.04452	3.34388
2016	橡胶塑料	29	0.0737152	102	1.05444	600143	C29	2.07054	23	510053	1.11184	0.301606	3.17805	5.49282
2016	非金属	30	0.385197	102	1.31142	2798	C30	1.59301	22	12416.2	1.71983	0.0483847	3.13549	4.02028
2016	黑色	31	0.183241	102	1.13527	717	C31	1.73856	27	882324	1.28883	0.239686	3.33221	4.09067
2016	有色	32	0.0683096	102	1.06041	600111	C32	1.87213	19	268409	1.12447	0.159692	2.99573	4.63965
2016	金属制造	33	0.0456297	102	1.0394	603626	C33	1.71368	6	59446.3	1.08035	0.0520947	1.94591	4.72567
2016	通用	34	0.121638	102	1.11169	603339	C34	1.76186	26	11392.8	1.23585	0.148232	3.29584	5.38734
2016	专用	35	0.0906722	102	1.07505	603686	C35	1.9963	9	17351.7	1.15574	0.0299228	2.30259	4.27155
2016	交通	36	0.180404	102	1.15027	600523	C36	2.21543	17	64002.9	1.32313	0.0503391	2.89037	3.42604
2016	电气机械	38	0.154608	102	1.11753	300423	C38	1.74683	13	7553.71	1.24887	0.169062	2.63906	4.21213
2016	计算机	39	0.215562	102	1.1317	300139	C39	1.91828	16	17184.5	1.28075	0.445397	2.83321	4.26272
2017	农副	13	0.220034	101.6	1.15647	2100	C13	1.91948	17	155634	1.33743	0.209895	2.89037	6.14258
2017	食品	14	0.220034	101.6	1.15647	2847	C14	1.61108	12	37061	1.33743	0.037197	2.56495	4.63942
2017	酒	15	0.15595	101.6	1.07767	600962	C15	1.54958	16	56328.3	1.16138	0.116409	2.83321	4.56729
2017	纺织	17	0.141796	101.6	1.13877	603889	C17	1.77545	22	70891.1	1.29679	0.111322	3.13549	5.37853
2017	造纸	22	0.0498075	101.6	1.04011	200986	C22	1.68701	18	230230	1.08184	0.280868	2.94444	5.00445
2017	石油	25	0.116023	101.6	1.08557	601011	C25	1.74381	14	189330	1.17846	0.230884	2.70805	4.34211
2017	化学原料	26	0.343608	101.6	1.23797	565	C26	2.03126	25	25104.9	1.53257	0.166777	3.2581	4.98648
2017	医药	27	0.0747158	101.6	1.04361	999	C27	2.56384	18	327078	1.08912	0.108724	2.94444	5.8741
2017	化学纤维	28	0.0234956	101.6	1.02132	600527	C28	1.60944	21	54049.9	1.04309	0.362243	3.09104	3.66139
2017	橡胶塑料	29	0.0761709	101.6	1.05444	603615	C29	1.61701	20	33795.6	1.11184	0.0952517	3.04452	4.91787
2017	非金属	30	0.39561	101.6	1.31142	600176	C30	2.47351	18	1341534	1.71983	0.25485	2.94444	3.18296
2017	黑色	31	0.188926	101.6	1.13527	600569	C31	2.02364	24	1504104	1.28883	0.186881	3.21888	3.04807
2017	有色	32	0.0701688	101.6	1.06041	600362	C32	2.38511	20	1871476	1.12447	0.466804	3.04452	6.08142
2017	金属制造	33	0.0467802	101.6	1.0394	2443	C33	1.8546	15	75460.7	1.08035	0.174656	2.77259	5.47037
2017	通用	34	0.124787	101.6	1.11169	2795	C34	1.81487	14	7240.77	1.23585	0.0864555	2.70805	5.10444
2017	专用	35	0.0928825	101.6	1.07505	300402	C35	1.8958	23	38056.4	1.15574	0.186954	3.17805	4.52121
2017	交通	36	0.184133	101.6	1.15027	603788	C36	2.07521	18	15357	1.32313	0.144841	2.94444	5.64584
2017	电气机械	38	0.158808	101.6	1.11753	836	C38	2.52295	20	42990.3	1.24887	0.228613	3.04452	4.78766
2017	计算机	39	0.220169	101.6	1.1317	2119	C39	1.65078	15	59254.4	1.28075	0.168244	2.77259	5.3722
2018	农副	13	0.218546	102.1	1.15647	603363	C13	1.90639	7	120986	1.33743	0.0726859	2.07944	4.34985
2018	食品	14	0.218546	102.1	0.654085	600784	C14	1.98647	25	35848.7	0.427827	0.212333	3.2581	4.79162
2018	酒	15	0.155373	102.1	1.07767	600300	C15	1.84006	19	253969	1.16138	0.411487	2.99573	5.17304
2018	纺织	17	0.141099	102.1	1.13877	600630	C17	2.05464	26	38685.7	1.29679	0.16591	3.29584	4.6047
2018	造纸	22	0.0493911	102.1	1.04011	600433	C22	1.95633	25	225154	1.08184	0.240507	3.2581	4.02383
2018	石油	25	0.114809	102.1	1.08557	698	C25	1.90889	25	463559	1.17846	0.299205	3.2581	3.66459
2018	化学原料	26	0.341283	102.1	1.23797	603599	C26	2.17799	18	147736	1.53257	0.376264	2.94444	4.96908
2018	医药	27	0.0745309	102.1	1.04361	600385	C27	3.09291	26	49.4708	1.08912	0.206134	3.29584	8.17836
2018	化学纤维	28	0.0232831	102.1	1.02132	782	C28	1.71105	26	82789.1	1.04309	0.101099	3.29584	4.7873
2018	橡胶塑料	29	0.0757206	102.1	1.05444	2838	C29	2.10386	16	28833.5	1.11184	0.179868	2.83321	4.62731
2018	非金属	30	0.392564	102.1	1.31142	789	C30	1.9799	21	386384	1.71983	0.140531	3.09104	4.37297
2018	黑色	31	0.186753	102.1	1.13527	600808	C31	2.10249	25	3154518	1.28883	0.270162	3.2581	5.26793
2018	有色	32	0.0697419	102.1	1.06041	603527	C32	2.25153	13	10432.3	1.12447	0.208221	2.63906	5.11381
2018	金属制造	33	0.0464736	102.1	1.0394	2514	C33	1.73205	17	49859.9	1.08035	0.135134	2.89037	5.01019
2018	通用	34	0.124078	102.1	1.11169	2816	C34	1.88317	9	8081.32	1.23585	0.0886439	2.30259	-1.44961
2018	专用	35	0.0924336	102.1	1.07505	300486	C35	1.9973	23	35211	1.15574	0.345565	3.17805	5.65534
2018	交通	36	0.183174	102.1	1.15027	300100	C36	2.01884	12	188435	1.32313	0.123331	2.56495	4.77613
2018	电气机械	38	0.157998	102.1	1.11753	300129	C38	1.69712	17	63132.8	1.24887	0.415031	2.89037	5.50612
2018	计算机	39	0.219371	102.1	1.1317	300327	C39	2.21605	24	2622.15	1.28075	0.309121	3.21888	7.35832
2019	农副	13	0.218569	102.9	1.15647	603536	C13	1.64259	14	45399.1	1.33743	0.0738153	2.70805	5.34704
2019	食品	14	0.218569	102.9	0.654085	2820	C14	1.91066	25	14819.6	0.427827	0.109405	3.2581	2.26071
2019	酒	15	0.155391	102.9	1.07767	600084	C15	1.66565	22	19532	1.16138	0.475878	3.13549	4.57621
2019	纺织	17	0.141133	102.9	1.13877	603055	C17	1.86198	18	184625	1.29679	0.102684	2.94444	4.85064
2019	造纸	22	0.0494025	102.9	1.04011	2078	C22	1.81806	19	1669647	1.08184	0.318336	2.99573	4.1508
2019	石油	25	0.114813	102.9	1.08557	600688	C25	2.45432	26	1132285	1.17846	0.514036	3.29584	5.33506
2019	化学原料	26	0.341324	102.9	1.23797	300655	C26	1.84498	18	36001.6	1.53257	0.293057	2.94444	5.65242
2019	医药	27	0.0745572	102.9	1.04361	2107	C27	2.66466	16	25843.9	1.08912	0.0764232	2.83321	4.30133
2019	化学纤维	28	0.0232865	102.9	1.02132	601233	C28	2.01434	20	1707252	1.04309	0.217775	3.04452	4.35165
2019	橡胶塑料	29	0.075734	102.9	1.05444	300230	C29	2.04168	17	79492.8	1.11184	0.0789964	2.89037	4.87801
2019	非金属	30	0.392654	102.9	1.31142	601636	C30	2.23824	14	842296	1.71983	0.175374	2.70805	5.35158
2019	黑色	31	0.18676	102.9	1.13527	600569	C31	1.90663	26	1466329	1.28883	0.233172	3.29584	3.28424
2019	有色	32	0.0697483	102.9	1.06041	2532	C32	1.81159	22	70195.3	1.12447	0.0841763	3.13549	4.96056
2019	金属制造	33	0.0464789	102.9	1.0394	601968	C33	1.94249	15	277287	1.08035	0.530458	2.77259	6.02234
2019	通用	34	0.124103	102.9	1.11169	300024	C34	1.71919	19	154828	1.23585	0.217979	2.99573	3.24967
2019	专用	35	0.0924413	102.9	1.07505	300425	C35	2.23293	17	31326.8	1.15574	0.21853	2.89037	6.22119
2019	交通	36	0.183195	102.9	1.15027	600104	C36	2.95649	22	8305601	1.32313	6.08492	3.13549	8.8855
2019	电气机械	38	0.158022	102.9	1.11753	2546	C38	1.79309	16	22796.1	1.24887	0.303047	2.83321	4.69985
2019	计算机	39	0.219398	102.9	1.1317	600563	C39	2.13166	21	61227.2	1.28075	0.125944	3.09104	5.73991
2020	农副	13	0.213252	102.5	1.15647	603517	C13	1.96124	12	134520	1.33743	0.135213	2.56495	4.94688
2020	食品	14	0.213252	102.5	0.654085	2597	C14	1.83371	14	175853	0.427827	0.158724	2.70805	5.42863
2020	酒	15	0.152251	102.5	1.07767	2304	C15	2.56873	18	688295	1.16138	0.340258	2.94444	4.79527
2020	纺织	17	0.137197	102.5	1.13877	603055	C17	1.74423	19	268214	1.29679	0.118082	2.99573	4.80581
2020	造纸	22	0.0480298	102.5	1.04011	2831	C22	2.0433	18	451292	1.08184	0.0763398	2.94444	4.99949
2020	石油	25	0.111672	102.5	1.08557	300839	C25	1.76368	15	7482.58	1.17846	0.473131	2.77259	5.67835
2020	化学原料	26	0.332593	102.5	1.23797	603810	C26	2.06254	24	49958.8	1.53257	0.14566	3.21888	5.52623
2020	医药	27	0.073252	102.5	1.04361	423	C27	2.24038	27	222478	1.08912	0.242848	3.33221	5.36849
2020	化学纤维	28	0.0226242	102.5	1.02132	600527	C28	1.9196	24	48591	1.04309	0.496777	3.21888	4.29109
2020	橡胶塑料	29	0.0734781	102.5	1.05444	688680	C29	2.12051	15	18482.9	1.11184	0.270379	2.77259	5.44013
2020	非金属	30	0.381624	102.5	1.31142	300179	C30	1.85921	23	21528.7	1.71983	0.213066	3.17805	5.30671
2020	黑色	31	0.180985	102.5	1.13527	959	C31	2.44744	21	9622077	1.28883	0.794711	3.09104	5.52321
2020	有色	32	0.0673277	102.5	1.06041	2378	C32	1.86877	20	124728	1.12447	0.113431	3.04452	5.23185
2020	金属制造	33	0.0446931	102.5	1.0394	600477	C33	2.13983	21	107355	1.08035	0.178189	3.09104	4.62357
2020	通用	34	0.120172	102.5	1.11169	600416	C34	1.85157	21	184336	1.23585	0.246273	3.09104	4.90259
2020	专用	35	0.0893384	102.5	1.07505	300097	C35	2.47105	21	10293.8	1.15574	0.203534	3.09104	5.14279
2020	交通	36	0.177604	102.5	1.15027	2725	C36	1.77787	22	42733.2	1.32313	0.102153	3.13549	5.23881
2020	电气机械	38	0.153762	102.5	1.11753	2580	C38	1.86475	22	38218.9	1.24887	0.125496	3.13549	5.24362
2020	计算机	39	0.214519	102.5	1.1317	600775	C39	1.81974	28	96477.8	1.28075	0.184846	3.3673	4.72198
2014	农副	13	0.216256	102	0.909638	876	C13	2.11117	16	631798	0.827441	0.0526467	2.83321	3.80114
2014	农副	13	0.216256	102	0.909638	600965	C13	1.66533	16	51006.7	0.827441	0.0272348	2.83321	4.00895
2014	农副	13	0.216256	102	0.909638	2567	C13	2.0033	22	130396	0.827441	0.0562993	3.13549	3.95636
2014	农副	13	0.216256	102	0.909638	2220	C13	1.64472	17	57042.8	0.827441	0.157919	2.89037	4.09211
2014	农副	13	0.216256	102	0.909638	2604	C13	1.52372	13	56123	0.827441	0.275551	2.63906	4.78154
2014	农副	13	0.216256	102	0.909638	2311	C13	2.09903	7	256394	0.827441	0.0718442	2.07944	5.57952
2014	农副	13	0.216256	102	0.909638	2515	C13	1.20906	20	43084.1	0.827441	0.187778	3.04452	3.94148
2014	农副	13	0.216256	102	0.909638	600127	C13	1.57996	16	53127.1	0.827441	0.0741458	2.83321	4.37031
2014	农副	13	0.216256	102	0.909638	895	C13	1.95009	16	1119602	0.827441	0.0322517	2.83321	4.53551
2014	农副	13	0.216256	102	0.909638	2557	C13	1.73206	13	90932.6	0.827441	0.08267	2.63906	4.46318
2014	农副	13	0.216256	102	0.909638	639	C13	1.73952	27	61334	0.827441	0.12616	3.33221	4.44659
2014	农副	13	0.216256	102	0.909638	600251	C13	1.30072	15	96226	0.827441	0.32668	2.77259	4.42626
2014	农副	13	0.216256	102	0.909638	2702	C13	1.87441	18	32004.6	0.827441	0.102916	2.94444	5.19858
2014	农副	13	0.216256	102	0.909638	2385	C13	2.01186	7	290376	0.827441	0.0391473	2.07944	5.00184
2014	农副	13	0.216256	102	0.909638	2726	C13	1.84766	11	46142.1	0.827441	0.0842247	2.48491	3.89725
2014	农副	13	0.216256	102	0.909638	600275	C13	0.599435	15	4533.74	0.827441	0.0887814	2.77259	4.14759
2014	农副	13	0.216256	102	0.909638	600811	C13	2.21312	22	51340.6	0.827441	4.25407	3.13549	4.20317
2014	农副	13	0.216256	102	0.909638	300094	C13	1.75582	13	33160	0.827441	0.0869943	2.63906	3.86375
2014	农副	13	0.216256	102	0.909638	702	C13	1.78032	17	30385.6	0.827441	0.0435543	2.89037	4.42157
2014	农副	13	0.216256	102	0.909638	48	C13	1.97294	20	36386.3	0.827441	0.134802	3.04452	6.40834
2014	农副	13	0.216256	102	0.909638	600438	C13	2.01363	19	198126	0.827441	0.0506167	2.99573	4.65203
2014	农副	13	0.216256	102	0.909638	300175	C13	1.47224	12	23353.1	0.827441	0.260166	2.56495	3.29955
2014	农副	13	0.216256	102	0.909638	300268	C13	1.92608	11	9302.22	0.827441	0.651046	2.48491	4.57648
2014	农副	13	0.216256	102	0.909638	603609	C13	2.05826	11	116550	0.827441	0.103793	2.48491	4.06504
2014	农副	13	0.216256	102	0.909638	2695	C13	1.74098	15	27528.9	0.827441	0.215632	2.77259	2.32041
2014	农副	13	0.216256	102	0.909638	529	C13	1.89892	22	18005.2	0.827441	0.114805	3.13549	4.86501
2014	农副	13	0.216256	102	0.909638	300138	C13	1.71265	5	46372.2	0.827441	0.200827	1.79176	3.96425
2014	农副	13	0.216256	102	0.909638	2100	C13	1.81937	14	108022	0.827441	0.065133	2.70805	4.99522
2014	农副	13	0.216256	102	0.909638	600737	C13	1.65976	21	381568	0.827441	0.252624	3.09104	5.23902
2014	农副	13	0.216256	102	0.909638	2330	C13	1.48057	11	85258.2	0.827441	0.059097	2.48491	4.53659
2014	农副	13	0.216256	102	0.909638	2582	C13	1.47941	17	50137.3	0.827441	0.063595	2.89037	3.63927
2014	农副	13	0.216256	102	0.909638	2286	C13	1.43517	17	58382.8	0.827441	0.183849	2.89037	4.02476
2014	农副	13	0.216256	102	0.909638	600191	C13	1.28003	16	11923.8	0.827441	0.489691	2.83321	3.8757
2014	农副	13	0.216256	102	0.909638	972	C13	1.02474	20	82060.9	0.827441	0.158442	3.04452	4.45779
2014	食品	14	0.216256	102	0.909638	2597	C14	1.65123	8	130795	0.827441	0.0941921	2.19722	5.42161
2014	食品	14	0.216256	102	0.909638	2053	C14	2.08988	12	166651	0.827441	0.0942152	2.56495	3.85271
2014	食品	14	0.216256	102	0.909638	2650	C14	1.91945	18	23936.6	0.827441	0.121847	2.94444	4.23455
2014	食品	14	0.216256	102	0.909638	2481	C14	1.88815	22	76213.8	0.827441	0.693441	3.13549	4.51631
2014	食品	14	0.216256	102	0.909638	600784	C14	2.11905	21	38059.2	0.827441	0.216318	3.09104	4.42334
2014	食品	14	0.216256	102	0.909638	2329	C14	1.64465	13	50016.8	0.827441	0.166548	2.63906	4.19539
2014	食品	14	0.216256	102	0.909638	600873	C14	1.66898	19	1179798	0.827441	0.192827	2.99573	3.99908
2014	食品	14	0.216256	102	0.909638	2570	C14	2.08637	15	160355	0.827441	0.0866814	2.77259	4.46369
2014	食品	14	0.216256	102	0.909638	603288	C14	2.07332	19	319868	0.827441	0.275359	2.99573	6.48025
2014	食品	14	0.216256	102	0.909638	600429	C14	1.75217	17	120436	0.827441	0.0471942	2.89037	3.44311
2014	食品	14	0.216256	102	0.909638	600887	C14	1.92561	21	1312134	0.827441	0.0667381	3.09104	5.50711
2014	食品	14	0.216256	102	0.909638	600298	C14	1.63883	16	365826	0.827441	0.123301	2.83321	4.94766
2014	食品	14	0.216256	102	0.909638	600305	C14	1.79768	21	60644.8	0.827441	0.0963101	3.09104	3.99574
2014	食品	14	0.216256	102	0.909638	2495	C14	1.41814	12	40819.3	0.827441	0.266729	2.56495	4.44259
2014	食品	14	0.216256	102	0.909638	300146	C14	2.3054	9	42874.8	0.827441	0.13392	2.30259	5.17755
2014	食品	14	0.216256	102	0.909638	600073	C14	2.00835	17	126268	0.827441	0.0795347	2.89037	3.68717
2014	食品	14	0.216256	102	0.909638	2626	C14	1.8141	17	53077.2	0.827441	0.107168	2.89037	4.81978
2014	食品	14	0.216256	102	0.909638	600186	C14	1.5383	16	51804.5	0.827441	0.0420054	2.83321	5.65717
2014	食品	14	0.216256	102	0.909638	600597	C14	2.17122	18	435738	0.827441	0.288924	2.94444	6.11981
2014	食品	14	0.216256	102	0.909638	2661	C14	1.73761	17	38387.7	0.827441	0.0324491	2.89037	4.4228
2014	食品	14	0.216256	102	0.909638	300401	C14	1.20454	14	17571.7	0.827441	0.298515	2.70805	5.14553
2014	食品	14	0.216256	102	0.909638	2216	C14	1.90699	13	119946	0.827441	0.0621208	2.63906	4.83993
2014	食品	14	0.216256	102	0.909638	603020	C14	1.95106	19	13690.9	0.827441	0.11291	2.99573	1.88731
2014	食品	14	0.216256	102	0.909638	716	C14	1.80524	21	43908.4	0.827441	0.112929	3.09104	4.17104
2014	食品	14	0.216256	102	0.909638	2719	C14	1.55358	12	13479.4	0.827441	0.0937255	2.56495	3.82518
2014	食品	14	0.216256	102	0.909638	600419	C14	1.362	15	27709.7	0.827441	0.0770657	2.77259	4.78036
2014	食品	14	0.216256	102	0.909638	2732	C14	1.7612	12	26153.1	0.827441	0.0871026	2.56495	5.10491
2014	食品	14	0.216256	102	0.909638	600381	C14	0.416724	16	6635.66	0.827441	0.598008	2.83321	5.72851
2014	食品	14	0.216256	102	0.909638	2507	C14	1.80739	26	50482.5	0.827441	0.126447	3.29584	4.99294
2014	食品	14	0.216256	102	0.909638	600882	C14	1.73049	26	69373.1	0.827441	0.125993	3.29584	5.14193
2014	酒	15	0.153848	102	0.825733	600543	C15	1.85197	19	30608.4	0.681835	0.101994	2.99573	3.70254
2014	酒	15	0.153848	102	0.825733	600300	C15	1.81425	15	205747	0.681835	0.301663	2.77259	4.36481
2014	酒	15	0.153848	102	0.825733	600132	C15	1.87956	21	174736	0.681835	0.0705353	3.09104	5.05189
2014	酒	15	0.153848	102	0.825733	600616	C15	1.932	22	38418.4	0.681835	0.249867	3.13549	5.65027
2014	酒	15	0.153848	102	0.825733	600059	C15	1.51305	17	120090	0.681835	0.163805	2.89037	4.77363
2014	酒	15	0.153848	102	0.825733	596	C15	2.31905	18	172414	0.681835	0.108026	2.94444	5.89611
2014	酒	15	0.153848	102	0.825733	601579	C15	1.59641	21	79551.8	0.681835	0.125642	3.09104	5.16078
2014	酒	15	0.153848	102	0.825733	600084	C15	2.22368	17	34320.5	0.681835	0.520172	2.89037	4.52125
2014	酒	15	0.153848	102	0.825733	2461	C15	1.95446	12	268501	0.681835	0.0998021	2.56495	3.82074
2014	酒	15	0.153848	102	0.825733	600600	C15	2.06522	21	911878	0.681835	0.0613502	3.09104	5.26289
2014	酒	15	0.153848	102	0.825733	600197	C15	2.21337	15	32413.1	0.681835	0.130462	2.77259	6.58878
2014	酒	15	0.153848	102	0.825733	600702	C15	1.90993	21	59351.6	0.681835	0.100077	3.09104	5.65583
2014	酒	15	0.153848	102	0.825733	729	C15	1.80688	17	1058834	0.681835	0.0473977	2.89037	2.6545
2014	酒	15	0.153848	102	0.825733	603369	C15	2.31526	17	59239.8	0.681835	0.139256	2.89037	5.1322
2014	酒	15	0.153848	102	0.825733	929	C15	1.69592	21	32216.1	0.681835	0.054952	3.09104	4.55261
2014	酒	15	0.153848	102	0.825733	600696	C15	-1.29625	25	1064.51	0.681835	1.04269	3.2581	4.07758
2014	酒	15	0.153848	102	0.825733	860	C15	1.89165	16	260406	0.681835	0.231641	2.83321	3.66007
2014	酒	15	0.153848	102	0.825733	600573	C15	1.60389	17	53991.7	0.681835	0.0386533	2.89037	2.54916
2014	酒	15	0.153848	102	0.825733	2646	C15	2.12078	9	50801.5	0.681835	0.135935	2.30259	5.12556
2014	酒	15	0.153848	102	0.825733	600559	C15	2.1499	15	51563.8	0.681835	0.0895614	2.77259	3.37321
2014	酒	15	0.153848	102	0.825733	600519	C15	3.38998	15	1037576	0.681835	0.376698	2.77259	6.31766
2014	酒	15	0.153848	102	0.825733	869	C15	2.28418	17	253268	0.681835	0.183078	2.89037	5.76868
2014	酒	15	0.153848	102	0.825733	752	C15	1.61182	17	19912.9	0.681835	0.357942	2.89037	-0.341621
2014	酒	15	0.153848	102	0.825733	600189	C15	1.426	16	126694	0.681835	0.0761469	2.83321	4.84108
2014	酒	15	0.153848	102	0.825733	600199	C15	2.13995	16	34300.2	0.681835	0.0995442	2.83321	4.19407
2014	酒	15	0.153848	102	0.825733	568	C15	2.05748	20	108649	0.681835	0.689933	3.04452	6.08329
2014	酒	15	0.153848	102	0.825733	600238	C15	1.42913	21	27359.8	0.681835	0.147126	3.09104	5.2339
2014	酒	15	0.153848	102	0.825733	2304	C15	2.23975	12	636224	0.681835	0.227712	2.56495	4.06669
2014	酒	15	0.153848	102	0.825733	848	C15	2.22743	17	25712.1	0.681835	0.118792	2.89037	5.75649
2014	酒	15	0.153848	102	0.825733	600365	C15	1.17729	15	10900.9	0.681835	0.12476	2.77259	3.90713
2014	酒	15	0.153848	102	0.825733	600809	C15	2.4812	21	76956.3	0.681835	0.0756353	3.09104	6.07613
2014	纺织	17	0.139208	102	0.886301	600987	C17	2.05897	16	143726	0.785529	0.0502668	2.83321	5.16242
2014	纺织	17	0.139208	102	0.886301	600232	C17	1.58437	20	38044.1	0.785529	0.0424383	3.04452	4.19273
2014	纺织	17	0.139208	102	0.886301	2293	C17	2.04257	7	39750.3	0.785529	0.090155	2.07944	5.41381
2014	纺织	17	0.139208	102	0.886301	2070	C17	1.75031	12	71801.7	0.785529	0.429953	2.56495	5.66802
2014	纺织	17	0.139208	102	0.886301	726	C17	1.76949	21	493085	0.785529	0.051288	3.09104	5.02668
2014	纺织	17	0.139208	102	0.886301	600493	C17	1.79527	23	43132	0.785529	0.0550248	3.17805	4.18171
2014	纺织	17	0.139208	102	0.886301	600156	C17	1.56659	16	15351.9	0.785529	0.0360065	2.83321	5.11083
2014	纺织	17	0.139208	102	0.886301	2144	C17	1.58191	17	26078.2	0.785529	0.309949	2.89037	4.86621
2014	纺织	17	0.139208	102	0.886301	600626	C17	2.05361	28	75787.5	0.785529	0.208457	3.3673	4.70604
2014	纺织	17	0.139208	102	0.886301	2042	C17	1.61915	14	312769	0.785529	0.0482939	2.70805	3.42041
2014	纺织	17	0.139208	102	0.886301	300163	C17	1.58331	11	36935.3	0.785529	0.0689535	2.48491	4.92608
2014	纺织	17	0.139208	102	0.886301	2083	C17	1.55965	12	296282	0.785529	0.0434666	2.56495	3.81832
2014	纺织	17	0.139208	102	0.886301	600220	C17	1.44009	15	197248	0.785529	0.0648706	2.77259	4.57785
2014	纺织	17	0.139208	102	0.886301	603558	C17	1.60261	21	33175.2	0.785529	0.032823	3.09104	3.968
2014	纺织	17	0.139208	102	0.886301	2516	C17	1.95786	14	138042	0.785529	0.132086	2.70805	5.09127
2014	纺织	17	0.139208	102	0.886301	2193	C17	1.81107	21	46034.8	0.785529	0.0939789	3.09104	3.26801
2014	纺织	17	0.139208	102	0.886301	600630	C17	2.06978	22	33251.9	0.785529	0.110821	3.13549	3.87012
2014	纺织	17	0.139208	102	0.886301	2394	C17	1.99406	12	123610	0.785529	0.0594575	2.56495	4.50019
2014	纺织	17	0.139208	102	0.886301	982	C17	1.55427	16	146032	0.785529	0.206988	2.83321	2.52742
2014	纺织	17	0.139208	102	0.886301	850	C17	1.25236	16	212017	0.785529	0.128048	2.83321	3.06354
2014	纺织	17	0.139208	102	0.886301	2087	C17	1.59674	20	216369	0.785529	0.0650147	3.04452	4.29466
2014	纺织	17	0.139208	102	0.886301	601339	C17	1.51927	10	270464	0.785529	0.0572799	2.3979	3.77318
2014	纺织	17	0.139208	102	0.886301	955	C17	1.16273	15	45236.7	0.785529	0.146288	2.77259	1.32701
2014	纺织	17	0.139208	102	0.886301	603889	C17	1.73018	19	34265.7	0.785529	0.078564	2.99573	5.12969
2014	纺织	17	0.139208	102	0.886301	600448	C17	1.58076	15	57058.9	0.785529	0.058512	2.77259	2.3358
2014	纺织	17	0.139208	102	0.886301	2397	C17	1.90899	9	50765.9	0.785529	0.0735518	2.30259	2.6414
2014	纺织	17	0.139208	102	0.886301	2327	C17	1.83955	20	43244.6	0.785529	0.0646479	3.04452	4.50487
2014	纺织	17	0.139208	102	0.886301	600689	C17	1.91609	21	8645.93	0.785529	0.145462	3.09104	4.86565
2014	造纸	22	0.0488166	102	0.79138	600356	C22	1.68802	20	109002	0.626282	0.123024	3.04452	3.17662
2014	造纸	22	0.0488166	102	0.79138	600103	C22	1.42596	21	142978	0.626282	0.0887183	3.09104	4.66951
2014	造纸	22	0.0488166	102	0.79138	2511	C22	1.5816	15	219240	0.626282	0.123373	2.77259	4.28701
2014	造纸	22	0.0488166	102	0.79138	200986	C22	1.79341	15	292671	0.626282	0.281581	2.77259	4.93217
2014	造纸	22	0.0488166	102	0.79138	600235	C22	1.54236	16	102029	0.626282	0.132463	2.83321	3.53009
2014	造纸	22	0.0488166	102	0.79138	488	C22	1.91893	21	2474473	0.626282	0.442781	3.09104	4.76724
2014	造纸	22	0.0488166	102	0.79138	2067	C22	1.54392	13	217943	0.626282	0.23832	2.63906	4.22574
2014	造纸	22	0.0488166	102	0.79138	600963	C22	2.09898	14	843635	0.626282	0.302735	2.70805	3.67586
2014	造纸	22	0.0488166	102	0.79138	2228	C22	2.25883	7	68521.4	0.626282	0.0415554	2.07944	2.14893
2014	造纸	22	0.0488166	102	0.79138	600966	C22	1.86949	20	657507	0.626282	0.207364	3.04452	4.77146
2014	造纸	22	0.0488166	102	0.79138	2303	C22	1.74355	7	74117.2	0.626282	0.0827148	2.07944	3.05726
2014	造纸	22	0.0488166	102	0.79138	600433	C22	1.76133	21	92055.5	0.626282	0.216837	3.09104	3.17439
2014	造纸	22	0.0488166	102	0.79138	2012	C22	1.9544	16	68411.4	0.626282	0.118432	2.83321	5.72696
2014	造纸	22	0.0488166	102	0.79138	2078	C22	1.74943	14	774853	0.626282	0.26254	2.70805	4.27844
2014	造纸	22	0.0488166	102	0.79138	600308	C22	1.60727	21	912444	0.626282	0.196885	3.09104	4.36838
2014	造纸	22	0.0488166	102	0.79138	2521	C22	1.8067	13	96250	0.626282	0.219128	2.63906	4.9903
2014	造纸	22	0.0488166	102	0.79138	600567	C22	2.06095	15	783322	0.626282	0.206724	2.77259	4.38906
2014	石油	25	0.114	102	0.844126	600997	C25	1.94955	13	792483	0.712549	0.18921	2.63906	4.43576
2014	石油	25	0.114	102	0.844126	698	C25	1.83759	21	404263	0.712549	0.222508	3.09104	1.24738
2014	石油	25	0.114	102	0.844126	600740	C25	1.79036	18	439645	0.712549	0.151836	2.94444	3.24146
2014	石油	25	0.114	102	0.844126	601011	C25	1.60786	11	168666	0.712549	0.126779	2.48491	3.9022
2014	石油	25	0.114	102	0.844126	600792	C25	2.0951	17	285505	0.712549	0.269772	2.89037	4.64445
2014	石油	25	0.114	102	0.844126	637	C25	2.06417	26	41513.6	0.712549	0.188839	3.29584	4.45796
2014	石油	25	0.114	102	0.844126	723	C25	2.21971	22	15128.1	0.712549	0.132824	3.13549	5.34401
2014	石油	25	0.114	102	0.844126	819	C25	2.25409	24	21335.5	0.712549	0.104872	3.21888	5.52418
2014	化学原料	26	0.338527	102	0.986468	2312	C26	1.90075	17	49368.5	0.973119	0.0314825	2.89037	3.65433
2014	化学原料	26	0.338527	102	0.986468	600714	C26	1.77275	18	39220	0.973119	0.200816	2.94444	5.34232
2014	化学原料	26	0.338527	102	0.986468	300285	C26	1.57317	9	32910.6	0.973119	0.117857	2.30259	4.03251
2014	化学原料	26	0.338527	102	0.986468	300214	C26	1.87366	11	53851.6	0.973119	0.272522	2.48491	3.76793
2014	化学原料	26	0.338527	102	0.986468	2258	C26	1.6867	7	87027.4	0.973119	0.0995676	2.07944	5.0356
2014	化学原料	26	0.338527	102	0.986468	2496	C26	1.72483	15	144569	0.973119	0.244632	2.77259	5.32494
2014	化学原料	26	0.338527	102	0.986468	565	C26	1.91194	22	23776.3	0.973119	0.08253	3.13549	4.51448
2014	化学原料	26	0.338527	102	0.986468	2709	C26	1.91527	14	39588.2	0.973119	0.103843	2.70805	4.94799
2014	化学原料	26	0.338527	102	0.986468	600249	C26	1.43169	20	113053	0.973119	0.128365	3.04452	4.34624
2014	化学原料	26	0.338527	102	0.986468	601678	C26	1.96495	7	407491	0.973119	0.251103	2.07944	5.08329
2014	化学原料	26	0.338527	102	0.986468	920	C26	2.30309	15	8277.15	0.973119	0.148312	2.77259	3.45912
2014	化学原料	26	0.338527	102	0.986468	2092	C26	1.59013	13	2047819	0.973119	0.342447	2.63906	2.34535
2014	化学原料	26	0.338527	102	0.986468	600727	C26	1.6686	18	77172.6	0.973119	0.151754	2.94444	5.95873
2014	化学原料	26	0.338527	102	0.986468	2497	C26	2.38111	13	59805.4	0.973119	0.626008	2.63906	6.96176
2014	化学原料	26	0.338527	102	0.986468	2643	C26	1.73543	19	62605	0.973119	0.08293	2.99573	3.46356
2014	化学原料	26	0.338527	102	0.986468	818	C26	1.81512	17	146376	0.973119	0.0512934	2.89037	4.89734
2014	化学原料	26	0.338527	102	0.986468	990	C26	1.72671	16	103420	0.973119	0.136094	2.83321	4.87784
2014	化学原料	26	0.338527	102	0.986468	600423	C26	1.89939	13	310146	0.973119	0.147098	2.63906	3.13801
2014	化学原料	26	0.338527	102	0.986468	900951	C26	1.32551	17	72402.2	0.973119	0.0834688	2.89037	1.28708
2014	化学原料	26	0.338527	102	0.986468	2165	C26	2.01313	20	70583.9	0.973119	0.205191	3.04452	5.42382
2014	化学原料	26	0.338527	102	0.986468	2476	C26	1.66725	18	36172.7	0.973119	0.144077	2.94444	3.98113
2014	化学原料	26	0.338527	102	0.986468	2391	C26	1.91047	13	125002	0.973119	0.197322	2.63906	4.81996
2014	化学原料	26	0.338527	102	0.986468	600141	C26	1.90409	20	986704	0.973119	0.268091	3.04452	4.50418
2014	化学原料	26	0.338527	102	0.986468	300054	C26	1.7433	6	40177.8	0.973119	0.144456	1.94591	4.78093
2014	化学原料	26	0.338527	102	0.986468	523	C26	2.14452	36	45753.2	0.973119	0.42776	3.61092	4.79579
2014	化学原料	26	0.338527	102	0.986468	2386	C26	1.79724	20	681457	0.973119	0.393363	3.04452	4.87271
2014	化学原料	26	0.338527	102	0.986468	600610	C26	2.05705	22	70.8799	0.973119	1.46471	3.13549	4.89047
2014	化学原料	26	0.338527	102	0.986468	2470	C26	2.01578	16	228766	0.973119	0.126887	2.83321	4.59043
2014	化学原料	26	0.338527	102	0.986468	2326	C26	1.97949	7	79114.8	0.973119	0.168666	2.07944	3.82029
2014	化学原料	26	0.338527	102	0.986468	600500	C26	2.11914	16	568402	0.973119	0.315466	2.83321	5.15247
2014	化学原料	26	0.338527	102	0.986468	2666	C26	1.94797	22	26446.4	0.973119	0.353091	3.13549	4.09613
2014	化学原料	26	0.338527	102	0.986468	2145	C26	1.70412	13	141695	0.973119	0.124403	2.63906	3.82286
2014	化学原料	26	0.338527	102	0.986468	2407	C26	2.13428	10	119295	0.973119	0.258485	2.3979	4.88216
2014	化学原料	26	0.338527	102	0.986468	2037	C26	1.97283	12	112903	0.973119	0.132618	2.56495	2.7749
2014	化学原料	26	0.338527	102	0.986468	822	C26	1.7075	16	177047	0.973119	0.0752884	2.83321	5.36658
2014	化学原料	26	0.338527	102	0.986468	2068	C26	1.96128	13	281882	0.973119	0.149775	2.63906	2.9258
2014	化学原料	26	0.338527	102	0.986468	300019	C26	2.32003	16	16362.2	0.973119	0.124527	2.83321	5.63906
2014	化学原料	26	0.338527	102	0.986468	2341	C26	1.84309	12	57790	0.973119	0.15084	2.56495	4.04661
2014	化学原料	26	0.338527	102	0.986468	2136	C26	2.14863	9	64667.6	0.973119	0.145037	2.30259	4.21566
2014	化学原料	26	0.338527	102	0.986468	2250	C26	1.76754	13	206826	0.973119	0.113602	2.63906	2.06625
2014	化学原料	26	0.338527	102	0.986468	600623	C26	2.07963	22	545596	0.973119	0.731771	3.13549	5.45389
2014	化学原料	26	0.338527	102	0.986468	600844	C26	1.47269	21	229670	0.973119	0.210117	3.09104	4.64993
2014	化学原料	26	0.338527	102	0.986468	2584	C26	1.80734	13	32763.7	0.973119	0.135286	2.63906	3.70672
2014	化学原料	26	0.338527	102	0.986468	600352	C26	1.97282	16	495969	0.973119	0.224389	2.83321	5.92174
2014	化学原料	26	0.338527	102	0.986468	2398	C26	2.39012	10	44851.1	0.973119	0.120974	2.3979	4.83397
2014	化学原料	26	0.338527	102	0.986468	2226	C26	1.90347	9	91086.9	0.973119	0.113482	2.30259	4.94872
2014	化学原料	26	0.338527	102	0.986468	830	C26	1.77437	16	1385775	0.973119	0.158553	2.83321	3.57407
2014	化学原料	26	0.338527	102	0.986468	600589	C26	1.73575	17	78681.9	0.973119	0.460465	2.89037	-0.372614
2014	化学原料	26	0.338527	102	0.986468	881	C26	1.35874	21	288863	0.973119	0.265819	3.09104	6.16189
2014	化学原料	26	0.338527	102	0.986468	2211	C26	1.72598	12	24101.1	0.973119	0.207021	2.56495	4.18651
2014	化学原料	26	0.338527	102	0.986468	2246	C26	1.9496	12	52911.2	0.973119	0.0770977	2.56495	3.18272
2014	化学原料	26	0.338527	102	0.986468	422	C26	1.7749	22	1893838	0.973119	0.372406	3.13549	3.4303
2014	化学原料	26	0.338527	102	0.986468	600796	C26	1.3414	21	42567.5	0.973119	0.1848	3.09104	4.29694
2014	化学原料	26	0.338527	102	0.986468	930	C26	1.62038	16	414386	0.973119	0.0953228	2.83321	3.94935
2014	化学原料	26	0.338527	102	0.986468	902	C26	1.91848	15	193011	0.973119	0.0870154	2.77259	4.20976
2014	化学原料	26	0.338527	102	0.986468	600731	C26	1.53199	20	69783.4	0.973119	0.0771301	3.04452	3.67224
2014	化学原料	26	0.338527	102	0.986468	300037	C26	1.7622	6	38303.6	0.973119	0.131774	1.94591	5.5421
2014	化学原料	26	0.338527	102	0.986468	600389	C26	1.87401	24	180803	0.973119	0.174273	3.21888	5.3967
2014	化学原料	26	0.338527	102	0.986468	601208	C26	1.95496	20	111582	0.973119	0.152869	3.04452	3.01637
2014	化学原料	26	0.338527	102	0.986468	2442	C26	1.72771	6	112575	0.973119	0.192038	1.94591	3.11128
2014	化学原料	26	0.338527	102	0.986468	600135	C26	1.68175	16	24142.1	0.973119	0.0739409	2.83321	4.23507
2014	化学原料	26	0.338527	102	0.986468	603188	C26	3.05325	8	84641.9	0.973119	0.10165	2.19722	5.49351
2014	化学原料	26	0.338527	102	0.986468	300200	C26	1.61854	15	15987.5	0.973119	0.145612	2.77259	4.57328
2014	化学原料	26	0.338527	102	0.986468	600315	C26	2.70711	19	21558.1	0.973119	0.363338	2.99573	5.91538
2014	化学原料	26	0.338527	102	0.986468	635	C26	2.40756	18	250281	0.973119	0.120841	2.94444	2.87165
2014	化学原料	26	0.338527	102	0.986468	600367	C26	1.54919	15	40742.1	0.973119	0.0588804	2.77259	4.82561
2014	化学原料	26	0.338527	102	0.986468	600078	C26	1.51097	20	214709	0.973119	0.182644	3.04452	3.67888
2014	化学原料	26	0.338527	102	0.986468	600370	C26	1.58417	20	43699.4	0.973119	0.123534	3.04452	5.36711
2014	化学原料	26	0.338527	102	0.986468	737	C26	1.77361	18	103623	0.973119	0.0486143	2.94444	4.43387
2014	化学原料	26	0.338527	102	0.986468	300121	C26	1.41899	14	42660.1	0.973119	0.100089	2.70805	3.81381
2014	化学原料	26	0.338527	102	0.986468	600596	C26	1.74086	21	345474	0.973119	0.132253	3.09104	5.15252
2014	化学原料	26	0.338527	102	0.986468	600746	C26	1.68245	18	34275.4	0.973119	0.0890283	2.94444	4.56454
2014	化学原料	26	0.338527	102	0.986468	2319	C26	1.64354	18	41519.8	0.973119	0.136565	2.94444	4.53368
2014	化学原料	26	0.338527	102	0.986468	300067	C26	2.55957	6	22305.8	0.973119	0.143027	1.94591	4.96983
2014	化学原料	26	0.338527	102	0.986468	300107	C26	2.16044	11	49830.1	0.973119	0.110625	2.48491	3.30583
2014	化学原料	26	0.338527	102	0.986468	2539	C26	2.00961	19	286137	0.973119	0.0771475	2.99573	2.15513
2014	化学原料	26	0.338527	102	0.986468	2054	C26	1.75448	12	52135.7	0.973119	0.187586	2.56495	5.4788
2014	化学原料	26	0.338527	102	0.986468	600075	C26	1.88812	17	92247.4	0.973119	0.139426	2.89037	4.49095
2014	化学原料	26	0.338527	102	0.986468	2440	C26	4.13591	10	210735	0.973119	0.173164	2.3979	4.82066
2014	化学原料	26	0.338527	102	0.986468	2637	C26	1.83481	14	60799.2	0.973119	0.2211	2.70805	4.77765
2014	化学原料	26	0.338527	102	0.986468	2734	C26	1.85386	18	30172	0.973119	0.0880429	2.94444	4.2945
2014	化学原料	26	0.338527	102	0.986468	300174	C26	1.80747	15	29931.9	0.973119	0.0850405	2.77259	4.97915
2014	化学原料	26	0.338527	102	0.986468	603010	C26	1.9126	14	17566.6	0.973119	0.147358	2.70805	5.10907
2014	化学原料	26	0.338527	102	0.986468	553	C26	2.02511	21	124883	0.973119	0.142719	3.09104	4.8101
2014	化学原料	26	0.338527	102	0.986468	2002	C26	1.89657	13	364902	0.973119	0.181175	2.63906	4.36423
2014	化学原料	26	0.338527	102	0.986468	600378	C26	1.68999	15	30205.9	0.973119	0.124926	2.77259	6.87153
2014	化学原料	26	0.338527	102	0.986468	300243	C26	2.00157	13	11175.3	0.973119	0.174406	2.63906	2.79286
2014	化学原料	26	0.338527	102	0.986468	300082	C26	1.98202	14	76055.5	0.973119	0.400594	2.70805	4.16503
2014	化学原料	26	0.338527	102	0.986468	600160	C26	1.73431	16	423220	0.973119	0.140883	2.83321	4.18616
2014	化学原料	26	0.338527	102	0.986468	2057	C26	1.64267	12	14398.2	0.973119	0.0822147	2.56495	5.02637
2014	化学原料	26	0.338527	102	0.986468	600409	C26	2.25262	15	1237792	0.973119	0.130267	2.77259	4.38781
2014	化学原料	26	0.338527	102	0.986468	2409	C26	1.94042	17	24365.4	0.973119	0.275555	2.89037	4.4654
2014	化学原料	26	0.338527	102	0.986468	2669	C26	1.72073	26	18123.6	0.973119	0.193901	3.29584	5.37902
2014	化学原料	26	0.338527	102	0.986468	707	C26	1.49568	21	353023	0.973119	0.211492	3.09104	2.90577
2014	化学原料	26	0.338527	102	0.986468	600800	C26	1.38222	21	7659.8	0.973119	0.0814002	3.09104	5.01531
2014	化学原料	26	0.338527	102	0.986468	2538	C26	1.66822	17	86167.6	0.973119	0.145853	2.89037	4.61523
2014	化学原料	26	0.338527	102	0.986468	300343	C26	1.76041	11	27006.4	0.973119	0.161645	2.48491	3.75146
2014	化学原料	26	0.338527	102	0.986468	2601	C26	1.87793	16	129566	0.973119	0.208739	2.83321	4.07226
2014	化学原料	26	0.338527	102	0.986468	545	C26	1.82774	22	55094.2	0.973119	0.259767	3.13549	5.61969
2014	化学原料	26	0.338527	102	0.986468	600309	C26	1.78191	16	1519471	0.973119	0.573684	2.83321	5.71971
2014	化学原料	26	0.338527	102	0.986468	2004	C26	1.86988	13	210279	0.973119	0.208966	2.63906	4.43791
2014	化学原料	26	0.338527	102	0.986468	2588	C26	2.00368	16	117336	0.973119	0.137233	2.83321	5.28729
2014	化学原料	26	0.338527	102	0.986468	2591	C26	1.59295	20	12315.6	0.973119	0.251321	3.04452	3.3491
2014	化学原料	26	0.338527	102	0.986468	683	C26	1.93728	17	1014786	0.973119	0.395665	2.89037	5.57001
2014	化学原料	26	0.338527	102	0.986468	2632	C26	1.65254	7	50786.4	0.973119	0.493921	2.07944	6.06479
2014	化学原料	26	0.338527	102	0.986468	2361	C26	2.12048	12	28937.8	0.973119	0.652362	2.56495	5.49731
2014	化学原料	26	0.338527	102	0.986468	300429	C26	1.64796	17	13813.4	0.973119	0.0822658	2.89037	4.91345
2014	化学原料	26	0.338527	102	0.986468	300135	C26	1.86239	12	33282.2	0.973119	0.699905	2.56495	3.64514
2014	化学原料	26	0.338527	102	0.986468	2170	C26	1.98266	13	32562.8	0.973119	0.127374	2.63906	4.27843
2014	化学原料	26	0.338527	102	0.986468	300387	C26	1.74929	7	5693.73	0.973119	0.241331	2.07944	5.31989
2014	化学原料	26	0.338527	102	0.986468	600426	C26	1.93503	14	894754	0.973119	0.389667	2.70805	4.42939
2014	化学原料	26	0.338527	102	0.986468	792	C26	1.87472	17	1872986	0.973119	0.369842	2.89037	5.34695
2014	化学原料	26	0.338527	102	0.986468	600277	C26	1.99914	15	639020	0.973119	0.535786	2.77259	4.90939
2014	化学原料	26	0.338527	102	0.986468	2215	C26	2.19344	9	25040	0.973119	0.0819142	2.30259	5.7519
2014	化学原料	26	0.338527	102	0.986468	300405	C26	1.7856	12	20076.4	0.973119	0.245461	2.56495	3.70778
2014	化学原料	26	0.338527	102	0.986468	2648	C26	1.57296	9	415163	0.973119	0.43862	2.30259	5.00155
2014	化学原料	26	0.338527	102	0.986468	300132	C26	1.8679	13	31692.8	0.973119	0.196763	2.63906	4.78611
2014	化学原料	26	0.338527	102	0.986468	2408	C26	1.8126	7	266022	0.973119	0.413974	2.07944	5.14189
2014	化学原料	26	0.338527	102	0.986468	2094	C26	1.81642	17	17474.4	0.973119	0.112104	2.89037	4.01465
2014	化学原料	26	0.338527	102	0.986468	300261	C26	1.54082	8	41766	0.973119	0.150835	2.19722	3.46197
2014	化学原料	26	0.338527	102	0.986468	300398	C26	1.97471	12	7324.46	0.973119	0.246053	2.56495	5.31511
2014	化学原料	26	0.338527	102	0.986468	600273	C26	2.09916	16	260735	0.973119	0.497794	2.83321	4.35006
2014	化学原料	26	0.338527	102	0.986468	2360	C26	2.06069	8	26952.5	0.973119	0.0738452	2.19722	4.01306
2014	化学原料	26	0.338527	102	0.986468	600486	C26	1.95926	15	78290.2	0.973119	0.326346	2.77259	5.92648
2014	化学原料	26	0.338527	102	0.986468	300236	C26	1.81398	10	15139.2	0.973119	0.225297	2.3979	4.89973
2014	化学原料	26	0.338527	102	0.986468	2096	C26	1.80617	13	91983.7	0.973119	0.0588585	2.63906	4.50243
2014	化学原料	26	0.338527	102	0.986468	985	C26	1.7172	16	41233.1	0.973119	0.090338	2.83321	3.34169
2014	化学原料	26	0.338527	102	0.986468	601216	C26	2.13568	11	606318	0.973119	0.332628	2.48491	4.36666
2014	化学原料	26	0.338527	102	0.986468	603077	C26	1.7007	12	289802	0.973119	0.215433	2.56495	4.49901
2014	化学原料	26	0.338527	102	0.986468	300225	C26	1.65197	21	34937.4	0.973119	0.144422	3.09104	3.95988
2014	化学原料	26	0.338527	102	0.986468	525	C26	1.87145	23	296960	0.973119	0.277636	3.17805	2.56272
2014	化学原料	26	0.338527	102	0.986468	300109	C26	1.38723	11	26280	0.973119	0.162544	2.48491	3.91149
2014	化学原料	26	0.338527	102	0.986468	2469	C26	2.40984	7	13259.3	0.973119	0.316152	2.07944	5.45322
2014	化学原料	26	0.338527	102	0.986468	300041	C26	2.02902	16	42142.5	0.973119	0.133785	2.83321	4.18848
2014	化学原料	26	0.338527	102	0.986468	600691	C26	1.62064	26	1291525	0.973119	0.16639	3.29584	4.37117
2014	医药	27	0.0738215	102	0.791101	2393	C27	2.46593	13	22766.1	0.625841	0.166725	2.63906	4.41723
2014	医药	27	0.0738215	102	0.791101	600993	C27	1.91325	20	24030	0.625841	0.064626	3.04452	2.426
2014	医药	27	0.0738215	102	0.791101	2082	C27	2.39943	15	41510.3	0.625841	0.140364	2.77259	4.30191
2014	医药	27	0.0738215	102	0.791101	2411	C27	1.57595	7	54022.2	0.625841	0.0972963	2.07944	4.21414
2014	医药	27	0.0738215	102	0.791101	2437	C27	2.04648	14	81104.6	0.625841	0.273464	2.70805	3.23976
2014	医药	27	0.0738215	102	0.791101	518	C27	1.8378	22	25163.4	0.625841	0.210304	3.13549	4.61263
2014	医药	27	0.0738215	102	0.791101	600062	C27	2.66084	17	185199	0.625841	0.0546011	2.89037	3.95413
2014	医药	27	0.0738215	102	0.791101	600513	C27	2.47924	14	18136.8	0.625841	0.0513608	2.70805	2.32675
2014	医药	27	0.0738215	102	0.791101	600267	C27	1.96049	16	476284	0.625841	0.195373	2.83321	5.66165
2014	医药	27	0.0738215	102	0.791101	600530	C27	1.9133	17	22049.8	0.625841	0.385798	2.89037	3.96604
2014	医药	27	0.0738215	102	0.791101	566	C27	2.20827	22	61072	0.625841	0.220491	3.13549	3.58199
2014	医药	27	0.0738215	102	0.791101	2566	C27	1.26887	17	28018.8	0.625841	0.135936	2.89037	4.238
2014	医药	27	0.0738215	102	0.791101	600276	C27	2.92454	17	136572	0.625841	0.103613	2.89037	-3.76674
2014	医药	27	0.0738215	102	0.791101	600200	C27	1.86283	20	43246.2	0.625841	0.297695	3.04452	4.68375
2014	医药	27	0.0738215	102	0.791101	600085	C27	2.26895	17	130554	0.625841	0.0908475	2.89037	4.65743
2014	医药	27	0.0738215	102	0.791101	2370	C27	2.75625	13	23532.5	0.625841	0.106199	2.63906	4.41574
2014	医药	27	0.0738215	102	0.791101	300009	C27	2.19075	14	33210.7	0.625841	0.0756675	2.70805	4.23029
2014	医药	27	0.0738215	102	0.791101	300204	C27	3.8986	12	23789.1	0.625841	0.251655	2.56495	5.00768
2014	医药	27	0.0738215	102	0.791101	300199	C27	2.64208	11	34978.2	0.625841	0.411008	2.48491	5.57172
2014	医药	27	0.0738215	102	0.791101	650	C27	1.94783	18	51554	0.625841	0.0433212	2.94444	3.43855
2014	医药	27	0.0738215	102	0.791101	300086	C27	1.77052	7	33738.6	0.625841	0.192141	2.07944	4.61224
2014	医药	27	0.0738215	102	0.791101	2675	C27	1.61088	16	33910	0.625841	0.18002	2.83321	4.70192
2014	医药	27	0.0738215	102	0.791101	2001	C27	1.87434	15	270966	0.625841	0.162547	2.77259	5.02857
2014	医药	27	0.0738215	102	0.791101	2680	C27	1.3008	8	11528.5	0.625841	0.187487	2.19722	3.49085
2014	医药	27	0.0738215	102	0.791101	600380	C27	2.33836	22	406538	0.625841	0.141602	3.13549	4.68066
2014	医药	27	0.0738215	102	0.791101	2562	C27	1.6062	13	45753.7	0.625841	0.239833	2.63906	5.16443
2014	医药	27	0.0738215	102	0.791101	2287	C27	2.49791	7	25054	0.625841	0.109864	2.07944	5.88819
2014	医药	27	0.0738215	102	0.791101	756	C27	2.08688	21	197594	0.625841	0.064301	3.09104	3.98689
2014	医药	27	0.0738215	102	0.791101	600329	C27	2.44158	22	80730.3	0.625841	0.123349	3.13549	4.95756
2014	医药	27	0.0738215	102	0.791101	2022	C27	1.97686	16	25582.4	0.625841	0.132566	2.83321	3.73027
2014	医药	27	0.0738215	102	0.791101	534	C27	2.46117	22	30090	0.625841	0.763533	3.13549	4.70572
2014	医药	27	0.0738215	102	0.791101	300363	C27	1.90836	9	65228.2	0.625841	0.148634	2.30259	5.47562
2014	医药	27	0.0738215	102	0.791101	300267	C27	1.78678	11	71883.4	0.625841	0.193597	2.48491	5.11213
2014	医药	27	0.0738215	102	0.791101	739	C27	1.7758	17	179960	0.625841	0.0796008	2.89037	4.76049
2014	医药	27	0.0738215	102	0.791101	600535	C27	2.10027	16	278641	0.625841	0.123484	2.83321	4.98698
2014	医药	27	0.0738215	102	0.791101	600211	C27	2.18456	15	10880.5	0.625841	0.132461	2.77259	4.58654
2014	医药	27	0.0738215	102	0.791101	931	C27	2.01749	15	46462.4	0.625841	0.10361	2.77259	4.67978
2014	医药	27	0.0738215	102	0.791101	600420	C27	1.77586	14	150764	0.625841	0.0664321	2.70805	4.32514
2014	医药	27	0.0738215	102	0.791101	2737	C27	2.21408	9	73733.5	0.625841	0.0763866	2.30259	3.42724
2014	医药	27	0.0738215	102	0.791101	300119	C27	1.93034	13	33809.6	0.625841	0.10542	2.63906	3.91683
2014	医药	27	0.0738215	102	0.791101	300026	C27	2.83776	14	69682.7	0.625841	0.331526	2.70805	6.20371
2014	医药	27	0.0738215	102	0.791101	600351	C27	2.05489	15	164671	0.625841	0.0581098	2.77259	4.72041
2014	医药	27	0.0738215	102	0.791101	2166	C27	1.94769	14	13632.9	0.625841	0.3418	2.70805	4.62368
2014	医药	27	0.0738215	102	0.791101	600222	C27	1.71909	16	65518	0.625841	0.139483	2.83321	3.41536
2014	医药	27	0.0738215	102	0.791101	2019	C27	1.81225	14	54121	0.625841	0.130465	2.70805	4.58833
2014	医药	27	0.0738215	102	0.791101	2390	C27	1.71051	19	72179.3	0.625841	0.12038	2.99573	2.28123
2014	医药	27	0.0738215	102	0.791101	300147	C27	1.71175	28	122325	0.625841	0.113517	3.3673	3.37261
2014	医药	27	0.0738215	102	0.791101	300181	C27	2.31634	14	43098.6	0.625841	0.0890367	2.70805	4.7009
2014	医药	27	0.0738215	102	0.791101	600664	C27	2.15549	23	446381	0.625841	0.0874553	3.17805	5.74392
2014	医药	27	0.0738215	102	0.791101	2099	C27	1.49563	10	114698	0.625841	0.140318	2.3979	4.69212
2014	医药	27	0.0738215	102	0.791101	600557	C27	2.44731	18	110680	0.625841	0.0796888	2.94444	1.79392
2014	医药	27	0.0738215	102	0.791101	603456	C27	1.55864	16	72216.2	0.625841	0.0852599	2.83321	4.79772
2014	医药	27	0.0738215	102	0.791101	300108	C27	1.40021	14	38515.3	0.625841	0.318342	2.70805	1.90671
2014	医药	27	0.0738215	102	0.791101	538	C27	2.29063	21	165218	0.625841	0.232253	3.09104	4.47084
2014	医药	27	0.0738215	102	0.791101	600867	C27	1.88092	22	121572	0.625841	0.141649	3.13549	3.30583
2014	医药	27	0.0738215	102	0.791101	2644	C27	1.71373	14	16357.8	0.625841	0.0800167	2.70805	3.20632
2014	医药	27	0.0738215	102	0.791101	300186	C27	1.71429	10	53966.2	0.625841	0.165692	2.3979	4.24007
2014	医药	27	0.0738215	102	0.791101	813	C27	1.60559	19	53131.5	0.625841	0.153919	2.99573	4.52646
2014	医药	27	0.0738215	102	0.791101	403	C27	1.79659	21	62230.2	0.625841	0.16089	3.09104	6.10675
2014	医药	27	0.0738215	102	0.791101	2332	C27	1.85919	14	101139	0.625841	0.0818026	2.70805	3.89198
2014	医药	27	0.0738215	102	0.791101	597	C27	2.06092	21	173732	0.625841	0.0952118	3.09104	2.51857
2014	医药	27	0.0738215	102	0.791101	600572	C27	2.36121	21	144383	0.625841	0.0899326	3.09104	4.00488
2014	医药	27	0.0738215	102	0.791101	600750	C27	2.42576	18	72641.6	0.625841	0.0964351	2.94444	5.38254
2014	医药	27	0.0738215	102	0.791101	600812	C27	1.90575	22	611097	0.625841	0.116237	3.13549	4.44439
2014	医药	27	0.0738215	102	0.791101	600196	C27	1.99179	20	462396	0.625841	0.195433	3.04452	5.0866
2014	医药	27	0.0738215	102	0.791101	300122	C27	2.08804	19	35703	0.625841	0.267698	2.99573	3.86946
2014	医药	27	0.0738215	102	0.791101	600299	C27	1.86247	15	597116	0.625841	0.225165	2.77259	3.33505
2014	医药	27	0.0738215	102	0.791101	300381	C27	1.90987	23	32182.8	0.625841	0.140228	3.17805	4.97156
2014	医药	27	0.0738215	102	0.791101	300006	C27	1.61297	15	95768.6	0.625841	0.117114	2.77259	4.21116
2014	医药	27	0.0738215	102	0.791101	600566	C27	3.00799	17	89353.8	0.625841	0.0937909	2.89037	5.33937
2014	医药	27	0.0738215	102	0.791101	600080	C27	1.96738	18	39468.2	0.625841	0.165158	2.94444	4.35189
2014	医药	27	0.0738215	102	0.791101	300357	C27	3.90221	12	3841.51	0.625841	0.0906667	2.56495	4.04687
2014	医药	27	0.0738215	102	0.791101	999	C27	2.518	15	224315	0.625841	0.0854542	2.77259	5.5602
2014	医药	27	0.0738215	102	0.791101	600624	C27	1.90134	24	14782.2	0.625841	0.101177	3.21888	2.83517
2014	医药	27	0.0738215	102	0.791101	300194	C27	1.88565	10	51059.2	0.625841	0.148356	2.3979	4.30196
2014	医药	27	0.0738215	102	0.791101	908	C27	3.11432	16	26840.8	0.625841	0.0885198	2.83321	2.64848
2014	医药	27	0.0738215	102	0.791101	790	C27	1.99958	26	22878	0.625841	0.0954667	3.29584	4.80296
2014	医药	27	0.0738215	102	0.791101	600671	C27	1.72974	21	8459.03	0.625841	0.0428251	3.09104	3.99723
2014	医药	27	0.0738215	102	0.791101	2262	C27	2.3445	15	23674	0.625841	0.0556002	2.77259	0.836458
2014	医药	27	0.0738215	102	0.791101	600488	C27	2.07087	15	130453	0.625841	0.209004	2.77259	1.98938
2014	医药	27	0.0738215	102	0.791101	2581	C27	1.92351	14	15377.7	0.625841	0.323314	2.70805	4.74928
2014	医药	27	0.0738215	102	0.791101	300142	C27	1.55114	13	51879.1	0.625841	0.422643	2.63906	4.73213
2014	医药	27	0.0738215	102	0.791101	2653	C27	2.23696	9	39467.6	0.625841	0.162425	2.30259	4.85179
2014	医药	27	0.0738215	102	0.791101	600479	C27	2.07289	21	40502.3	0.625841	0.0496421	3.09104	4.16603
2014	医药	27	0.0738215	102	0.791101	2107	C27	2.26559	11	18040.6	0.625841	0.0609515	2.48491	3.72664
2014	医药	27	0.0738215	102	0.791101	153	C27	1.72995	17	61093.4	0.625841	0.0475767	2.89037	3.75737
2014	医药	27	0.0738215	102	0.791101	919	C27	1.80427	16	101991	0.625841	0.0791223	2.83321	5.42464
2014	医药	27	0.0738215	102	0.791101	300239	C27	1.86322	17	20692.3	0.625841	0.122251	2.89037	2.25972
2014	医药	27	0.0738215	102	0.791101	603998	C27	1.86918	14	14698.4	0.625841	0.124121	2.70805	4.14504
2014	医药	27	0.0738215	102	0.791101	600594	C27	2.91033	14	56586.2	0.625841	0.156394	2.70805	4.07548
2014	医药	27	0.0738215	102	0.791101	600518	C27	1.91502	17	431054	0.625841	0.394835	2.89037	3.74015
2014	医药	27	0.0738215	102	0.791101	2728	C27	1.89664	12	6494.24	0.625841	0.157859	2.56495	3.60336
2014	医药	27	0.0738215	102	0.791101	2750	C27	2.02017	18	27907.9	0.625841	0.165623	2.94444	5.80926
2014	医药	27	0.0738215	102	0.791101	2433	C27	1.44177	7	72595.2	0.625841	0.33683	2.07944	2.36369
2014	医药	27	0.0738215	102	0.791101	300294	C27	2.14561	21	16360.7	0.625841	0.129495	3.09104	5.1438
2014	医药	27	0.0738215	102	0.791101	2412	C27	2.05714	16	43485.7	0.625841	0.0654123	2.83321	4.99336
2014	医药	27	0.0738215	102	0.791101	600201	C27	2.38628	21	38766.8	0.625841	0.199809	3.09104	6.51481
2014	医药	27	0.0738215	102	0.791101	600252	C27	3.21785	21	79585.4	0.625841	10.4237	3.09104	7.24968
2014	医药	27	0.0738215	102	0.791101	600161	C27	2.04637	16	223459	0.625841	0.220427	2.83321	5.50166
2014	医药	27	0.0738215	102	0.791101	300158	C27	1.87047	19	94325.8	0.625841	0.083675	2.99573	4.13313
2014	医药	27	0.0738215	102	0.791101	423	C27	1.9647	21	132610	0.625841	0.147838	3.09104	5.20898
2014	医药	27	0.0738215	102	0.791101	2198	C27	2.65919	9	19117.3	0.625841	0.0890184	2.30259	4.16944
2014	医药	27	0.0738215	102	0.791101	600781	C27	1.82689	21	49980	0.625841	0.08801	3.09104	3.95974
2014	医药	27	0.0738215	102	0.791101	2365	C27	1.39992	8	62226.8	0.625841	0.134431	2.19722	4.34289
2014	医药	27	0.0738215	102	0.791101	600285	C27	1.83767	15	43075.7	0.625841	0.130578	2.77259	5.44072
2014	医药	27	0.0738215	102	0.791101	2020	C27	1.80916	13	58981.5	0.625841	0.119276	2.63906	3.83524
2014	医药	27	0.0738215	102	0.791101	2603	C27	2.13072	13	141782	0.625841	0.109795	2.63906	3.17492
2014	医药	27	0.0738215	102	0.791101	2435	C27	1.57597	15	41426.6	0.625841	0.112277	2.77259	4.39228
2014	医药	27	0.0738215	102	0.791101	603222	C27	1.88335	18	16505.2	0.625841	0.0448108	2.94444	4.27698
2014	医药	27	0.0738215	102	0.791101	600422	C27	2.18186	19	46617.1	0.625841	0.0918611	2.99573	5.32951
2014	医药	27	0.0738215	102	0.791101	2349	C27	1.69384	7	39025.5	0.625841	0.137504	2.07944	4.77944
2014	医药	27	0.0738215	102	0.791101	300233	C27	1.60125	10	71329.7	0.625841	0.0965016	2.3979	5.40694
2014	医药	27	0.0738215	102	0.791101	989	C27	2.07475	15	77565.9	0.625841	0.0698063	2.77259	3.72995
2014	医药	27	0.0738215	102	0.791101	600521	C27	2.07768	13	120401	0.625841	0.10535	2.63906	5.03973
2014	医药	27	0.0738215	102	0.791101	2399	C27	2.2308	16	65511.9	0.625841	1.1046	2.83321	6.21251
2014	医药	27	0.0738215	102	0.791101	600195	C27	1.81547	16	106607	0.625841	0.100552	2.83321	5.61522
2014	医药	27	0.0738215	102	0.791101	2550	C27	2.24099	11	11190	0.625841	0.245562	2.48491	5.33723
2014	医药	27	0.0738215	102	0.791101	2294	C27	3.01307	7	85256	0.625841	0.151147	2.07944	5.36387
2014	医药	27	0.0738215	102	0.791101	600079	C27	1.95407	21	215220	0.625841	0.136189	3.09104	2.79072
2014	医药	27	0.0738215	102	0.791101	300111	C27	1.91422	9	163589	0.625841	0.198358	2.30259	4.53229
2014	医药	27	0.0738215	102	0.791101	300254	C27	2.37929	9	28698.9	0.625841	0.0656299	2.30259	4.75399
2014	医药	27	0.0738215	102	0.791101	953	C27	1.18857	21	60387.5	0.625841	0.137974	3.09104	3.57921
2014	医药	27	0.0738215	102	0.791101	600771	C27	2.67023	18	4599.37	0.625841	0.0385819	2.94444	5.35458
2014	医药	27	0.0738215	102	0.791101	600385	C27	3.14928	22	77.2326	0.625841	0.187695	3.13549	7.49441
2014	医药	27	0.0738215	102	0.791101	513	C27	2.36417	22	294357	0.625841	0.131721	3.13549	4.81304
2014	医药	27	0.0738215	102	0.791101	2424	C27	2.18145	15	56034.7	0.625841	0.101775	2.77259	3.333
2014	医药	27	0.0738215	102	0.791101	300255	C27	1.67319	14	40265.3	0.625841	0.290037	2.70805	4.48755
2014	医药	27	0.0738215	102	0.791101	2102	C27	1.44914	12	70606.9	0.625841	0.156084	2.56495	4.17837
2014	医药	27	0.0738215	102	0.791101	2118	C27	1.93338	13	67913.3	0.625841	0.294507	2.63906	0.849166
2014	医药	27	0.0738215	102	0.791101	2688	C27	1.50692	24	47920.8	0.625841	0.0889126	3.21888	3.88236
2014	医药	27	0.0738215	102	0.791101	766	C27	1.79503	21	12784.4	0.625841	0.147429	3.09104	2.19059
2014	医药	27	0.0738215	102	0.791101	2252	C27	2.11375	26	102688	0.625841	0.439731	3.29584	4.77521
2014	医药	27	0.0738215	102	0.791101	600568	C27	1.89856	20	13163.5	0.625841	0.570402	3.04452	3.10727
2014	医药	27	0.0738215	102	0.791101	623	C27	2.17093	21	161960	0.625841	0.301765	3.09104	5.56136
2014	医药	27	0.0738215	102	0.791101	300110	C27	1.78821	13	117981	0.625841	0.07828	2.63906	1.18474
2014	医药	27	0.0738215	102	0.791101	2030	C27	2.01106	13	22259.8	0.625841	0.0904547	2.63906	4.76593
2014	医药	27	0.0738215	102	0.791101	2317	C27	2.35407	13	47825.9	0.625841	0.121644	2.63906	4.70762
2014	医药	27	0.0738215	102	0.791101	2007	C27	2.1485	22	77432.1	0.625841	0.314398	3.13549	1.45125
2014	医药	27	0.0738215	102	0.791101	600436	C27	2.03358	15	27453.3	0.625841	0.293379	2.77259	5.40196
2014	医药	27	0.0738215	102	0.791101	300016	C27	2.22993	22	15382	0.625841	0.145353	3.13549	4.23603
2014	医药	27	0.0738215	102	0.791101	661	C27	2.37253	21	70774.5	0.625841	0.0838015	3.09104	5.42407
2014	医药	27	0.0738215	102	0.791101	600332	C27	2.42628	17	182415	0.625841	0.11652	2.89037	5.80108
2014	医药	27	0.0738215	102	0.791101	600216	C27	1.60282	17	251986	0.625841	0.132907	2.89037	4.22353
2014	医药	27	0.0738215	102	0.791101	2693	C27	1.62887	14	21711.6	0.625841	0.22097	2.70805	4.41749
2014	医药	27	0.0738215	102	0.791101	2038	C27	2.45731	14	31440.2	0.625841	0.527674	2.70805	4.32816
2014	医药	27	0.0738215	102	0.791101	600851	C27	1.59494	21	40597.5	0.625841	0.314806	3.09104	5.22444
2014	医药	27	0.0738215	102	0.791101	2275	C27	2.54965	13	25525.3	0.625841	0.123938	2.63906	2.67437
2014	医药	27	0.0738215	102	0.791101	2422	C27	1.69471	12	596068	0.625841	0.101976	2.56495	2.41691
2014	医药	27	0.0738215	102	0.791101	603168	C27	2.22697	14	28100.2	0.625841	0.0970346	2.70805	4.03493
2014	医药	27	0.0738215	102	0.791101	300289	C27	1.87444	17	68672.4	0.625841	0.468455	2.89037	6.83796
2014	医药	27	0.0738215	102	0.791101	915	C27	2.36376	21	43769.2	0.625841	0.0781554	3.09104	4.50915
2014	化学纤维	28	0.0230404	102	0.771943	600889	C28	2.1755	22	132435	0.595896	0.0945754	3.13549	3.39079
2014	化学纤维	28	0.0230404	102	0.771943	2427	C28	2.19982	11	118537	0.595896	0.843919	2.48491	6.06118
2014	化学纤维	28	0.0230404	102	0.771943	2064	C28	2.98206	15	93567.5	0.595896	0.309978	2.77259	5.77639
2014	化学纤维	28	0.0230404	102	0.771943	936	C28	1.78033	21	41996.5	0.595896	0.642915	3.09104	4.23332
2014	化学纤维	28	0.0230404	102	0.771943	600063	C28	1.64604	17	354708	0.595896	0.155687	2.89037	3.12067
2014	化学纤维	28	0.0230404	102	0.771943	601233	C28	1.79906	15	860874	0.595896	0.0912447	2.77259	2.56141
2014	化学纤维	28	0.0230404	102	0.771943	2254	C28	1.92865	21	106872	0.595896	0.193519	3.09104	5.43593
2014	化学纤维	28	0.0230404	102	0.771943	949	C28	1.76989	21	213702	0.595896	0.05009	3.09104	2.74975
2014	化学纤维	28	0.0230404	102	0.771943	600810	C28	2.08689	21	231487	0.595896	0.113088	3.09104	4.21965
2014	化学纤维	28	0.0230404	102	0.771943	2206	C28	1.72651	13	110143	0.595896	0.168489	2.63906	5.25387
2014	化学纤维	28	0.0230404	102	0.771943	600527	C28	1.69219	18	49480.9	0.595896	0.274027	2.94444	3.2729
2014	化学纤维	28	0.0230404	102	0.771943	420	C28	1.64009	21	156801	0.595896	0.0895667	3.09104	3.91954
2014	橡胶塑料	29	0.074576	102	0.805239	603806	C29	2.07425	11	36709.9	0.648409	0.445614	2.48491	5.0877
2014	橡胶塑料	29	0.074576	102	0.805239	601058	C29	1.87714	12	508996	0.648409	0.147437	2.56495	4.03683
2014	橡胶塑料	29	0.074576	102	0.805239	300375	C29	1.98361	26	33556.6	0.648409	0.0960177	3.29584	4.86892
2014	橡胶塑料	29	0.074576	102	0.805239	2243	C29	1.65413	7	90925.4	0.648409	0.161798	2.07944	5.98839
2014	橡胶塑料	29	0.074576	102	0.805239	600210	C29	1.70164	15	393596	0.648409	0.127393	2.77259	4.4352
2014	橡胶塑料	29	0.074576	102	0.805239	2372	C29	1.87426	7	67002.7	0.648409	0.0879196	2.07944	5.36492
2014	橡胶塑料	29	0.074576	102	0.805239	300230	C29	1.76482	12	20047.1	0.648409	0.112489	2.56495	3.65121
2014	橡胶塑料	29	0.074576	102	0.805239	2450	C29	2.02935	13	340347	0.648409	0.337361	2.63906	4.14745
2014	橡胶塑料	29	0.074576	102	0.805239	600469	C29	2.09551	16	320566	0.648409	0.0917265	2.83321	4.03655
2014	橡胶塑料	29	0.074576	102	0.805239	2324	C29	2.09395	15	56776.4	0.648409	0.255909	2.77259	4.71
2014	橡胶塑料	29	0.074576	102	0.805239	2694	C29	1.74213	15	73281.3	0.648409	0.0740275	2.77259	3.89888
2014	橡胶塑料	29	0.074576	102	0.805239	2735	C29	1.72151	17	6513.59	0.648409	0.042398	2.89037	3.66906
2014	橡胶塑料	29	0.074576	102	0.805239	599	C29	1.63597	18	185616	0.648409	0.0696175	2.94444	4.24983
2014	橡胶塑料	29	0.074576	102	0.805239	300169	C29	1.55539	16	49218.3	0.648409	0.132195	2.83321	4.02808
2014	橡胶塑料	29	0.074576	102	0.805239	2420	C29	1.77521	7	83531.8	0.648409	0.0753012	2.07944	4.59329
2014	橡胶塑料	29	0.074576	102	0.805239	2641	C29	1.77002	21	108700	0.648409	0.0901647	3.09104	5.19038
2014	橡胶塑料	29	0.074576	102	0.805239	300180	C29	1.85109	12	68578.4	0.648409	0.312387	2.56495	5.76305
2014	橡胶塑料	29	0.074576	102	0.805239	2224	C29	1.93674	12	33196.8	0.648409	0.116204	2.56495	5.12712
2014	橡胶塑料	29	0.074576	102	0.805239	300021	C29	1.68504	9	30079.6	0.648409	0.0905397	2.30259	2.99742
2014	橡胶塑料	29	0.074576	102	0.805239	2676	C29	1.90064	22	42601.8	0.648409	0.0549594	3.13549	3.88729
2014	橡胶塑料	29	0.074576	102	0.805239	887	C29	2.12738	16	134798	0.648409	0.0442129	2.83321	5.09004
2014	橡胶塑料	29	0.074576	102	0.805239	2522	C29	1.51876	13	72254	0.648409	0.356467	2.63906	4.67509
2014	橡胶塑料	29	0.074576	102	0.805239	659	C29	1.61654	26	214026	0.648409	0.0929394	3.29584	5.13345
2014	橡胶塑料	29	0.074576	102	0.805239	300305	C29	2.07252	10	37975.1	0.648409	0.391766	2.3979	3.59933
2014	橡胶塑料	29	0.074576	102	0.805239	300198	C29	1.68305	11	28775.6	0.648409	0.218812	2.48491	4.799
2014	橡胶塑料	29	0.074576	102	0.805239	2108	C29	1.94527	19	63328.9	0.648409	0.144445	2.99573	4.48738
2014	橡胶塑料	29	0.074576	102	0.805239	600458	C29	1.82231	20	250114	0.648409	0.14987	3.04452	5.55498
2014	橡胶塑料	29	0.074576	102	0.805239	2395	C29	1.6369	12	34173.1	0.648409	0.148508	2.56495	4.35365
2014	橡胶塑料	29	0.074576	102	0.805239	300221	C29	1.76181	17	26550.5	0.648409	0.123268	2.89037	4.30382
2014	橡胶塑料	29	0.074576	102	0.805239	300321	C29	2.00203	12	32509.9	0.648409	0.101167	2.56495	4.47218
2014	橡胶塑料	29	0.074576	102	0.805239	589	C29	1.87999	18	308232	0.648409	0.123247	2.94444	2.91515
2014	橡胶塑料	29	0.074576	102	0.805239	2263	C29	1.45964	14	147072	0.648409	0.488082	2.70805	-3.4208
2014	橡胶塑料	29	0.074576	102	0.805239	859	C29	1.64875	16	63960.9	0.648409	0.140413	2.83321	4.43474
2014	橡胶塑料	29	0.074576	102	0.805239	600143	C29	2.17232	21	268472	0.648409	0.24298	3.09104	4.90795
2014	橡胶塑料	29	0.074576	102	0.805239	300320	C29	1.94663	16	33729.4	0.648409	0.115543	2.83321	4.74624
2014	橡胶塑料	29	0.074576	102	0.805239	619	C29	1.66498	18	171744	0.648409	0.104345	2.94444	4.82834
2014	橡胶塑料	29	0.074576	102	0.805239	2381	C29	1.68574	13	44273.7	0.648409	0.123425	2.63906	4.27382
2014	橡胶塑料	29	0.074576	102	0.805239	973	C29	1.58628	26	121387	0.648409	0.134526	3.29584	4.87606
2014	橡胶塑料	29	0.074576	102	0.805239	2014	C29	1.77769	22	53655.8	0.648409	0.117446	3.13549	5.35131
2014	橡胶塑料	29	0.074576	102	0.805239	600182	C29	1.88112	21	113260	0.648409	0.0896413	3.09104	4.9759
2014	橡胶塑料	29	0.074576	102	0.805239	300218	C29	1.49211	20	81096.9	0.648409	0.0727477	3.04452	4.26876
2014	非金属	30	0.389045	102	1.06412	600668	C30	1.64833	25	125753	1.13236	0.186326	3.2581	4.83643
2014	非金属	30	0.389045	102	1.06412	789	C30	1.77776	17	459414	1.13236	0.119981	2.89037	4.20254
2014	非金属	30	0.389045	102	1.06412	672	C30	1.73312	22	200418	1.13236	0.221031	3.13549	4.09866
2014	非金属	30	0.389045	102	1.06412	300064	C30	1.67593	10	130262	1.13236	0.159763	2.3979	4.56565
2014	非金属	30	0.389045	102	1.06412	600720	C30	1.97716	18	665683	1.13236	0.165382	2.94444	4.41036
2014	非金属	30	0.389045	102	1.06412	600516	C30	2.0907	15	167648	1.13236	0.170282	2.77259	4.68628
2014	非金属	30	0.389045	102	1.06412	600449	C30	2.0229	16	482696	1.13236	0.153626	2.83321	4.68718
2014	非金属	30	0.389045	102	1.06412	2225	C30	2.21962	12	76868.3	1.13236	0.122242	2.56495	4.38721
2014	非金属	30	0.389045	102	1.06412	600585	C30	1.79029	17	5725050	1.13236	0.211097	2.89037	4.66319
2014	非金属	30	0.389045	102	1.06412	2066	C30	1.64939	13	80553.7	1.13236	0.0850608	2.63906	2.14594
2014	非金属	30	0.389045	102	1.06412	2233	C30	1.82031	7	253940	1.13236	0.16453	2.07944	5.67747
2014	非金属	30	0.389045	102	1.06412	300224	C30	1.60033	14	30915.5	1.13236	0.2061	2.70805	4.83826
2014	非金属	30	0.389045	102	1.06412	2457	C30	1.76243	15	37976.2	1.13236	0.125179	2.77259	4.17357
2014	非金属	30	0.389045	102	1.06412	2201	C30	1.56509	20	61024.6	1.13236	0.104827	3.04452	4.19028
2014	非金属	30	0.389045	102	1.06412	600801	C30	1.78784	21	1501771	1.13236	0.185378	3.09104	4.88076
2014	非金属	30	0.389045	102	1.06412	300179	C30	1.41434	17	15843.5	1.13236	0.187029	2.89037	4.74132
2014	非金属	30	0.389045	102	1.06412	2205	C30	1.43886	13	46036.8	1.13236	0.108824	2.63906	4.62819
2014	非金属	30	0.389045	102	1.06412	600660	C30	1.87964	22	661862	1.13236	0.0797636	3.13549	4.91889
2014	非金属	30	0.389045	102	1.06412	600176	C30	2.25556	15	1212343	1.13236	0.224868	2.77259	3.42174
2014	非金属	30	0.389045	102	1.06412	300234	C30	2.33779	11	10108.9	1.13236	0.140237	2.48491	5.18864
2014	非金属	30	0.389045	102	1.06412	300395	C30	2.06485	15	16680.1	1.13236	0.116363	2.77259	2.9934
2014	非金属	30	0.389045	102	1.06412	2596	C30	1.76881	12	50729.5	1.13236	0.173563	2.56495	3.5736
2014	非金属	30	0.389045	102	1.06412	935	C30	1.70118	16	322316	1.13236	0.393255	2.83321	5.0808
2014	非金属	30	0.389045	102	1.06412	600172	C30	1.67142	16	245736	1.13236	0.154107	2.83321	4.50598
2014	非金属	30	0.389045	102	1.06412	2297	C30	1.34749	13	45467.6	1.13236	0.231907	2.63906	4.19068
2014	非金属	30	0.389045	102	1.06412	786	C30	1.78331	17	586625	1.13236	0.11535	2.89037	3.62841
2014	非金属	30	0.389045	102	1.06412	600819	C30	1.58456	21	349659	1.13236	0.271834	3.09104	5.367
2014	非金属	30	0.389045	102	1.06412	12	C30	1.60778	30	985112	1.13236	0.146514	3.43399	5.00706
2014	非金属	30	0.389045	102	1.06412	600724	C30	2.56429	21	64304.6	1.13236	0.864586	3.09104	4.63234
2014	非金属	30	0.389045	102	1.06412	2623	C30	1.6293	8	60373.7	1.13236	0.21533	2.19722	3.62585
2014	非金属	30	0.389045	102	1.06412	300160	C30	2.12507	13	37294.1	1.13236	0.0838595	2.63906	4.52839
2014	非金属	30	0.389045	102	1.06412	2671	C30	1.6508	14	54193.6	1.13236	0.160132	2.70805	4.74673
2014	非金属	30	0.389045	102	1.06412	600529	C30	1.59331	21	109987	1.13236	0.0608153	3.09104	2.66137
2014	非金属	30	0.389045	102	1.06412	2742	C30	2.21776	12	40918.6	1.13236	0.0998169	2.56495	3.80973
2014	非金属	30	0.389045	102	1.06412	2571	C30	1.72902	12	63080.8	1.13236	0.10546	2.56495	5.0229
2014	非金属	30	0.389045	102	1.06412	601636	C30	1.86164	9	524030	1.13236	0.197394	2.30259	2.45591
2014	非金属	30	0.389045	102	1.06412	2162	C30	1.63386	12	67551.6	1.13236	0.229364	2.56495	4.41214
2014	非金属	30	0.389045	102	1.06412	2392	C30	2.61453	7	38236.1	1.13236	0.161383	2.07944	3.88266
2014	非金属	30	0.389045	102	1.06412	300196	C30	1.62629	12	80457.1	1.13236	0.118649	2.56495	4.62446
2014	非金属	30	0.389045	102	1.06412	600326	C30	1.84761	15	69231.4	1.13236	0.590438	2.77259	4.78409
2014	非金属	30	0.389045	102	1.06412	23	C30	1.96128	30	12307.4	1.13236	0.11868	3.43399	5.62625
2014	非金属	30	0.389045	102	1.06412	2080	C30	2.03699	13	221224	1.13236	0.112661	2.63906	4.78599
2014	非金属	30	0.389045	102	1.06412	603688	C30	1.7439	15	31267.8	1.13236	0.157401	2.77259	4.19529
2014	非金属	30	0.389045	102	1.06412	300089	C30	1.55836	18	16703	1.13236	0.110376	2.94444	4.01614
2014	非金属	30	0.389045	102	1.06412	300080	C30	2.39871	6	138338	1.13236	0.333009	1.94591	4.0176
2014	非金属	30	0.389045	102	1.06412	603601	C30	1.75665	7	12200.7	1.13236	0.0443589	2.07944	4.31506
2014	非金属	30	0.389045	102	1.06412	2271	C30	2.00272	16	90269	1.13236	0.142732	2.83321	4.13715
2014	非金属	30	0.389045	102	1.06412	300374	C30	1.76407	8	20329.7	1.13236	0.252914	2.19722	3.82584
2014	非金属	30	0.389045	102	1.06412	600876	C30	1.90053	20	56804	1.13236	0.055286	3.04452	5.51879
2014	非金属	30	0.389045	102	1.06412	877	C30	1.75184	16	1477816	1.13236	0.190972	2.83321	4.55967
2014	非金属	30	0.389045	102	1.06412	600881	C30	1.49044	28	1311936	1.13236	0.253234	3.3673	4.26215
2014	非金属	30	0.389045	102	1.06412	795	C30	1.70088	17	29325.1	1.13236	0.0937928	2.89037	4.30372
2014	非金属	30	0.389045	102	1.06412	600366	C30	1.62079	20	81827.9	1.13236	0.124349	3.04452	5.78782
2014	非金属	30	0.389045	102	1.06412	600293	C30	1.77265	21	143590	1.13236	0.120831	3.09104	4.23715
2014	非金属	30	0.389045	102	1.06412	300093	C30	1.45957	20	51433.4	1.13236	0.154974	3.04452	3.78196
2014	非金属	30	0.389045	102	1.06412	2302	C30	2.23252	13	255156	1.13236	0.205731	2.63906	6.02646
2014	非金属	30	0.389045	102	1.06412	600802	C30	1.6425	21	274099	1.13236	0.228252	3.09104	4.67535
2014	非金属	30	0.389045	102	1.06412	2088	C30	1.68787	22	70320.2	1.13236	0.104067	3.13549	3.81528
2014	黑色	31	0.185555	102	0.89637	600399	C31	1.65492	15	282734	0.803479	0.112935	2.77259	1.01017
2014	黑色	31	0.185555	102	0.89637	2110	C31	2.35074	13	435042	0.803479	0.102799	2.63906	4.63802
2014	黑色	31	0.185555	102	0.89637	600808	C31	1.7509	21	3704136	0.803479	0.169658	3.09104	4.2851
2014	黑色	31	0.185555	102	0.89637	898	C31	2.01118	17	4612200	0.803479	0.231433	2.89037	4.0372
2014	黑色	31	0.185555	102	0.89637	600005	C31	2.04996	17	4746569	0.803479	0.34605	2.89037	4.07182
2014	黑色	31	0.185555	102	0.89637	600295	C31	1.76281	19	1909802	0.803479	0.219047	2.99573	3.75933
2014	黑色	31	0.185555	102	0.89637	600282	C31	1.97995	15	2232524	0.803479	0.332501	2.77259	5.14888
2014	黑色	31	0.185555	102	0.89637	601005	C31	1.4193	17	2973116	0.803479	0.399563	2.89037	5.0339
2014	黑色	31	0.185555	102	0.89637	600117	C31	2.25291	17	920787	0.803479	0.208006	2.89037	1.10559
2014	黑色	31	0.185555	102	0.89637	601003	C31	2.48363	14	1080462	0.803479	0.263603	2.70805	3.87259
2014	黑色	31	0.185555	102	0.89637	761	C31	2.26637	17	1714428	0.803479	0.217377	2.89037	2.73021
2014	黑色	31	0.185555	102	0.89637	825	C31	1.97806	16	4321165	0.803479	0.322006	2.83321	3.20003
2014	黑色	31	0.185555	102	0.89637	600010	C31	1.66581	15	2435636	0.803479	0.326364	2.77259	4.7892
2014	黑色	31	0.185555	102	0.89637	600782	C31	2.27446	18	1190387	0.803479	0.147692	2.94444	5.86836
2014	黑色	31	0.185555	102	0.89637	600126	C31	1.94962	16	205076	0.803479	0.106267	2.83321	2.72593
2014	黑色	31	0.185555	102	0.89637	2075	C31	2.29018	15	302715	0.803479	0.143841	2.77259	5.29991
2014	黑色	31	0.185555	102	0.89637	708	C31	2.15099	21	228732	0.803479	0.133533	3.09104	4.58926
2014	黑色	31	0.185555	102	0.89637	709	C31	1.85397	20	7905448	0.803479	0.375013	3.04452	4.22914
2014	黑色	31	0.185555	102	0.89637	600307	C31	2.17925	15	2532930	0.803479	0.207002	2.77259	4.22205
2014	黑色	31	0.185555	102	0.89637	600019	C31	2.10781	14	8289700	0.803479	0.604293	2.70805	6.11303
2014	黑色	31	0.185555	102	0.89637	600507	C31	2.15238	15	288040	0.803479	0.111534	2.77259	5.39994
2014	黑色	31	0.185555	102	0.89637	600569	C31	1.84434	21	1360529	0.803479	0.158436	3.09104	1.70889
2014	有色	32	0.0689775	102	0.806731	2540	C32	1.83112	13	55793.1	0.650815	0.128466	2.63906	5.10297
2014	有色	32	0.0689775	102	0.806731	2428	C32	1.43173	16	76567.8	0.650815	0.144255	2.83321	3.42644
2014	有色	32	0.0689775	102	0.806731	600456	C32	1.88565	15	271726	0.650815	0.205705	2.77259	4.64957
2014	有色	32	0.0689775	102	0.806731	600549	C32	1.98783	17	488497	0.650815	0.155529	2.89037	4.90061
2014	有色	32	0.0689775	102	0.806731	2501	C32	1.75398	13	151767	0.650815	0.736407	2.63906	4.29717
2014	有色	32	0.0689775	102	0.806731	300337	C32	1.88023	16	72950.8	0.650815	0.305222	2.83321	3.80546
2014	有色	32	0.0689775	102	0.806731	960	C32	1.88513	16	962642	0.650815	0.160439	2.83321	4.24685
2014	有色	32	0.0689775	102	0.806731	300034	C32	1.57759	10	41706.9	0.650815	0.275532	2.3979	5.17641
2014	有色	32	0.0689775	102	0.806731	933	C32	2.04033	16	1952758	0.650815	0.164959	2.83321	5.05547
2014	有色	32	0.0689775	102	0.806731	600362	C32	2.36856	17	1851158	0.650815	0.44614	2.89037	5.76264
2014	有色	32	0.0689775	102	0.806731	2182	C32	1.76178	21	114976	0.650815	0.131309	3.09104	4.92393
2014	有色	32	0.0689775	102	0.806731	600459	C32	2.21398	14	42014.3	0.650815	0.344509	2.70805	5.95484
2014	有色	32	0.0689775	102	0.806731	2378	C32	1.77439	14	107543	0.650815	0.0936427	2.70805	4.81706
2014	有色	32	0.0689775	102	0.806731	603399	C32	2.06754	11	28682.9	0.650815	0.354807	2.48491	0.323574
2014	有色	32	0.0689775	102	0.806731	2160	C32	1.80906	10	85009.4	0.650815	0.562521	2.3979	4.51915
2014	有色	32	0.0689775	102	0.806731	601677	C32	2.41501	17	99615.4	0.650815	0.18719	2.89037	4.89324
2014	有色	32	0.0689775	102	0.806731	2738	C32	1.65971	15	17769.7	0.650815	0.108474	2.77259	5.48616
2014	有色	32	0.0689775	102	0.806731	600219	C32	1.64963	21	1185704	0.650815	0.230379	3.09104	4.95401
2014	有色	32	0.0689775	102	0.806731	2716	C32	1.97382	10	67060.8	0.650815	1.4726	2.3979	5.51373
2014	有色	32	0.0689775	102	0.806731	657	C32	2.10882	21	271339	0.650815	0.0716343	3.09104	3.2128
2014	有色	32	0.0689775	102	0.806731	60	C32	2.00399	20	450675	0.650815	0.139084	3.04452	5.3434
2014	有色	32	0.0689775	102	0.806731	2532	C32	1.59067	17	52157.5	0.650815	0.0596948	2.89037	4.40322
2014	有色	32	0.0689775	102	0.806731	2240	C32	1.59815	13	158499	0.650815	0.175943	2.63906	4.19567
2014	有色	32	0.0689775	102	0.806731	600531	C32	1.7346	14	223314	0.650815	0.262396	2.70805	5.11454
2014	有色	32	0.0689775	102	0.806731	600490	C32	1.62539	14	210816	0.650815	0.404627	2.70805	4.94525
2014	有色	32	0.0689775	102	0.806731	2171	C32	2.01182	12	57663.2	0.650815	0.0546586	2.56495	5.09765
2014	有色	32	0.0689775	102	0.806731	601388	C32	2.01629	13	34194	0.650815	0.291577	2.63906	4.8818
2014	有色	32	0.0689775	102	0.806731	600961	C32	1.9752	14	293693	0.650815	0.092725	2.70805	4.49208
2014	有色	32	0.0689775	102	0.806731	2149	C32	1.65329	14	131435	0.650815	0.21007	2.70805	5.26754
2014	有色	32	0.0689775	102	0.806731	600206	C32	1.89201	15	34581.7	0.650815	0.319675	2.77259	5.60879
2014	有色	32	0.0689775	102	0.806731	2578	C32	1.61033	7	48661.6	0.650815	0.0983304	2.07944	3.86122
2014	有色	32	0.0689775	102	0.806731	878	C32	2.19571	16	798312	0.650815	0.214644	2.83321	4.42965
2014	有色	32	0.0689775	102	0.806731	2114	C32	1.40839	14	49252.7	0.650815	0.115648	2.70805	4.94558
2014	有色	32	0.0689775	102	0.806731	300057	C32	1.63825	16	152235	0.650815	0.377743	2.83321	3.93113
2014	有色	32	0.0689775	102	0.806731	600281	C32	2.80815	15	8355.32	0.650815	0.231503	2.77259	6.0886
2014	有色	32	0.0689775	102	0.806731	600392	C32	2.08145	16	15653.1	0.650815	0.176857	2.83321	4.34812
2014	有色	32	0.0689775	102	0.806731	2167	C32	1.68717	14	104469	0.650815	0.318248	2.70805	4.55876
2014	有色	32	0.0689775	102	0.806731	2203	C32	2.12742	13	90136.7	0.650815	0.196849	2.63906	5.14781
2014	有色	32	0.0689775	102	0.806731	600255	C32	2.03353	16	58944.9	0.650815	0.181959	2.83321	4.23681
2014	有色	32	0.0689775	102	0.806731	603799	C32	1.57129	12	226463	0.650815	0.210529	2.56495	4.63851
2014	有色	32	0.0689775	102	0.806731	2466	C32	2.03507	7	102600	0.650815	0.635083	2.07944	6.30303
2014	有色	32	0.0689775	102	0.806731	600111	C32	2.00681	17	214352	0.650815	0.180539	2.89037	4.68397
2014	有色	32	0.0689775	102	0.806731	2237	C32	2.06718	20	287729	0.650815	0.282432	3.04452	4.27158
2014	有色	32	0.0689775	102	0.806731	630	C32	2.09716	22	1516571	0.650815	0.288392	3.13549	4.78108
2014	有色	32	0.0689775	102	0.806731	2460	C32	1.39861	7	57498.4	0.650815	0.136579	2.07944	3.87953
2014	有色	32	0.0689775	102	0.806731	601137	C32	1.63726	21	99822.1	0.650815	0.116416	3.09104	3.99527
2014	有色	32	0.0689775	102	0.806731	2333	C32	1.52849	21	49587.4	0.650815	0.113373	3.09104	4.0892
2014	有色	32	0.0689775	102	0.806731	600768	C32	1.5122	33	23221	0.650815	0.119578	3.52636	1.5484
2014	金属制造	33	0.0460926	102	0.784472	2615	C33	1.58143	18	26021.2	0.615397	0.0332983	2.94444	4.42022
2014	金属制造	33	0.0460926	102	0.784472	2084	C33	1.6811	11	49489.6	0.615397	0.041103	2.48491	4.5584
2014	金属制造	33	0.0460926	102	0.784472	600477	C33	1.84609	15	72423.1	0.615397	0.115221	2.77259	3.83624
2014	金属制造	33	0.0460926	102	0.784472	2135	C33	1.94372	13	62762.5	0.615397	0.157195	2.63906	3.60385
2014	金属制造	33	0.0460926	102	0.784472	2547	C33	1.78743	13	77492.8	0.615397	0.0790372	2.63906	4.29687
2014	金属制造	33	0.0460926	102	0.784472	2545	C33	1.3316	18	40085.2	0.615397	0.174303	2.94444	4.37812
2014	金属制造	33	0.0460926	102	0.784472	600496	C33	2.0399	15	94768.6	0.615397	0.137545	2.77259	4.62331
2014	金属制造	33	0.0460926	102	0.784472	2701	C33	1.8598	17	242884	0.615397	0.22114	2.89037	5.62267
2014	金属制造	33	0.0460926	102	0.784472	2743	C33	1.75954	10	51746.8	0.615397	0.195552	2.3979	5.53021
2014	金属制造	33	0.0460926	102	0.784472	603969	C33	2.02356	16	20018	0.615397	0.165235	2.83321	4.50164
2014	金属制造	33	0.0460926	102	0.784472	2318	C33	1.65067	9	127835	0.615397	0.1361	2.30259	2.85289
2014	金属制造	33	0.0460926	102	0.784472	2514	C33	1.52868	13	20582.5	0.615397	0.103256	2.63906	3.45328
2014	金属制造	33	0.0460926	102	0.784472	2478	C33	2.14119	6	124645	0.615397	0.180268	1.94591	3.29079
2014	金属制造	33	0.0460926	102	0.784472	2403	C33	2.08349	21	44064.1	0.615397	0.0523665	3.09104	4.48149
2014	金属制造	33	0.0460926	102	0.784472	2444	C33	1.84297	13	60328.8	0.615397	0.136564	2.63906	4.69484
2014	金属制造	33	0.0460926	102	0.784472	300345	C33	1.62586	19	16391.7	0.615397	0.18398	2.99573	2.79649
2014	金属制造	33	0.0460926	102	0.784472	55	C33	1.64184	20	48971.5	0.615397	0.121322	3.04452	4.90844
2014	金属制造	33	0.0460926	102	0.784472	2374	C33	1.36694	19	75072.4	0.615397	0.145072	2.99573	4.09229
2014	金属制造	33	0.0460926	102	0.784472	2443	C33	1.85845	12	65427.4	0.615397	0.127198	2.56495	5.19221
2014	金属制造	33	0.0460926	102	0.784472	2652	C33	1.84842	12	27071.4	0.615397	0.237265	2.56495	4.28098
2014	金属制造	33	0.0460926	102	0.784472	2132	C33	1.64208	19	114119	0.615397	0.124401	2.99573	3.45419
2014	金属制造	33	0.0460926	102	0.784472	2487	C33	1.09237	13	25028.1	0.615397	0.306887	2.63906	4.33254
2014	金属制造	33	0.0460926	102	0.784472	778	C33	2.22344	17	1685389	0.615397	0.251858	2.89037	4.55488
2014	金属制造	33	0.0460926	102	0.784472	2722	C33	1.68465	10	22714.9	0.615397	0.0511448	2.3979	4.92728
2014	金属制造	33	0.0460926	102	0.784472	600992	C33	2.11214	14	33048.8	0.615397	0.0426382	2.70805	3.86889
2014	金属制造	33	0.0460926	102	0.784472	300328	C33	1.71177	21	29892.6	0.615397	0.0497788	3.09104	3.92785
2014	金属制造	33	0.0460926	102	0.784472	2150	C33	1.74934	12	27258.5	0.615397	0.0774964	2.56495	5.3481
2014	金属制造	33	0.0460926	102	0.784472	2032	C33	2.05182	16	95619.2	0.615397	0.0540772	2.83321	5.05536
2014	金属制造	33	0.0460926	102	0.784472	39	C33	2.03967	22	1905114	0.615397	0.142981	3.13549	5.90893
2014	金属制造	33	0.0460926	102	0.784472	2026	C33	1.6701	16	21135	0.615397	0.0639437	2.83321	4.01994
2014	金属制造	33	0.0460926	102	0.784472	890	C33	1.85336	21	68322.6	0.615397	0.140304	3.09104	3.21757
2014	金属制造	33	0.0460926	102	0.784472	2541	C33	1.85074	12	125278	0.615397	0.107931	2.56495	4.57182
2014	金属制造	33	0.0460926	102	0.784472	600114	C33	1.96794	20	89951	0.615397	0.0564097	3.04452	2.03477
2014	金属制造	33	0.0460926	102	0.784472	2342	C33	2.18363	10	149679	0.615397	0.118338	2.3979	4.47037
2014	金属制造	33	0.0460926	102	0.784472	601700	C33	2.03596	21	34946.1	0.615397	0.725506	3.09104	4.95107
2014	金属制造	33	0.0460926	102	0.784472	600558	C33	2.0855	15	47128.6	0.615397	0.116238	2.77259	4.9905
2014	通用	34	0.12277	102	0.854532	300421	C34	1.53837	14	26969	0.730226	0.120106	2.70805	1.93223
2014	通用	34	0.12277	102	0.854532	601177	C34	1.59759	17	110533	0.730226	0.113646	2.89037	4.24631
2014	通用	34	0.12277	102	0.854532	410	C34	2.13513	21	191211	0.730226	0.143675	3.09104	4.04737
2014	通用	34	0.12277	102	0.854532	300202	C34	2.07563	10	21557.9	0.730226	0.0743925	2.3979	3.24075
2014	通用	34	0.12277	102	0.854532	2347	C34	1.75532	7	30246.5	0.730226	0.198351	2.07944	4.67755
2014	通用	34	0.12277	102	0.854532	300126	C34	1.70596	14	18666.4	0.730226	0.0780705	2.70805	3.68967
2014	通用	34	0.12277	102	0.854532	200771	C34	2.2594	16	67803.3	0.730226	0.19424	2.83321	5.10957
2014	通用	34	0.12277	102	0.854532	2011	C34	2.35253	13	151064	0.730226	0.110919	2.63906	4.27609
2014	通用	34	0.12277	102	0.854532	603699	C34	2.11863	12	52476.7	0.730226	0.111487	2.56495	4.92346
2014	通用	34	0.12277	102	0.854532	2534	C34	1.95822	13	109758	0.730226	0.343849	2.63906	5.61257
2014	通用	34	0.12277	102	0.854532	2480	C34	1.82903	13	114792	0.730226	0.197781	2.63906	4.80976
2014	通用	34	0.12277	102	0.854532	600592	C34	1.81687	17	57534.6	0.730226	0.108436	2.89037	4.56919
2014	通用	34	0.12277	102	0.854532	600619	C34	1.94069	22	271597	0.730226	0.182905	3.13549	4.36507
2014	通用	34	0.12277	102	0.854532	2158	C34	2.30189	16	24316	0.730226	0.190654	2.83321	5.72327
2014	通用	34	0.12277	102	0.854532	300185	C34	1.95425	12	154122	0.730226	0.25644	2.56495	5.27633
2014	通用	34	0.12277	102	0.854532	2520	C34	1.72986	15	33628.1	0.730226	0.160239	2.77259	5.8517
2014	通用	34	0.12277	102	0.854532	300263	C34	1.93437	19	30100.7	0.730226	0.224645	2.99573	4.13624
2014	通用	34	0.12277	102	0.854532	300193	C34	1.48629	9	41117.6	0.730226	0.167919	2.30259	4.71451
2014	通用	34	0.12277	102	0.854532	300145	C34	1.95441	23	57482.6	0.730226	0.0552507	3.17805	4.80682
2014	通用	34	0.12277	102	0.854532	2255	C34	1.79284	7	53904.8	0.730226	0.166083	2.07944	5.33403
2014	通用	34	0.12277	102	0.854532	530	C34	2.13625	21	41429.3	0.730226	0.15044	3.09104	5.59999
2014	通用	34	0.12277	102	0.854532	300257	C34	1.84463	12	91291.6	0.730226	0.152058	2.56495	2.45898
2014	通用	34	0.12277	102	0.854532	300004	C34	1.78194	15	77348.1	0.730226	0.252105	2.77259	3.61833
2014	通用	34	0.12277	102	0.854532	600416	C34	2.08625	15	141710	0.730226	0.222533	2.77259	4.2514
2014	通用	34	0.12277	102	0.854532	2282	C34	1.79617	16	28564.8	0.730226	0.0648516	2.83321	3.73043
2014	通用	34	0.12277	102	0.854532	603611	C34	1.78315	14	19772.5	0.730226	0.0390597	2.70805	4.02837
2014	通用	34	0.12277	102	0.854532	2009	C34	1.77096	14	61485.3	0.730226	0.46958	2.70805	5.81367
2014	通用	34	0.12277	102	0.854532	2685	C34	1.87181	10	16779.4	0.730226	0.519567	2.3979	6.42207
2014	通用	34	0.12277	102	0.854532	570	C34	1.68631	20	57278.6	0.730226	0.103153	3.04452	5.27695
2014	通用	34	0.12277	102	0.854532	2272	C34	1.93767	17	54142.1	0.730226	0.12023	2.89037	3.85867
2014	通用	34	0.12277	102	0.854532	903	C34	1.73336	15	185298	0.730226	0.384523	2.77259	4.75765
2014	通用	34	0.12277	102	0.854532	600894	C34	1.99248	21	78370.1	0.730226	0.269811	3.09104	5.78677
2014	通用	34	0.12277	102	0.854532	2689	C34	1.96234	13	65904.8	0.730226	0.116396	2.63906	2.33155
2014	通用	34	0.12277	102	0.854532	300420	C34	1.78338	13	6760.19	0.730226	0.0740157	2.63906	4.17996
2014	通用	34	0.12277	102	0.854532	2552	C34	1.91845	15	43414.8	0.730226	0.169972	2.77259	4.79771
2014	通用	34	0.12277	102	0.854532	300083	C34	1.80425	11	129354	0.730226	0.062292	2.48491	5.11887
2014	通用	34	0.12277	102	0.854532	404	C34	2.05173	20	117431	0.730226	0.0988851	3.04452	5.19156
2014	通用	34	0.12277	102	0.854532	2050	C34	2.04789	13	194780	0.730226	0.498984	2.63906	6.78993
2014	通用	34	0.12277	102	0.854532	837	C34	2.06766	16	198348	0.730226	0.205249	2.83321	4.91463
2014	通用	34	0.12277	102	0.854532	2553	C34	1.79021	16	13902.3	0.730226	0.0799871	2.83321	4.09211
2014	通用	34	0.12277	102	0.854532	600421	C34	1.18652	17	4046.21	0.730226	0.0625315	2.89037	4.22244
2014	通用	34	0.12277	102	0.854532	777	C34	1.73455	17	43593.3	0.730226	0.149228	2.89037	4.17962
2014	通用	34	0.12277	102	0.854532	300090	C34	1.84406	17	75187	0.730226	0.496863	2.89037	4.79244
2014	通用	34	0.12277	102	0.854532	880	C34	1.71738	16	132671	0.730226	0.117381	2.83321	5.37572
2014	通用	34	0.12277	102	0.854532	2367	C34	1.9168	7	73363.6	0.730226	0.105156	2.07944	5.10281
2014	通用	34	0.12277	102	0.854532	2639	C34	1.0092	14	71651.3	0.730226	0.139926	2.70805	4.72008
2014	通用	34	0.12277	102	0.854532	2523	C34	1.74625	15	28255.9	0.730226	0.149054	2.77259	4.25308
2014	通用	34	0.12277	102	0.854532	300260	C34	1.47279	14	27496.1	0.730226	0.0858847	2.70805	4.22843
2014	通用	34	0.12277	102	0.854532	2630	C34	2.02172	10	95692.8	0.730226	0.396486	2.3979	3.67356
2014	通用	34	0.12277	102	0.854532	2046	C34	1.5998	13	56034.4	0.730226	0.130273	2.63906	4.91866
2014	通用	34	0.12277	102	0.854532	900956	C34	2.10948	15	86259.4	0.730226	0.104777	2.77259	4.19341
2014	通用	34	0.12277	102	0.854532	2438	C34	1.69467	13	16523.7	0.730226	0.168498	2.63906	5.04509
2014	通用	34	0.12277	102	0.854532	2472	C34	1.51064	9	98668.9	0.730226	0.075125	2.30259	4.51448
2014	通用	34	0.12277	102	0.854532	300091	C34	1.63598	6	44813.9	0.730226	0.158701	1.94591	4.58943
2014	通用	34	0.12277	102	0.854532	2529	C34	1.32772	11	38879.6	0.730226	0.159852	2.48491	3.58954
2014	通用	34	0.12277	102	0.854532	601313	C34	1.9717	22	44911.9	0.730226	0.119925	3.13549	4.60712
2014	通用	34	0.12277	102	0.854532	2598	C34	1.62641	8	23075.3	0.730226	0.0976772	2.19722	3.89138
2014	通用	34	0.12277	102	0.854532	600875	C34	2.13365	21	853791	0.730226	0.401528	3.09104	5.04898
2014	通用	34	0.12277	102	0.854532	600841	C34	1.60191	21	139912	0.730226	0.252466	3.09104	5.57959
2014	通用	34	0.12277	102	0.854532	2152	C34	1.92193	15	54370.8	0.730226	0.0711002	2.77259	5.64354
2014	通用	34	0.12277	102	0.854532	2559	C34	1.65656	14	36053.4	0.730226	0.1466	2.70805	5.10974
2014	通用	34	0.12277	102	0.854532	300411	C34	1.81991	9	9058.83	0.730226	0.292079	2.30259	4.77989
2014	通用	34	0.12277	102	0.854532	600218	C34	2.36156	16	85684.1	0.730226	0.0886958	2.83321	4.83157
2014	通用	34	0.12277	102	0.854532	601002	C34	1.65412	19	125674	0.730226	0.128118	2.99573	4.26566
2014	通用	34	0.12277	102	0.854532	595	C34	1.62045	18	23487.3	0.730226	0.0788862	2.94444	6.19374
2014	通用	34	0.12277	102	0.854532	2483	C34	1.73341	11	87122.6	0.730226	0.138738	2.48491	5.70698
2014	通用	34	0.12277	102	0.854532	300024	C34	1.8877	14	33559.5	0.730226	0.130751	2.70805	2.57565
2014	通用	34	0.12277	102	0.854532	601558	C34	1.93241	8	131282	0.730226	1.08055	2.19722	2.206
2014	通用	34	0.12277	102	0.854532	2122	C34	1.91842	12	212116	0.730226	0.106349	2.56495	5.21076
2014	通用	34	0.12277	102	0.854532	603011	C34	1.42399	17	22941.2	0.730226	0.0910496	2.89037	3.32891
2014	通用	34	0.12277	102	0.854532	2537	C34	2.06497	10	70089.5	0.730226	0.0853727	2.3979	3.62381
2014	通用	34	0.12277	102	0.854532	300154	C34	2.15279	11	9962.36	0.730226	0.153217	2.48491	4.67494
2014	通用	34	0.12277	102	0.854532	600243	C34	1.69245	16	38011.4	0.730226	0.0692023	2.83321	3.58222
2014	通用	34	0.12277	102	0.854532	816	C34	1.66596	17	114199	0.730226	0.142781	2.89037	4.25123
2014	通用	34	0.12277	102	0.854532	600835	C34	2.29117	21	164190	0.730226	0.874533	3.09104	7.45402
2014	通用	34	0.12277	102	0.854532	300161	C34	1.80073	14	18114.6	0.730226	0.193542	2.70805	4.84501
2014	通用	34	0.12277	102	0.854532	601727	C34	2.15219	10	1290734	0.730226	0.490587	2.3979	6.62352
2014	通用	34	0.12277	102	0.854532	678	C34	1.78042	21	79360.4	0.730226	0.0923024	3.09104	4.71418
2014	通用	34	0.12277	102	0.854532	2686	C34	2.05321	19	19187.8	0.730226	0.0652879	2.99573	4.22298
2014	通用	34	0.12277	102	0.854532	2202	C34	2.1671	13	816492	0.730226	0.91518	2.63906	6.507
2014	专用	35	0.0914332	102	0.816178	300314	C35	1.85957	22	8521.03	0.666146	0.155911	3.13549	5.14671
2014	专用	35	0.0914332	102	0.816178	300412	C35	1.50107	6	9420.22	0.666146	0.0897778	1.94591	4.24738
2014	专用	35	0.0914332	102	0.816178	300173	C35	1.17628	17	14741.8	0.666146	0.308766	2.89037	3.99378
2014	专用	35	0.0914332	102	0.816178	528	C35	1.77836	21	258296	0.666146	0.195195	3.09104	3.85796
2014	专用	35	0.0914332	102	0.816178	2690	C35	1.95265	14	22903.4	0.666146	0.21886	2.70805	4.45568
2014	专用	35	0.0914332	102	0.816178	601608	C35	1.89344	31	353819	0.666146	0.208319	3.46574	4.85303
2014	专用	35	0.0914332	102	0.816178	2008	C35	2.17512	13	126790	0.666146	0.088918	2.63906	6.24033
2014	专用	35	0.0914332	102	0.816178	300334	C35	1.87579	11	21167.3	0.666146	0.368544	2.48491	1.57393
2014	专用	35	0.0914332	102	0.816178	157	C35	1.94562	15	606679	0.666146	0.461544	2.77259	5.30581
2014	专用	35	0.0914332	102	0.816178	2645	C35	1.40211	10	16704.4	0.666146	0.0934715	2.3979	4.47008
2014	专用	35	0.0914332	102	0.816178	2382	C35	1.64288	7	54329.9	0.666146	0.0540485	2.07944	4.17208
2014	专用	35	0.0914332	102	0.816178	2730	C35	1.61266	16	26327.7	0.666146	0.154037	2.83321	4.48977
2014	专用	35	0.0914332	102	0.816178	601798	C35	1.69395	13	78532.4	0.666146	0.175788	2.63906	3.86654
2014	专用	35	0.0914332	102	0.816178	300396	C35	1.84966	20	15597	0.666146	0.0799647	3.04452	4.81571
2014	专用	35	0.0914332	102	0.816178	601106	C35	1.64065	6	740665	0.666146	0.348125	1.94591	5.36866
2014	专用	35	0.0914332	102	0.816178	603686	C35	2.1596	7	5008.39	0.666146	0.11981	2.07944	5.56317
2014	专用	35	0.0914332	102	0.816178	300273	C35	1.89554	18	4651.15	0.666146	0.194259	2.94444	5.40167
2014	专用	35	0.0914332	102	0.816178	600388	C35	2.07926	16	89028.6	0.666146	0.19764	2.83321	4.76281
2014	专用	35	0.0914332	102	0.816178	300210	C35	1.76881	10	15457.6	0.666146	0.380456	2.3979	2.51342
2014	专用	35	0.0914332	102	0.816178	300056	C35	1.82312	13	20792	0.666146	0.267425	2.63906	6.0768
2014	专用	35	0.0914332	102	0.816178	2097	C35	1.88513	13	119432	0.666146	0.248255	2.63906	3.58835
2014	专用	35	0.0914332	102	0.816178	600855	C35	1.96874	28	4944.85	0.666146	0.148896	3.3673	4.15255
2014	专用	35	0.0914332	102	0.816178	2073	C35	1.76756	14	167902	0.666146	0.172252	2.70805	3.65483
2014	专用	35	0.0914332	102	0.816178	600879	C35	2.05602	28	175637	0.666146	0.116358	3.3673	3.94535
2014	专用	35	0.0914332	102	0.816178	300281	C35	1.57004	27	16432.5	0.666146	0.179519	3.33221	2.97192
2014	专用	35	0.0914332	102	0.816178	601038	C35	1.78919	17	273892	0.666146	0.0942823	2.89037	4.32203
2014	专用	35	0.0914332	102	0.816178	2353	C35	2.0047	7	137971	0.666146	0.236202	2.07944	4.94828
2014	专用	35	0.0914332	102	0.816178	600262	C35	1.74002	15	45355.7	0.666146	0.235012	2.77259	5.51428
2014	专用	35	0.0914332	102	0.816178	300276	C35	1.77415	15	4585.79	0.666146	0.139851	2.77259	4.96987
2014	专用	35	0.0914332	102	0.816178	300171	C35	1.88348	21	22215.6	0.666146	0.217992	3.09104	2.50863
2014	专用	35	0.0914332	102	0.816178	300382	C35	2.11137	10	9458.72	0.666146	0.229908	2.3979	5.56539
2014	专用	35	0.0914332	102	0.816178	2209	C35	1.53803	16	45943.7	0.666146	0.0862717	2.83321	4.08018
2014	专用	35	0.0914332	102	0.816178	300023	C35	1.34185	13	12756.8	0.666146	0.338477	2.63906	5.18648
2014	专用	35	0.0914332	102	0.816178	2196	C35	1.48445	13	28084.7	0.666146	0.0648427	2.63906	4.30229
2014	专用	35	0.0914332	102	0.816178	300402	C35	2.09618	20	31338.8	0.666146	0.159729	3.04452	4.49373
2014	专用	35	0.0914332	102	0.816178	2337	C35	1.65776	14	25223.8	0.666146	0.167522	2.70805	4.06152
2014	专用	35	0.0914332	102	0.816178	821	C35	1.62608	21	55321.3	0.666146	0.0897419	3.09104	4.3011
2014	专用	35	0.0914332	102	0.816178	680	C35	2.10042	21	240015	0.666146	0.144431	3.09104	4.49476
2014	专用	35	0.0914332	102	0.816178	600582	C35	2.75341	14	373015	0.666146	0.124412	2.70805	5.86844
2014	专用	35	0.0914332	102	0.816178	300358	C35	1.94026	12	36208.7	0.666146	0.0725583	2.56495	4.97433
2014	专用	35	0.0914332	102	0.816178	300030	C35	1.48443	18	22716.1	0.666146	0.215049	2.94444	2.62076
2014	专用	35	0.0914332	102	0.816178	601218	C35	1.72772	11	85967.1	0.666146	0.363652	2.48491	5.10213
2014	专用	35	0.0914332	102	0.816178	2366	C35	1.89197	7	15641.5	0.666146	0.0695653	2.07944	4.75012
2014	专用	35	0.0914332	102	0.816178	2430	C35	2.43429	12	399603	0.666146	0.226876	2.56495	4.80667
2014	专用	35	0.0914332	102	0.816178	600031	C35	1.99662	14	1608232	0.666146	0.275307	2.70805	4.84685
2014	专用	35	0.0914332	102	0.816178	600320	C35	2.04364	22	1498180	0.666146	0.8224	3.13549	5.86545
2014	专用	35	0.0914332	102	0.816178	603012	C35	2.50281	11	17782.9	0.666146	0.202326	2.48491	5.592
2014	专用	35	0.0914332	102	0.816178	300316	C35	1.5945	8	11594.5	0.666146	0.353329	2.19722	5.11645
2014	专用	35	0.0914332	102	0.816178	300049	C35	2.05751	13	8754.94	0.666146	0.29002	2.63906	5.82078
2014	专用	35	0.0914332	102	0.816178	300298	C35	2.26497	12	9876.85	0.666146	0.103748	2.56495	3.97256
2014	专用	35	0.0914332	102	0.816178	600843	C35	2.22535	21	23840.1	0.666146	0.437913	3.09104	7.05448
2014	专用	35	0.0914332	102	0.816178	2595	C35	2.13214	19	94912.2	0.666146	0.0385388	2.99573	4.68316
2014	专用	35	0.0914332	102	0.816178	300278	C35	1.65711	11	18783.5	0.666146	0.147094	2.48491	3.72405
2014	专用	35	0.0914332	102	0.816178	852	C35	2.03475	16	71699.9	0.666146	0.0699389	2.83321	3.1445
2014	专用	35	0.0914332	102	0.816178	300095	C35	1.79871	13	27164.2	0.666146	0.132399	2.63906	2.60812
2014	专用	35	0.0914332	102	0.816178	300156	C35	1.89578	10	8405.92	0.666146	0.653401	2.3979	4.83845
2014	专用	35	0.0914332	102	0.816178	2698	C35	1.931	17	18045	0.666146	0.3315	2.89037	5.72815
2014	专用	35	0.0914332	102	0.816178	925	C35	1.96968	15	26365.3	0.666146	0.368011	2.77259	5.77394
2014	专用	35	0.0914332	102	0.816178	600055	C35	1.79625	17	22233.8	0.666146	0.0916957	2.89037	4.52369
2014	专用	35	0.0914332	102	0.816178	600860	C35	1.94799	21	101672	0.666146	0.0936127	3.09104	4.15369
2014	专用	35	0.0914332	102	0.816178	2223	C35	2.2665	7	40456.5	0.666146	0.0917727	2.07944	2.95296
2014	专用	35	0.0914332	102	0.816178	603088	C35	1.88595	12	15678.6	0.666146	0.113342	2.56495	5.38834
2014	专用	35	0.0914332	102	0.816178	600526	C35	1.68115	14	32504.8	0.666146	0.162334	2.70805	3.71937
2014	专用	35	0.0914332	102	0.816178	300195	C35	1.69974	19	46766	0.666146	0.200389	2.99573	4.22694
2014	专用	35	0.0914332	102	0.816178	300425	C35	1.65649	12	12557	0.666146	0.162887	2.56495	5.529
2014	专用	35	0.0914332	102	0.816178	300029	C35	0.885322	13	25909	0.666146	0.140596	2.63906	3.98069
2014	专用	35	0.0914332	102	0.816178	300362	C35	1.65077	13	40634.2	0.666146	0.154817	2.63906	3.8584
2014	专用	35	0.0914332	102	0.816178	300385	C35	1.70276	13	7906.37	0.666146	0.193748	2.63906	5.06211
2014	专用	35	0.0914332	102	0.816178	2551	C35	1.6987	16	23372.1	0.666146	0.109349	2.83321	4.26778
2014	专用	35	0.0914332	102	0.816178	603169	C35	1.31567	13	222471	0.666146	0.182506	2.63906	4.90796
2014	专用	35	0.0914332	102	0.816178	2509	C35	1.69105	7	28320.5	0.666146	0.221654	2.07944	4.81395
2014	专用	35	0.0914332	102	0.816178	300003	C35	2.12312	6	52271.1	0.666146	0.154246	1.94591	4.35459
2014	专用	35	0.0914332	102	0.816178	2177	C35	2.0089	13	33504	0.666146	0.374298	2.63906	4.91152
2014	专用	35	0.0914332	102	0.816178	300238	C35	3.51089	15	20995.6	0.666146	0.254953	2.77259	5.70957
2014	专用	35	0.0914332	102	0.816178	300368	C35	1.56815	9	25691.5	0.666146	0.0703627	2.30259	3.72359
2014	专用	35	0.0914332	102	0.816178	2204	C35	1.77696	21	371841	0.666146	0.301521	3.09104	5.17425
2014	专用	35	0.0914332	102	0.816178	2651	C35	2.89888	15	21950.5	0.666146	0.540059	2.77259	5.62134
2014	专用	35	0.0914332	102	0.816178	300400	C35	1.72015	10	4828.61	0.666146	0.0674923	2.3979	3.91542
2014	专用	35	0.0914332	102	0.816178	2278	C35	1.91074	21	17855.7	0.666146	0.163633	3.09104	4.1871
2014	专用	35	0.0914332	102	0.816178	300410	C35	1.88827	17	6452.81	0.666146	0.0799316	2.89037	3.92979
2014	专用	35	0.0914332	102	0.816178	2111	C35	1.58757	12	46814.4	0.666146	0.187839	2.56495	3.97535
2014	专用	35	0.0914332	102	0.816178	2371	C35	1.78297	13	62054.3	0.666146	0.146151	2.63906	5.40565
2014	专用	35	0.0914332	102	0.816178	600815	C35	1.62779	20	140163	0.666146	0.24559	3.04452	4.04415
2014	专用	35	0.0914332	102	0.816178	600545	C35	2.41227	21	46982.6	0.666146	1.14186	3.09104	5.52063
2014	专用	35	0.0914332	102	0.816178	2526	C35	1.77274	15	62015.4	0.666146	0.186194	2.77259	4.14611
2014	专用	35	0.0914332	102	0.816178	600761	C35	2.19438	21	161373	0.666146	0.089023	3.09104	2.91757
2014	专用	35	0.0914332	102	0.816178	300216	C35	1.79931	12	20850	0.666146	0.172055	2.56495	4.35165
2014	专用	35	0.0914332	102	0.816178	300130	C35	2.11407	6	2698.13	0.666146	0.103698	1.94591	5.22296
2014	专用	35	0.0914332	102	0.816178	300326	C35	1.96632	9	13546.6	0.666146	0.321715	2.30259	5.71875
2014	专用	35	0.0914332	102	0.816178	300151	C35	1.55145	13	22890.5	0.666146	0.0628686	2.63906	4.29651
2014	专用	35	0.0914332	102	0.816178	2490	C35	1.89807	13	182777	0.666146	0.225963	2.63906	4.57116
2014	专用	35	0.0914332	102	0.816178	300099	C35	1.65753	16	13497.5	0.666146	0.183008	2.83321	3.96899
2014	专用	35	0.0914332	102	0.816178	300293	C35	2.45892	10	8970.54	0.666146	0.464814	2.3979	0.295978
2014	专用	35	0.0914332	102	0.816178	600579	C35	1.82689	15	23157.2	0.666146	0.141364	2.77259	-1.37344
2014	专用	35	0.0914332	102	0.816178	576	C35	2.31298	20	63121.6	0.666146	0.232627	3.04452	5.10494
2014	专用	35	0.0914332	102	0.816178	2691	C35	2.30549	11	7212.86	0.666146	0.115882	2.48491	4.68096
2014	专用	35	0.0914332	102	0.816178	600499	C35	1.88173	18	163705	0.666146	0.167442	2.94444	4.98559
2014	专用	35	0.0914332	102	0.816178	300246	C35	1.77603	21	7345.58	0.666146	0.071587	3.09104	4.17253
2014	专用	35	0.0914332	102	0.816178	300140	C35	1.73705	13	24958.5	0.666146	0.131322	2.63906	4.75665
2014	专用	35	0.0914332	102	0.816178	300201	C35	1.70012	9	21159	0.666146	0.148118	2.30259	4.30711
2014	专用	35	0.0914332	102	0.816178	2021	C35	1.34922	20	46185.7	0.666146	0.172591	3.04452	4.25966
2014	专用	35	0.0914332	102	0.816178	600560	C35	1.78466	15	15626.4	0.666146	0.339735	2.77259	5.54982
2014	专用	35	0.0914332	102	0.816178	300228	C35	2.03092	11	42831.9	0.666146	0.15345	2.48491	5.78379
2014	专用	35	0.0914332	102	0.816178	300206	C35	2.03747	19	4223.22	0.666146	0.102736	2.99573	3.62521
2014	专用	35	0.0914332	102	0.816178	300097	C35	1.97077	15	7366.54	0.666146	0.136312	2.77259	4.60478
2014	专用	35	0.0914332	102	0.816178	600169	C35	2.03013	16	512598	0.666146	0.32502	2.83321	4.81245
2014	专用	35	0.0914332	102	0.816178	2432	C35	1.43339	19	16638.5	0.666146	0.0545101	2.99573	4.51578
2014	专用	35	0.0914332	102	0.816178	600343	C35	1.56709	15	78690.7	0.666146	0.148386	2.77259	3.65886
2014	专用	35	0.0914332	102	0.816178	600587	C35	1.90319	21	84301.6	0.666146	0.143911	3.09104	4.78989
2014	专用	35	0.0914332	102	0.816178	600528	C35	2.59696	15	173978	0.666146	0.307303	2.77259	3.48425
2014	专用	35	0.0914332	102	0.816178	2535	C35	1.94132	12	172421	0.666146	0.35506	2.56495	4.52511
2014	专用	35	0.0914332	102	0.816178	2613	C35	1.72518	14	52995.8	0.666146	0.0810189	2.70805	3.80957
2014	专用	35	0.0914332	102	0.816178	2164	C35	2.10845	15	68204.6	0.666146	0.179596	2.77259	4.82978
2014	专用	35	0.0914332	102	0.816178	584	C35	2.35767	24	102994	0.666146	0.370577	3.21888	4.44904
2014	专用	35	0.0914332	102	0.816178	603308	C35	1.43793	14	183416	0.666146	0.132002	2.70805	4.40125
2014	专用	35	0.0914332	102	0.816178	601100	C35	1.47155	9	153749	0.666146	0.188722	2.30259	5.21212
2014	专用	35	0.0914332	102	0.816178	2006	C35	2.09755	14	28562	0.666146	0.181117	2.70805	5.36077
2014	专用	35	0.0914332	102	0.816178	2611	C35	1.96302	18	43345.1	0.666146	0.210876	2.94444	5.59253
2014	专用	35	0.0914332	102	0.816178	300415	C35	1.8132	12	34961.9	0.666146	0.0632403	2.56495	5.3317
2014	专用	35	0.0914332	102	0.816178	300092	C35	1.86407	17	36850.8	0.666146	0.0942589	2.89037	4.71827
2014	专用	35	0.0914332	102	0.816178	300318	C35	1.6773	13	20604.8	0.666146	0.290668	2.63906	4.58732
2014	专用	35	0.0914332	102	0.816178	425	C35	1.96023	21	819065	0.666146	0.645659	3.09104	5.60572
2014	专用	35	0.0914332	102	0.816178	2031	C35	2.07355	13	98292.6	0.666146	0.164055	2.63906	3.78393
2014	专用	35	0.0914332	102	0.816178	601908	C35	0.99178	12	249590	0.666146	0.467971	2.56495	3.60266
2014	专用	35	0.0914332	102	0.816178	519	C35	1.98351	26	162907	0.666146	0.10624	3.29584	3.61571
2014	专用	35	0.0914332	102	0.816178	2667	C35	2.02082	20	10780.9	0.666146	0.195133	3.04452	4.3173
2014	交通	36	0.181914	102	0.884261	2190	C36	1.76215	14	108228	0.781917	0.156968	2.70805	2.56443
2014	交通	36	0.181914	102	0.884261	2448	C36	1.91451	24	104849	0.781917	0.0718671	3.21888	4.45833
2014	交通	36	0.181914	102	0.884261	603306	C36	2.07053	12	24980.4	0.781917	0.120825	2.56495	5.31802
2014	交通	36	0.181914	102	0.884261	2703	C36	2.40252	21	44918.5	0.781917	0.126723	3.09104	4.39149
2014	交通	36	0.181914	102	0.884261	625	C36	2.24052	18	1456558	0.781917	0.203407	2.94444	5.67868
2014	交通	36	0.181914	102	0.884261	603009	C36	1.48742	12	28436.8	0.781917	0.086343	2.56495	4.04401
2014	交通	36	0.181914	102	0.884261	581	C36	1.95713	22	134975	0.781917	0.282209	3.13549	6.2139
2014	交通	36	0.181914	102	0.884261	600066	C36	2.4158	21	363032	0.781917	0.159195	3.09104	5.95176
2014	交通	36	0.181914	102	0.884261	957	C36	2.02489	20	93001.7	0.781917	0.133553	3.04452	4.11338
2014	交通	36	0.181914	102	0.884261	2536	C36	1.59905	13	103773	0.781917	0.0775242	2.63906	4.55381
2014	交通	36	0.181914	102	0.884261	2213	C36	2.23661	14	7705.1	0.781917	0.158994	2.70805	5.78637
2014	交通	36	0.181914	102	0.884261	600104	C36	2.48518	17	3170901	0.781917	0.273265	2.89037	6.12897
2014	交通	36	0.181914	102	0.884261	2592	C36	1.99359	10	16567.8	0.781917	0.191251	2.3979	4.88169
2014	交通	36	0.181914	102	0.884261	600006	C36	1.96925	15	327068	0.781917	0.184084	2.77259	5.86231
2014	交通	36	0.181914	102	0.884261	600742	C36	2.92563	21	144112	0.781917	0.112349	3.09104	4.86545
2014	交通	36	0.181914	102	0.884261	600166	C36	2.42105	18	975650	0.781917	0.117686	2.94444	4.43455
2014	交通	36	0.181914	102	0.884261	300100	C36	1.82705	8	79407.8	0.781917	0.12068	2.19722	4.85857
2014	交通	36	0.181914	102	0.884261	300258	C36	1.56099	22	75681.9	0.781917	0.121027	3.13549	5.01366
2014	交通	36	0.181914	102	0.884261	30	C36	1.90989	21	137635	0.781917	0.114614	3.09104	3.80668
2014	交通	36	0.181914	102	0.884261	2085	C36	1.89688	13	108074	0.781917	0.0698611	2.63906	4.59611
2014	交通	36	0.181914	102	0.884261	600609	C36	1.85214	26	76946.2	0.781917	0.0787561	3.29584	4.40979
2014	交通	36	0.181914	102	0.884261	601717	C36	2.55786	6	160278	0.781917	0.21842	1.94591	4.78866
2014	交通	36	0.181914	102	0.884261	2488	C36	2.06511	18	90758.7	0.781917	0.20222	2.94444	4.70693
2014	交通	36	0.181914	102	0.884261	2363	C36	1.52527	20	91254.5	0.781917	0.120664	3.04452	5.11432
2014	交通	36	0.181914	102	0.884261	2434	C36	1.66249	11	58246.3	0.781917	0.151786	2.48491	3.80018
2014	交通	36	0.181914	102	0.884261	600698	C36	2.01341	21	18636.4	0.781917	0.0713538	3.09104	4.69465
2014	交通	36	0.181914	102	0.884261	603997	C36	1.77839	11	38038.7	0.781917	0.0465815	2.48491	4.53135
2014	交通	36	0.181914	102	0.884261	2048	C36	2.00269	13	156595	0.781917	0.0822739	2.63906	5.2611
2014	交通	36	0.181914	102	0.884261	600148	C36	2.01046	16	17974.1	0.781917	0.0884431	2.83321	4.2097
2014	交通	36	0.181914	102	0.884261	600178	C36	1.38322	16	32755.6	0.781917	0.102884	2.83321	5.11256
2014	交通	36	0.181914	102	0.884261	2406	C36	1.6802	7	42092.7	0.781917	0.162924	2.07944	3.79915
2014	交通	36	0.181914	102	0.884261	572	C36	2.12222	21	331142	0.781917	0.169712	3.09104	3.3326
2014	交通	36	0.181914	102	0.884261	868	C36	2.06267	17	69427.1	0.781917	0.101639	2.89037	4.51394
2014	交通	36	0.181914	102	0.884261	600960	C36	1.52412	15	75914.4	0.781917	0.0812618	2.77259	2.46292
2014	交通	36	0.181914	102	0.884261	600081	C36	2.02738	17	96904.1	0.781917	0.0593634	2.89037	5.32995
2014	交通	36	0.181914	102	0.884261	901	C36	1.86381	15	18723.5	0.781917	0.0934307	2.77259	0.616039
2014	交通	36	0.181914	102	0.884261	601238	C36	1.69761	17	791246	0.781917	0.13601	2.89037	5.01586
2014	交通	36	0.181914	102	0.884261	600303	C36	1.86052	19	238677	0.781917	0.155482	2.99573	3.67136
2014	交通	36	0.181914	102	0.884261	2594	C36	1.81137	12	3001481	0.781917	0.0502646	2.56495	4.34535
2014	交通	36	0.181914	102	0.884261	300176	C36	1.59853	11	80356.8	0.781917	0.165537	2.48491	4.61913
2014	交通	36	0.181914	102	0.884261	601799	C36	2.16033	14	61090.7	0.781917	0.109973	2.70805	4.32753
2014	交通	36	0.181914	102	0.884261	2664	C36	1.96406	24	32888.6	0.781917	0.0885163	3.21888	4.59853
2014	交通	36	0.181914	102	0.884261	600741	C36	2.34431	22	730290	0.781917	0.757021	3.13549	7.82593
2014	交通	36	0.181914	102	0.884261	550	C36	2.1589	21	445425	0.781917	0.138904	3.09104	5.29785
2014	交通	36	0.181914	102	0.884261	2355	C36	2.13919	15	76893.3	0.781917	0.163516	2.77259	3.32763
2014	交通	36	0.181914	102	0.884261	951	C36	2.17046	16	179042	0.781917	0.194225	2.83321	4.64849
2014	交通	36	0.181914	102	0.884261	2590	C36	2.01846	15	48031.5	0.781917	0.0771233	2.77259	4.95982
2014	交通	36	0.181914	102	0.884261	2284	C36	2.24642	14	87061.8	0.781917	0.128483	2.70805	4.81096
2014	交通	36	0.181914	102	0.884261	600733	C36	0.884662	22	1665.28	0.781917	0.726857	3.13549	5.09763
2014	交通	36	0.181914	102	0.884261	600699	C36	1.98621	22	211959	0.781917	0.0979685	3.13549	5.44622
2014	交通	36	0.181914	102	0.884261	600523	C36	2.09967	15	67067.8	0.781917	0.0481225	2.77259	3.63391
2014	交通	36	0.181914	102	0.884261	600418	C36	2.26992	15	768206	0.781917	0.129385	2.77259	5.436
2014	交通	36	0.181914	102	0.884261	980	C36	1.84021	16	50431.9	0.781917	0.100518	2.83321	4.89635
2014	交通	36	0.181914	102	0.884261	603788	C36	1.9267	15	11003.5	0.781917	0.0676522	2.77259	5.50284
2014	交通	36	0.181914	102	0.884261	2715	C36	1.71945	25	24526.5	0.781917	0.0937489	3.2581	2.98644
2014	交通	36	0.181914	102	0.884261	2708	C36	1.57568	20	27278	0.781917	0.0620037	3.04452	4.63654
2014	交通	36	0.181914	102	0.884261	2239	C36	1.45163	12	12635.8	0.781917	0.0502821	2.56495	4.64481
2014	交通	36	0.181914	102	0.884261	600686	C36	2.24076	22	189290	0.781917	0.114769	3.13549	5.49849
2014	交通	36	0.181914	102	0.884261	2328	C36	1.75241	17	123236	0.781917	0.120044	2.89037	4.53083
2014	交通	36	0.181914	102	0.884261	2593	C36	1.55255	19	67537.4	0.781917	0.128151	2.99573	-0.893705
2014	交通	36	0.181914	102	0.884261	981	C36	1.96948	16	120500	0.781917	0.596362	2.83321	4.86581
2014	交通	36	0.181914	102	0.884261	2126	C36	2.07223	15	88097.3	0.781917	0.0804112	2.77259	5.13037
2014	交通	36	0.181914	102	0.884261	2101	C36	1.69333	14	87466	0.781917	0.0804463	2.70805	5.38549
2014	交通	36	0.181914	102	0.884261	338	C36	2.40759	12	2221936	0.781917	0.185772	2.56495	6.15521
2014	交通	36	0.181914	102	0.884261	760	C36	1.78627	26	17454	0.781917	0.254668	3.29584	5.17638
2014	交通	36	0.181914	102	0.884261	600480	C36	1.9799	19	159087	0.781917	0.0873056	2.99573	4.99324
2014	交通	36	0.181914	102	0.884261	2510	C36	1.97092	18	71556.6	0.781917	0.120763	2.94444	2.62072
2014	交通	36	0.181914	102	0.884261	2454	C36	2.04643	6	25474.3	0.781917	0.186668	1.94591	5.06466
2014	交通	36	0.181914	102	0.884261	700	C36	1.87296	26	84374.4	0.781917	0.160023	3.29584	4.69049
2014	交通	36	0.181914	102	0.884261	601777	C36	1.77502	17	483130	0.781917	0.249331	2.89037	3.09193
2014	交通	36	0.181914	102	0.884261	300304	C36	1.56584	7	20647	0.781917	0.258797	2.07944	5.3984
2014	交通	36	0.181914	102	0.884261	2265	C36	1.99238	9	23498.4	0.781917	0.036125	2.30259	3.82421
2014	交通	36	0.181914	102	0.884261	603166	C36	1.47321	14	138933	0.781917	0.103802	2.70805	4.17145
2014	交通	36	0.181914	102	0.884261	800	C36	2.40809	17	594006	0.781917	0.295951	2.89037	2.92284
2014	交通	36	0.181914	102	0.884261	2725	C36	1.5417	16	36350.8	0.781917	0.0639895	2.83321	5.0485
2014	交通	36	0.181914	102	0.884261	559	C36	1.89237	21	276290	0.781917	0.110676	3.09104	5.8114
2014	交通	36	0.181914	102	0.884261	603006	C36	1.51591	11	26870.8	0.781917	0.0859633	2.48491	4.59868
2014	交通	36	0.181914	102	0.884261	601633	C36	2.04	16	1727339	0.781917	0.0857076	2.83321	5.20241
2014	电气机械	38	0.156367	102	0.857051	2056	C38	1.79478	15	172221	0.734537	0.0686107	2.77259	4.51788
2014	电气机械	38	0.156367	102	0.857051	600468	C38	1.77302	15	30249.8	0.734537	0.0939734	2.77259	4.02813
2014	电气机械	38	0.156367	102	0.857051	600885	C38	2.24237	24	110677	0.734537	0.0348056	3.21888	4.67269
2014	电气机械	38	0.156367	102	0.857051	806	C38	1.90641	16	38477	0.734537	0.110738	2.83321	2.65208
2014	电气机械	38	0.156367	102	0.857051	2724	C38	2.49028	19	5510.18	0.734537	0.0620237	2.99573	5.64185
2014	电气机械	38	0.156367	102	0.857051	300207	C38	1.89236	17	41519.3	0.734537	0.0487237	2.89037	4.19106
2014	电气机械	38	0.156367	102	0.857051	2531	C38	1.70355	9	80275.1	0.734537	0.605324	2.30259	5.46093
2014	电气机械	38	0.156367	102	0.857051	2218	C38	0.971001	7	158168	0.734537	0.189754	2.07944	3.94536
2014	电气机械	38	0.156367	102	0.857051	333	C38	2.72393	14	1952181	0.734537	0.111258	2.70805	5.29565
2014	电气机械	38	0.156367	102	0.857051	521	C38	2.25139	22	122376	0.734537	0.0627718	3.13549	4.67219
2014	电气机械	38	0.156367	102	0.857051	600290	C38	1.95769	16	54579.1	0.734537	0.263486	2.83321	3.81108
2014	电气机械	38	0.156367	102	0.857051	2527	C38	2.12601	19	45120.1	0.734537	0.132267	2.99573	5.0487
2014	电气机械	38	0.156367	102	0.857051	600192	C38	2.25485	16	51850.7	0.734537	0.103491	2.83321	3.6859
2014	电气机械	38	0.156367	102	0.857051	2276	C38	2.14404	18	66569.8	0.734537	0.143761	2.94444	4.63437
2014	电气机械	38	0.156367	102	0.857051	2518	C38	1.83122	21	43198	0.734537	0.0982325	3.09104	4.83805
2014	电气机械	38	0.156367	102	0.857051	600869	C38	1.93494	19	205924	0.734537	0.156581	2.99573	4.84973
2014	电气机械	38	0.156367	102	0.857051	2546	C38	1.68757	11	31895.8	0.734537	0.143438	2.48491	4.00099
2014	电气机械	38	0.156367	102	0.857051	2227	C38	2.08778	16	2252.57	0.734537	0.120653	2.83321	4.9402
2014	电气机械	38	0.156367	102	0.857051	600854	C38	1.47686	26	41219.6	0.734537	0.220801	3.29584	3.66207
2014	电气机械	38	0.156367	102	0.857051	2665	C38	2.08928	13	34019.5	0.734537	0.318689	2.63906	4.41194
2014	电气机械	38	0.156367	102	0.857051	300105	C38	2.12251	16	16968.5	0.734537	0.353808	2.83321	5.21935
2014	电气机械	38	0.156367	102	0.857051	2580	C38	1.79788	16	45842.5	0.734537	0.0794488	2.83321	3.83088
2014	电气机械	38	0.156367	102	0.857051	600312	C38	1.98371	15	166891	0.734537	0.179006	2.77259	3.50752
2014	电气机械	38	0.156367	102	0.857051	300409	C38	1.88973	7	9849.36	0.734537	0.143054	2.07944	5.28976
2014	电气机械	38	0.156367	102	0.857051	600983	C38	2.10198	14	71788.6	0.734537	0.189628	2.70805	5.6184
2014	电气机械	38	0.156367	102	0.857051	300247	C38	1.22117	19	26500.8	0.734537	0.0740963	2.99573	3.91946
2014	电气机械	38	0.156367	102	0.857051	601311	C38	1.89651	20	141818	0.734537	0.113399	3.04452	3.69242
2014	电气机械	38	0.156367	102	0.857051	2245	C38	1.83603	7	68589.6	0.734537	0.204967	2.07944	4.54881
2014	电气机械	38	0.156367	102	0.857051	300252	C38	1.95401	12	22382.1	0.734537	0.118101	2.56495	4.65877
2014	电气机械	38	0.156367	102	0.857051	300001	C38	2.09219	10	36768.8	0.734537	0.17556	2.3979	4.32101
2014	电气机械	38	0.156367	102	0.857051	300217	C38	1.85476	14	29107.7	0.734537	0.104405	2.70805	4.45429
2014	电气机械	38	0.156367	102	0.857051	2090	C38	2.0647	19	17999.6	0.734537	0.14158	2.99573	2.9728
2014	电气机械	38	0.156367	102	0.857051	600105	C38	2.06658	20	40632.7	0.734537	0.240909	3.04452	3.98433
2014	电气机械	38	0.156367	102	0.857051	600537	C38	1.76067	14	245981	0.734537	0.235452	2.70805	4.48258
2014	电气机械	38	0.156367	102	0.857051	70	C38	1.88697	17	47888.3	0.734537	0.125331	2.89037	5.70808
2014	电气机械	38	0.156367	102	0.857051	2249	C38	1.94605	8	97520.4	0.734537	0.0727174	2.19722	4.9901
2014	电气机械	38	0.156367	102	0.857051	2005	C38	1.59933	18	399489	0.734537	0.119623	2.94444	3.96212
2014	电气机械	38	0.156367	102	0.857051	601179	C38	1.88275	6	508397	0.734537	0.209413	1.94591	4.45155
2014	电气机械	38	0.156367	102	0.857051	2035	C38	2.39392	22	61526.9	0.734537	0.045013	3.13549	4.90344
2014	电气机械	38	0.156367	102	0.857051	200512	C38	1.81115	21	16556	0.734537	0.0363102	3.09104	4.59501
2014	电气机械	38	0.156367	102	0.857051	600577	C38	2.04866	14	95219.5	0.734537	0.182189	2.70805	5.22688
2014	电气机械	38	0.156367	102	0.857051	2184	C38	1.98567	14	24164.5	0.734537	0.132338	2.70805	3.91612
2014	电气机械	38	0.156367	102	0.857051	2491	C38	1.83155	15	104798	0.734537	0.167679	2.77259	5.06255
2014	电气机械	38	0.156367	102	0.857051	2543	C38	2.19858	11	69599	0.734537	0.0798173	2.48491	4.444
2014	电气机械	38	0.156367	102	0.857051	300342	C38	1.81384	12	13298	0.734537	0.219809	2.56495	4.56016
2014	电气机械	38	0.156367	102	0.857051	600522	C38	1.87697	15	222113	0.734537	0.216936	2.77259	5.30696
2014	电气机械	38	0.156367	102	0.857051	2076	C38	1.6101	10	14017.4	0.734537	0.0448678	2.3979	3.98549
2014	电气机械	38	0.156367	102	0.857051	2733	C38	1.74582	20	21924.9	0.734537	0.0481929	3.04452	3.89783
2014	电气机械	38	0.156367	102	0.857051	2684	C38	1.33942	13	30284.7	0.734537	0.053859	2.63906	3.30558
2014	电气机械	38	0.156367	102	0.857051	300068	C38	1.85135	17	121994	0.734537	0.270587	2.89037	4.57532
2014	电气机械	38	0.156367	102	0.857051	603366	C38	2.14729	17	47023.9	0.734537	0.12023	2.89037	5.66374
2014	电气机械	38	0.156367	102	0.857051	2112	C38	1.94478	13	22855.7	0.734537	0.14766	2.63906	4.97804
2014	电气机械	38	0.156367	102	0.857051	300341	C38	1.70504	12	12273.8	0.734537	0.104499	2.56495	4.93641
2014	电气机械	38	0.156367	102	0.857051	300272	C38	1.74377	13	14757.7	0.734537	0.128054	2.63906	3.48085
2014	电气机械	38	0.156367	102	0.857051	300265	C38	1.79496	12	27705.1	0.734537	0.122968	2.56495	4.9142
2014	电气机械	38	0.156367	102	0.857051	300317	C38	1.86129	21	2825.21	0.734537	0.0616424	3.09104	3.72654
2014	电气机械	38	0.156367	102	0.857051	300118	C38	1.9714	5	128947	0.734537	0.209441	1.79176	3.85794
2014	电气机械	38	0.156367	102	0.857051	2451	C38	1.69769	17	18267.8	0.734537	0.401074	2.89037	4.0551
2014	电气机械	38	0.156367	102	0.857051	2622	C38	1.60577	16	11040.4	0.734537	0.20514	2.83321	3.8026
2014	电气机械	38	0.156367	102	0.857051	600261	C38	1.78163	17	91872.3	0.734537	0.052863	2.89037	4.8973
2014	电气机械	38	0.156367	102	0.857051	541	C38	2.02005	22	46326.8	0.734537	0.0417789	3.13549	4.15766
2014	电气机械	38	0.156367	102	0.857051	300403	C38	1.86835	12	16841.3	0.734537	0.0864392	2.56495	4.59865
2014	电气机械	38	0.156367	102	0.857051	2723	C38	1.5293	7	32478.9	0.734537	0.050551	2.07944	3.2526
2014	电气机械	38	0.156367	102	0.857051	2560	C38	1.68421	12	19619.4	0.734537	0.603429	2.56495	3.98976
2014	电气机械	38	0.156367	102	0.857051	601012	C38	1.83777	14	237667	0.734537	0.118315	2.70805	4.83852
2014	电气机械	38	0.156367	102	0.857051	603988	C38	2.01967	11	9071.24	0.734537	0.176109	2.48491	4.97402
2014	电气机械	38	0.156367	102	0.857051	300372	C38	1.9526	15	12586.4	0.734537	0.199102	2.77259	3.08674
2014	电气机械	38	0.156367	102	0.857051	533	C38	2.16778	22	19136.4	0.734537	0.0931873	3.13549	4.88796
2014	电气机械	38	0.156367	102	0.857051	2705	C38	1.79852	19	121617	0.734537	0.0238985	2.99573	4.28958
2014	电气机械	38	0.156367	102	0.857051	418	C38	2.50106	21	106582	0.734537	0.133892	3.09104	5.66604
2014	电气机械	38	0.156367	102	0.857051	601616	C38	1.60679	7	69068.6	0.734537	0.369585	2.07944	3.10084
2014	电气机械	38	0.156367	102	0.857051	2677	C38	1.70235	13	19722	0.734537	0.163701	2.63906	5.18159
2014	电气机械	38	0.156367	102	0.857051	2270	C38	1.48032	12	28647.8	0.734537	0.130307	2.56495	5.68276
2014	电气机械	38	0.156367	102	0.857051	300407	C38	1.79203	14	9860.46	0.734537	0.269672	2.70805	5.606
2014	电气机械	38	0.156367	102	0.857051	2610	C38	1.66803	8	382081	0.734537	0.374222	2.19722	4.04002
2014	电气机械	38	0.156367	102	0.857051	600550	C38	1.77101	15	113462	0.734537	0.244549	2.77259	4.85762
2014	电气机械	38	0.156367	102	0.857051	601126	C38	2.13968	20	29081.5	0.734537	0.128263	3.04452	5.64974
2014	电气机械	38	0.156367	102	0.857051	585	C38	1.60177	21	6221.47	0.734537	0.0903737	3.09104	3.81217
2014	电气机械	38	0.156367	102	0.857051	2471	C38	1.99462	6	68377.4	0.734537	0.249345	1.94591	4.38179
2014	电气机械	38	0.156367	102	0.857051	600336	C38	1.83892	16	61113.3	0.734537	0.0515221	2.83321	3.93867
2014	电气机械	38	0.156367	102	0.857051	2300	C38	1.88589	20	87069.3	0.734537	0.147292	3.04452	3.41055
2014	电气机械	38	0.156367	102	0.857051	2346	C38	1.52973	7	15993	0.734537	0.324977	2.07944	0.915855
2014	电气机械	38	0.156367	102	0.857051	300124	C38	3.22567	11	21879.3	0.734537	0.158349	2.48491	5.81623
2014	电气机械	38	0.156367	102	0.857051	2335	C38	2.01481	15	29028.2	0.734537	0.0795711	2.77259	4.62656
2014	电气机械	38	0.156367	102	0.857051	600379	C38	2.42893	17	24014.4	0.734537	0.0405039	2.89037	4.08407
2014	电气机械	38	0.156367	102	0.857051	2028	C38	2.16778	14	59053.4	0.734537	0.117352	2.70805	5.58838
2014	电气机械	38	0.156367	102	0.857051	600973	C38	2.10754	14	115677	0.734537	0.232584	2.70805	3.25163
2014	电气机械	38	0.156367	102	0.857051	600590	C38	1.68942	18	107738	0.734537	0.262704	2.94444	2.4771
2014	电气机械	38	0.156367	102	0.857051	300062	C38	1.52478	12	19759	0.734537	0.145197	2.56495	4.5872
2014	电气机械	38	0.156367	102	0.857051	601877	C38	2.0908	17	137534	0.734537	0.0668466	2.89037	5.68068
2014	电气机械	38	0.156367	102	0.857051	2139	C38	1.83157	18	16560.6	0.734537	0.0308044	2.94444	4.55167
2014	电气机械	38	0.156367	102	0.857051	601369	C38	2.05322	15	150142	0.734537	0.551917	2.77259	6.18034
2014	电气机械	38	0.156367	102	0.857051	300035	C38	1.95205	10	15515.4	0.734537	0.298948	2.3979	4.90779
2014	电气机械	38	0.156367	102	0.857051	300048	C38	2.07566	11	40791.5	0.734537	0.126194	2.48491	3.89925
2014	电气机械	38	0.156367	102	0.857051	300018	C38	1.93384	13	5419.45	0.734537	0.164568	2.63906	3.4642
2014	电气机械	38	0.156367	102	0.857051	2459	C38	1.71854	6	38551.1	0.734537	0.400431	1.94591	3.84061
2014	电气机械	38	0.156367	102	0.857051	600089	C38	1.91143	21	1793353	0.734537	0.382824	3.09104	4.12427
2014	电气机械	38	0.156367	102	0.857051	2668	C38	2.04592	12	63653.7	0.734537	0.0892488	2.56495	4.6757
2014	电气机械	38	0.156367	102	0.857051	921	C38	2.76604	22	293204	0.734537	0.0383877	3.13549	4.2602
2014	电气机械	38	0.156367	102	0.857051	600651	C38	1.63743	30	75626.6	0.734537	0.159689	3.43399	3.23242
2014	电气机械	38	0.156367	102	0.857051	2074	C38	1.80427	19	38769.5	0.734537	0.0946491	2.99573	4.37204
2014	电气机械	38	0.156367	102	0.857051	600847	C38	1.3483	22	19799.1	0.734537	0.197647	3.13549	4.32992
2014	电气机械	38	0.156367	102	0.857051	600580	C38	2.02917	16	257317	0.734537	0.0869077	2.83321	4.55778
2014	电气机械	38	0.156367	102	0.857051	2339	C38	1.9427	14	21147.4	0.734537	0.168024	2.70805	4.86629
2014	电气机械	38	0.156367	102	0.857051	600112	C38	1.44065	17	31308.2	0.734537	0.209667	2.89037	2.07595
2014	电气机械	38	0.156367	102	0.857051	300376	C38	1.92675	13	26381.5	0.734537	0.146456	2.63906	4.50488
2014	电气机械	38	0.156367	102	0.857051	2169	C38	2.3	9	34152	0.734537	0.197768	2.30259	4.06428
2014	电气机械	38	0.156367	102	0.857051	300116	C38	1.61497	9	13961	0.734537	0.262223	2.30259	4.99081
2014	电气机械	38	0.156367	102	0.857051	2364	C38	1.83832	13	9939.56	0.734537	0.0866607	2.63906	4.22672
2014	电气机械	38	0.156367	102	0.857051	2141	C38	1.75764	29	21380.4	0.734537	0.0710467	3.4012	3.09692
2014	电气机械	38	0.156367	102	0.857051	2533	C38	1.91273	10	49758.6	0.734537	0.150302	2.3979	4.52545
2014	电气机械	38	0.156367	102	0.857051	2242	C38	2.05901	12	80736.8	0.734537	0.133632	2.56495	5.86794
2014	电气机械	38	0.156367	102	0.857051	49	C38	2.15167	19	16244	0.734537	0.0771424	2.99573	5.29878
2014	电气机械	38	0.156367	102	0.857051	600487	C38	1.87294	21	304717	0.734537	0.176423	3.09104	4.90952
2014	电气机械	38	0.156367	102	0.857051	2309	C38	1.85058	7	306418	0.734537	0.315366	2.07944	5.00092
2014	电气机械	38	0.156367	102	0.857051	300129	C38	1.83372	13	61427.4	0.734537	0.319246	2.63906	4.95188
2014	电气机械	38	0.156367	102	0.857051	651	C38	2.97053	25	1493928	0.734537	0.218753	3.2581	5.36055
2014	电气机械	38	0.156367	102	0.857051	300125	C38	0.949916	9	64537.9	0.734537	0.840821	2.30259	4.48834
2014	电气机械	38	0.156367	102	0.857051	2614	C38	1.88259	18	54751.6	0.734537	0.0487274	2.94444	4.59177
2014	电气机械	38	0.156367	102	0.857051	300356	C38	1.58326	14	13831.4	0.734537	0.460121	2.70805	5.45082
2014	电气机械	38	0.156367	102	0.857051	2706	C38	1.98697	15	9124	0.734537	0.0915204	2.77259	5.49983
2014	电气机械	38	0.156367	102	0.857051	300141	C38	1.74789	16	9017.88	0.734537	0.273896	2.83321	3.63679
2014	电气机械	38	0.156367	102	0.857051	603606	C38	1.88922	16	30858.7	0.734537	0.247674	2.83321	5.06663
2014	电气机械	38	0.156367	102	0.857051	2606	C38	1.61937	11	46384.6	0.734537	0.0811496	2.48491	0.982805
2014	电气机械	38	0.156367	102	0.857051	300069	C38	1.24104	11	22793.5	0.734537	0.163491	2.48491	4.08896
2014	电气机械	38	0.156367	102	0.857051	2176	C38	2.02306	23	46818.8	0.734537	0.140632	3.17805	3.61735
2014	电气机械	38	0.156367	102	0.857051	600884	C38	1.80282	22	68671.5	0.734537	0.299631	3.13549	4.56407
2014	电气机械	38	0.156367	102	0.857051	2692	C38	1.83147	13	50295.5	0.734537	0.218847	2.63906	4.76171
2014	电气机械	38	0.156367	102	0.857051	2745	C38	2.09446	17	213965	0.734537	0.0477489	2.89037	3.97631
2014	电气机械	38	0.156367	102	0.857051	2452	C38	1.70807	8	20218.7	0.734537	0.194502	2.19722	3.56784
2014	电气机械	38	0.156367	102	0.857051	300222	C38	1.617	12	18081.5	0.734537	0.169891	2.56495	4.87778
2014	电气机械	38	0.156367	102	0.857051	2350	C38	1.92927	21	20003.6	0.734537	0.104494	3.09104	4.67868
2014	电气机械	38	0.156367	102	0.857051	300279	C38	1.71205	16	9677.44	0.734537	0.0853708	2.83321	3.8387
2014	电气机械	38	0.156367	102	0.857051	300032	C38	1.55766	6	76736.4	0.734537	0.0344172	1.94591	3.5118
2014	电气机械	38	0.156367	102	0.857051	2508	C38	2.49709	14	31672.4	0.734537	0.121468	2.70805	4.74488
2014	电气机械	38	0.156367	102	0.857051	300208	C38	1.98078	16	25542.5	0.734537	0.469609	2.83321	4.82477
2014	电气机械	38	0.156367	102	0.857051	300014	C38	1.65312	13	33879.1	0.734537	0.0411885	2.63906	3.99612
2014	电气机械	38	0.156367	102	0.857051	2260	C38	1.70283	8	10899.1	0.734537	0.0319641	2.19722	4.0461
2014	电气机械	38	0.156367	102	0.857051	600481	C38	1.92445	19	301919	0.734537	0.251421	2.99573	4.71228
2014	电气机械	38	0.156367	102	0.857051	2498	C38	1.99869	7	48774.6	0.734537	0.287949	2.07944	4.75662
2014	电气机械	38	0.156367	102	0.857051	300283	C38	1.61599	17	19921.1	0.734537	0.0941202	2.89037	4.73233
2014	电气机械	38	0.156367	102	0.857051	600690	C38	2.38041	25	697070	0.734537	0.138169	3.2581	5.25648
2014	电气机械	38	0.156367	102	0.857051	400	C38	2.36129	21	102914	0.734537	0.18017	3.09104	2.65346
2014	电气机械	38	0.156367	102	0.857051	2358	C38	1.55357	14	55238.5	0.734537	0.21349	2.70805	4.32107
2014	电气机械	38	0.156367	102	0.857051	300391	C38	1.73862	13	20946.9	0.734537	0.0909129	2.63906	3.66435
2014	电气机械	38	0.156367	102	0.857051	2638	C38	1.60142	20	37327.2	0.734537	0.204745	3.04452	4.75936
2014	电气机械	38	0.156367	102	0.857051	2334	C38	2.66116	8	9546.43	0.734537	0.097109	2.19722	5.79848
2014	电气机械	38	0.156367	102	0.857051	2129	C38	1.89838	15	443006	0.734537	0.390265	2.77259	3.7772
2014	计算机	39	0.217218	102	0.876654	63	C39	2.21081	17	734829	0.768522	0.140478	2.89037	5.89706
2014	计算机	39	0.217218	102	0.876654	300114	C39	1.85696	12	28031.6	0.768522	0.0546144	2.56495	4.28862
2014	计算机	39	0.217218	102	0.876654	2636	C39	1.63664	14	53690.6	0.768522	0.106717	2.70805	4.09742
2014	计算机	39	0.217218	102	0.876654	300393	C39	1.80252	6	19273.6	0.768522	0.358918	1.94591	4.31846
2014	计算机	39	0.217218	102	0.876654	2587	C39	1.68134	21	14468.7	0.768522	0.0671126	3.09104	4.98082
2014	计算机	39	0.217218	102	0.876654	200468	C39	2.05108	34	8592.52	0.768522	0.111351	3.55535	4.58555
2014	计算机	39	0.217218	102	0.876654	2185	C39	2.42783	11	191334	0.768522	0.0541907	2.48491	4.35419
2014	计算机	39	0.217218	102	0.876654	670	C39	1.99581	25	606.603	0.768522	0.31713	3.2581	4.92298
2014	计算机	39	0.217218	102	0.876654	300205	C39	1.84979	15	13564.5	0.768522	0.0713133	2.77259	5.32023
2014	计算机	39	0.217218	102	0.876654	977	C39	2.28625	16	15709.7	0.768522	0.211241	2.83321	4.8385
2014	计算机	39	0.217218	102	0.876654	600151	C39	2.06372	16	248770	0.768522	0.434885	2.83321	3.95058
2014	计算机	39	0.217218	102	0.876654	2106	C39	1.56558	14	189740	0.768522	0.168484	2.70805	4.941
2014	计算机	39	0.217218	102	0.876654	2134	C39	1.53239	26	29118.9	0.768522	0.048103	3.29584	4.12685
2014	计算机	39	0.217218	102	0.876654	2376	C39	1.6841	12	75007.2	0.768522	0.1249	2.56495	5.09211
2014	计算机	39	0.217218	102	0.876654	600601	C39	1.84777	29	297420	0.768522	0.126515	3.4012	4.5388
2014	计算机	39	0.217218	102	0.876654	600260	C39	1.70044	21	96415.7	0.768522	0.318881	3.09104	3.04603
2014	计算机	39	0.217218	102	0.876654	600563	C39	2.15703	16	38762.4	0.768522	0.122227	2.83321	5.66406
2014	计算机	39	0.217218	102	0.876654	547	C39	1.91654	21	18779.5	0.768522	0.271449	3.09104	0.191309
2014	计算机	39	0.217218	102	0.876654	2729	C39	2.15031	22	3968.91	0.768522	0.0738399	3.13549	4.79505
2014	计算机	39	0.217218	102	0.876654	2618	C39	1.62915	13	77117.4	0.768522	0.133294	2.63906	4.16634
2014	计算机	39	0.217218	102	0.876654	600666	C39	2.33001	22	30194.2	0.768522	0.0958196	3.13549	3.57773
2014	计算机	39	0.217218	102	0.876654	601231	C39	2.04755	11	185744	0.768522	0.07653	2.48491	5.04049
2014	计算机	39	0.217218	102	0.876654	300270	C39	2.29404	14	5781.63	0.768522	0.17885	2.70805	0.999994
2014	计算机	39	0.217218	102	0.876654	823	C39	1.89935	17	164479	0.768522	0.0745387	2.89037	4.54403
2014	计算机	39	0.217218	102	0.876654	2236	C39	2.3996	12	64088.3	0.768522	0.129392	2.56495	6.08349
2014	计算机	39	0.217218	102	0.876654	2161	C39	1.6771	11	26115.9	0.768522	0.264168	2.48491	4.70433
2014	计算机	39	0.217218	102	0.876654	50	C39	1.58613	31	781603	0.768522	0.117989	3.46574	5.19183
2014	计算机	39	0.217218	102	0.876654	600118	C39	2.01405	17	58220.5	0.768522	0.215585	2.89037	4.32503
2014	计算机	39	0.217218	102	0.876654	810	C39	2.45304	26	3612.11	0.768522	0.143531	3.29584	5.47769
2014	计算机	39	0.217218	102	0.876654	300389	C39	1.87855	13	19775.9	0.768522	0.0953642	2.63906	5.16916
2014	计算机	39	0.217218	102	0.876654	600485	C39	2.39159	19	44612.1	0.768522	0.707239	2.99573	4.22922
2014	计算机	39	0.217218	102	0.876654	300241	C39	2.0446	14	34511.6	0.768522	0.0731854	2.70805	4.18038
2014	计算机	39	0.217218	102	0.876654	2414	C39	1.30707	10	60322.4	0.768522	0.163858	2.3979	4.47811
2014	计算机	39	0.217218	102	0.876654	600360	C39	1.76329	15	107519	0.768522	0.135129	2.77259	3.58663
2014	计算机	39	0.217218	102	0.876654	600745	C39	1.6917	24	92139.2	0.768522	0.682058	3.21888	3.90037
2014	计算机	39	0.217218	102	0.876654	2017	C39	1.73561	16	24684.5	0.768522	0.0814101	2.83321	5.71799
2014	计算机	39	0.217218	102	0.876654	66	C39	2.33948	17	357661	0.768522	0.102637	2.89037	5.2705
2014	计算机	39	0.217218	102	0.876654	2308	C39	1.68265	12	49645.6	0.768522	0.194468	2.56495	6.07212
2014	计算机	39	0.217218	102	0.876654	21	C39	2.25813	21	139998	0.768522	0.0825455	3.09104	4.46905
2014	计算机	39	0.217218	102	0.876654	600355	C39	1.55758	20	15132.6	0.768522	0.0893984	3.04452	5.10352
2014	计算机	39	0.217218	102	0.876654	2055	C39	1.69755	12	68970.9	0.768522	0.0466746	2.56495	3.96935
2014	计算机	39	0.217218	102	0.876654	300079	C39	1.77127	14	31283.2	0.768522	0.238251	2.70805	5.45862
2014	计算机	39	0.217218	102	0.876654	300232	C39	1.71141	10	26706.7	0.768522	0.0624934	2.3979	4.47523
2014	计算机	39	0.217218	102	0.876654	300323	C39	1.11685	9	203409	0.768522	0.157309	2.30259	4.01697
2014	计算机	39	0.217218	102	0.876654	300331	C39	1.50915	13	20345.4	0.768522	0.0839551	2.63906	3.92297
2014	计算机	39	0.217218	102	0.876654	300390	C39	1.59743	17	8967.87	0.768522	0.0453596	2.89037	3.94491
2014	计算机	39	0.217218	102	0.876654	413	C39	1.4472	22	195876	0.768522	0.423655	3.13549	4.37076
2014	计算机	39	0.217218	102	0.876654	2179	C39	2.0691	12	117254	0.768522	0.0726442	2.56495	4.51503
2014	计算机	39	0.217218	102	0.876654	2577	C39	1.72094	12	30743.1	0.768522	0.165179	2.56495	4.4473
2014	计算机	39	0.217218	102	0.876654	2362	C39	1.79339	9	21070.5	0.768522	0.0728284	2.30259	5.56234
2014	计算机	39	0.217218	102	0.876654	2273	C39	1.69072	8	62698.6	0.768522	0.082144	2.19722	4.36841
2014	计算机	39	0.217218	102	0.876654	600363	C39	1.80541	15	53251.1	0.768522	0.0631313	2.77259	2.9053
2014	计算机	39	0.217218	102	0.876654	300134	C39	1.81049	13	87907.6	0.768522	0.060051	2.63906	4.23005
2014	计算机	39	0.217218	102	0.876654	300327	C39	1.95436	20	3608.71	0.768522	0.219624	3.04452	5.88814
2014	计算机	39	0.217218	102	0.876654	2456	C39	1.95894	7	352161	0.768522	0.0753005	2.07944	4.6015
2014	计算机	39	0.217218	102	0.876654	2655	C39	1.50554	13	33990.3	0.768522	0.0388714	2.63906	3.84623
2014	计算机	39	0.217218	102	0.876654	2194	C39	1.71329	25	37390.8	0.768522	0.0413539	3.2581	4.65433
2014	计算机	39	0.217218	102	0.876654	600100	C39	2.00719	17	567722	0.768522	0.252642	2.89037	5.28328
2014	计算机	39	0.217218	102	0.876654	300088	C39	1.68113	8	144833	0.768522	0.0458777	2.19722	3.122
2014	计算机	39	0.217218	102	0.876654	600183	C39	1.72633	29	269680	0.768522	0.0921971	3.4012	5.00852
2014	计算机	39	0.217218	102	0.876654	600525	C39	2.0045	28	95554.6	0.768522	0.11264	3.3673	5.3905
2014	计算机	39	0.217218	102	0.876654	300177	C39	1.81535	8	17450.2	0.768522	0.0855899	2.19722	5.28512
2014	计算机	39	0.217218	102	0.876654	300128	C39	1.94295	10	59497.7	0.768522	0.127881	2.3979	4.85644
2014	计算机	39	0.217218	102	0.876654	600498	C39	2.12705	15	126461	0.768522	0.165022	2.77259	4.90398
2014	计算机	39	0.217218	102	0.876654	300042	C39	1.54362	15	5055.71	0.768522	0.395046	2.77259	5.65876
2014	计算机	39	0.217218	102	0.876654	2388	C39	1.75473	11	9026.86	0.768522	0.188347	2.48491	4.28997
2014	计算机	39	0.217218	102	0.876654	300322	C39	1.5994	10	40110.5	0.768522	0.0667122	2.3979	3.94841
2014	计算机	39	0.217218	102	0.876654	2429	C39	2.20185	7	31156.6	0.768522	0.140514	2.07944	3.97906
2014	计算机	39	0.217218	102	0.876654	600060	C39	2.30457	17	141680	0.768522	0.0988754	2.89037	4.0228
2014	计算机	39	0.217218	102	0.876654	748	C39	1.90946	17	21965.5	0.768522	0.17368	2.89037	5.35926
2014	计算机	39	0.217218	102	0.876654	988	C39	1.78897	15	107678	0.768522	0.0898132	2.77259	2.94234
2014	计算机	39	0.217218	102	0.876654	300296	C39	2.24722	19	6185.2	0.768522	0.138222	2.99573	3.46892
2014	计算机	39	0.217218	102	0.876654	600130	C39	1.90793	19	10425.2	0.768522	0.104524	2.99573	5.50962
2014	计算机	39	0.217218	102	0.876654	2151	C39	1.58972	14	39579.8	0.768522	0.130292	2.70805	5.28375
2014	计算机	39	0.217218	102	0.876654	300127	C39	1.51632	13	20866	0.768522	0.107097	2.63906	4.44532
2014	计算机	39	0.217218	102	0.876654	600764	C39	1.76586	21	8512.6	0.768522	0.220891	3.09104	3.00821
2014	计算机	39	0.217218	102	0.876654	2045	C39	1.70738	21	64233.5	0.768522	0.0921812	3.09104	4.25883
2014	计算机	39	0.217218	102	0.876654	20	C39	2.01105	22	18643.9	0.768522	0.109796	3.13549	4.05142
2014	计算机	39	0.217218	102	0.876654	536	C39	2.14629	33	212488	0.768522	0.168766	3.52636	4.51612
2014	计算机	39	0.217218	102	0.876654	2583	C39	1.91759	21	87956.4	0.768522	0.0974246	3.09104	5.21819
2014	计算机	39	0.217218	102	0.876654	636	C39	2.02014	20	119357	0.768522	0.0953685	3.04452	4.41354
2014	计算机	39	0.217218	102	0.876654	300162	C39	1.73389	10	24456.5	0.768522	0.130349	2.3979	4.73219
2014	计算机	39	0.217218	102	0.876654	2138	C39	1.61294	9	124857	0.768522	0.0987648	2.30259	5.07899
2014	计算机	39	0.217218	102	0.876654	300136	C39	1.82553	8	27622.5	0.768522	0.127928	2.19722	5.27513
2014	计算机	39	0.217218	102	0.876654	300227	C39	1.83988	9	28500.3	0.768522	0.0820688	2.30259	4.52991
2014	计算机	39	0.217218	102	0.876654	300211	C39	1.38106	13	15732.5	0.768522	0.1448	2.63906	4.50896
2014	计算机	39	0.217218	102	0.876654	600839	C39	2.1331	21	578565	0.768522	0.0976721	3.09104	4.39609
2014	计算机	39	0.217218	102	0.876654	2384	C39	1.89672	16	141237	0.768522	0.0713957	2.83321	4.15559
2014	计算机	39	0.217218	102	0.876654	300397	C39	1.81838	10	6028.63	0.768522	0.291397	2.3979	4.1871
2014	计算机	39	0.217218	102	0.876654	300101	C39	1.96277	11	9397.28	0.768522	0.161692	2.48491	6.13021
2014	计算机	39	0.217218	102	0.876654	561	C39	2.05233	22	14803.8	0.768522	0.0717592	3.13549	5.42636
2014	计算机	39	0.217218	102	0.876654	300120	C39	1.4957	15	29939.5	0.768522	0.440588	2.77259	6.32542
2014	计算机	39	0.217218	102	0.876654	2137	C39	1.70104	16	12364.3	0.768522	0.0701812	2.83321	4.45878
2014	计算机	39	0.217218	102	0.876654	600353	C39	1.45466	20	23395.3	0.768522	0.0906853	3.04452	5.0719
2014	计算机	39	0.217218	102	0.876654	2396	C39	2.11676	18	42378.7	0.768522	0.0595669	2.94444	5.71688
2014	计算机	39	0.217218	102	0.876654	2217	C39	1.69447	11	130832	0.768522	0.0473075	2.48491	3.9714
2014	计算机	39	0.217218	102	0.876654	300351	C39	1.86144	24	10128.7	0.768522	0.13947	3.21888	5.21036
2014	计算机	39	0.217218	102	0.876654	2512	C39	1.60204	21	42799.9	0.768522	0.107255	3.09104	4.39779
2014	计算机	39	0.217218	102	0.876654	603005	C39	1.88371	9	86292.4	0.768522	0.142059	2.30259	5.2
2014	计算机	39	0.217218	102	0.876654	725	C39	1.77916	21	4939840	0.768522	0.398772	3.09104	5.80051
2014	计算机	39	0.217218	102	0.876654	2383	C39	1.63263	7	10367.9	0.768522	0.204283	2.07944	4.95843
2014	计算机	39	0.217218	102	0.876654	2222	C39	1.80677	13	34332.6	0.768522	0.0724503	2.63906	4.74875
2014	计算机	39	0.217218	102	0.876654	2130	C39	1.8437	16	74479.8	0.768522	0.0650339	2.83321	3.50685
2014	计算机	39	0.217218	102	0.876654	2281	C39	1.7668	10	60265.5	0.768522	0.0913571	2.3979	4.91087
2014	计算机	39	0.217218	102	0.876654	600460	C39	1.6645	17	107699	0.768522	0.103587	2.89037	5.34992
2014	计算机	39	0.217218	102	0.876654	600405	C39	1.7995	14	31823.7	0.768522	0.0683083	2.70805	4.20269
2014	计算机	39	0.217218	102	0.876654	2436	C39	1.99345	9	134462	0.768522	0.0602517	2.30259	4.19313
2014	计算机	39	0.217218	102	0.876654	600776	C39	2.19098	18	22898	0.768522	0.119448	2.94444	5.56086
2014	计算机	39	0.217218	102	0.876654	2351	C39	1.62959	7	22047.3	0.768522	0.0710294	2.07944	4.63904
2014	计算机	39	0.217218	102	0.876654	2484	C39	1.83233	12	47492.7	0.768522	0.106811	2.56495	3.1916
2014	计算机	39	0.217218	102	0.876654	300353	C39	1.86431	14	9985.64	0.768522	0.132212	2.70805	4.32082
2014	计算机	39	0.217218	102	0.876654	2104	C39	1.98877	18	34509.1	0.768522	0.111509	2.94444	1.81304
2014	计算机	39	0.217218	102	0.876654	300213	C39	2.01748	19	14345.2	0.768522	0.249343	2.99573	4.17266
2014	计算机	39	0.217218	102	0.876654	2214	C39	1.73931	13	9702.93	0.768522	0.2416	2.63906	4.74204
2014	计算机	39	0.217218	102	0.876654	2231	C39	1.92522	14	7054.77	0.768522	0.161055	2.70805	2.10628
2014	计算机	39	0.217218	102	0.876654	600584	C39	1.70306	14	408496	0.768522	0.0862661	2.70805	4.63797
2014	计算机	39	0.217218	102	0.876654	300065	C39	1.70457	13	8500.63	0.768522	0.203933	2.63906	4.07708
2014	计算机	39	0.217218	102	0.876654	2296	C39	1.88037	13	8885.15	0.768522	0.276565	2.63906	5.21092
2014	计算机	39	0.217218	102	0.876654	727	C39	1.58031	17	28779.6	0.768522	0.341735	2.89037	2.01752
2014	计算机	39	0.217218	102	0.876654	300077	C39	1.81587	14	3275.86	0.768522	0.669481	2.70805	6.46533
2014	计算机	39	0.217218	102	0.876654	300045	C39	2.06584	6	8036.68	0.768522	0.14099	1.94591	5.26225
2014	计算机	39	0.217218	102	0.876654	586	C39	1.86816	26	3751.96	0.768522	0.04579	3.29584	2.21919
2014	计算机	39	0.217218	102	0.876654	600345	C39	1.77592	18	5678.85	0.768522	0.323255	2.94444	6.69659
2014	计算机	39	0.217218	102	0.876654	603328	C39	1.73664	14	88280.8	0.768522	0.0564004	2.70805	4.13431
2014	计算机	39	0.217218	102	0.876654	2119	C39	1.65772	12	50562.9	0.768522	0.141042	2.56495	3.99806
2014	计算机	39	0.217218	102	0.876654	2681	C39	1.76787	21	17879.4	0.768522	0.0515443	3.09104	4.14783
2014	计算机	39	0.217218	102	0.876654	300319	C39	1.68608	13	15814.4	0.768522	0.115669	2.63906	3.86939
2014	计算机	39	0.217218	102	0.876654	2313	C39	1.88471	11	48831.8	0.768522	0.0802024	2.48491	4.43209
2014	计算机	39	0.217218	102	0.876654	2528	C39	2.27714	6	9977.87	0.768522	0.17964	1.94591	6.22761
2014	计算机	39	0.217218	102	0.876654	300373	C39	1.74917	8	20286.9	0.768522	0.0837262	2.19722	4.94609
2014	计算机	39	0.217218	102	0.876654	603019	C39	1.92508	8	75159.1	0.768522	0.228007	2.19722	5.80327
2014	计算机	39	0.217218	102	0.876654	2077	C39	1.78963	14	58022.7	0.768522	0.611591	2.70805	4.37039
2014	计算机	39	0.217218	102	0.876654	733	C39	1.89919	17	95828.6	0.768522	0.0573774	2.89037	1.31831
2014	计算机	39	0.217218	102	0.876654	2369	C39	1.98278	10	90236.1	0.768522	0.0585455	2.3979	3.86813
2014	计算机	39	0.217218	102	0.876654	300139	C39	1.96687	14	6809.09	0.768522	0.119965	2.70805	3.05664
2014	计算机	39	0.217218	102	0.876654	300308	C39	1.4153	9	13178.2	0.768522	0.126839	2.30259	4.25837
2014	计算机	39	0.217218	102	0.876654	2415	C39	2.36773	13	150042	0.768522	0.177658	2.63906	6.28552
2014	计算机	39	0.217218	102	0.876654	600990	C39	2.00805	14	14559.2	0.768522	0.129556	2.70805	4.79892
2014	计算机	39	0.217218	102	0.876654	600775	C39	1.80892	22	63007.4	0.768522	0.111748	3.13549	4.48521
2014	计算机	39	0.217218	102	0.876654	2241	C39	1.78747	13	512058	0.768522	0.0650276	2.63906	4.40498
2014	计算机	39	0.217218	102	0.876654	687	C39	2.11845	17	120877	0.768522	0.0519891	2.89037	3.96628
2014	计算机	39	0.217218	102	0.876654	300303	C39	1.70911	9	34982	0.768522	0.155354	2.30259	5.12986
2014	计算机	39	0.217218	102	0.876654	600877	C39	1.68703	27	57114.9	0.768522	0.102178	3.33221	3.70196
2014	计算机	39	0.217218	102	0.876654	300155	C39	1.66885	10	22783.3	0.768522	0.0939917	2.3979	5.08759
2014	计算机	39	0.217218	102	0.876654	2426	C39	2.10535	6	70328.5	0.768522	0.819404	1.94591	6.41896
2014	计算机	39	0.217218	102	0.876654	2413	C39	1.95072	12	43513.7	0.768522	0.0481169	2.56495	4.31376
2014	计算机	39	0.217218	102	0.876654	2389	C39	1.45658	8	62940.4	0.768522	0.289387	2.19722	5.20641
2014	计算机	39	0.217218	102	0.876654	2387	C39	1.49116	16	67959.9	0.768522	0.119023	2.83321	3.81842
2014	计算机	39	0.217218	102	0.876654	100	C39	2.09552	12	2025118	0.768522	0.121694	2.56495	5.44728
2014	计算机	39	0.217218	102	0.876654	2600	C39	1.54943	6	81265.4	0.768522	0.0539187	1.94591	4.56616
2014	计算机	39	0.217218	102	0.876654	300367	C39	2.07696	14	10769.9	0.768522	0.275377	2.70805	4.78587
2014	计算机	39	0.217218	102	0.876654	603678	C39	1.82378	7	15904.5	0.768522	0.175032	2.07944	4.6179
2014	计算机	39	0.217218	102	0.876654	300102	C39	1.42916	8	66258.4	0.768522	0.159363	2.19722	5.00136
2014	计算机	39	0.217218	102	0.876654	600680	C39	1.93499	21	13890.7	0.768522	0.334843	3.09104	4.00311
2014	计算机	39	0.217218	102	0.876654	600552	C39	1.64876	14	54627	0.768522	0.0779825	2.70805	1.29442
2014	计算机	39	0.217218	102	0.876654	2402	C39	1.73183	7	24159.9	0.768522	0.0593576	2.07944	4.11959
2014	计算机	39	0.217218	102	0.876654	600074	C39	1.69217	17	32815.4	0.768522	0.181973	2.89037	4.27074
2014	计算机	39	0.217218	102	0.876654	300076	C39	2.29937	22	17918.3	0.768522	0.350343	3.13549	4.45268
2014	计算机	39	0.217218	102	0.876654	600898	C39	1.73137	25	12270.1	0.768522	0.134328	3.2581	5.14697
2014	计算机	39	0.217218	102	0.876654	938	C39	2.63852	15	5078.23	0.768522	0.379977	2.77259	3.64592
2014	计算机	39	0.217218	102	0.876654	2079	C39	1.78498	24	44476.9	0.768522	0.093644	3.21888	3.8101
2014	计算机	39	0.217218	102	0.876654	2446	C39	1.55121	7	14156.1	0.768522	0.10728	2.07944	4.52311
2014	计算机	39	0.217218	102	0.876654	970	C39	1.80224	15	86832.4	0.768522	0.104206	2.77259	5.96024
2014	计算机	39	0.217218	102	0.876654	2635	C39	1.70074	15	72233.4	0.768522	0.220726	2.77259	5.77094
2014	计算机	39	0.217218	102	0.876654	300346	C39	2.4637	14	13686.8	0.768522	0.687638	2.70805	5.95365
2014	计算机	39	0.217218	102	0.876654	16	C39	2.1304	34	178370	0.768522	0.089366	3.55535	5.05156
2014	计算机	39	0.217218	102	0.876654	600435	C39	1.74003	14	99745.5	0.768522	0.181527	2.70805	5.23806
2014	计算机	39	0.217218	102	0.876654	2156	C39	1.69276	20	231829	0.768522	0.0837048	3.04452	3.67196
2014	计算机	39	0.217218	102	0.876654	2519	C39	1.75311	14	32094.3	0.768522	0.134399	2.70805	4.84946
2014	计算机	39	0.217218	102	0.876654	2506	C39	2.498	11	9985.2	0.768522	0.687525	2.48491	5.5705
2014	计算机	39	0.217218	102	0.876654	300256	C39	1.71096	11	59241.4	0.768522	0.0894417	2.48491	4.08177
2014	计算机	39	0.217218	102	0.876654	2463	C39	1.48229	11	252505	0.768522	0.0603475	2.48491	4.6077
2014	计算机	39	0.217218	102	0.876654	801	C39	1.93957	21	21219	0.768522	0.0782463	3.09104	4.96347
2014	计算机	39	0.217218	102	0.876654	2180	C39	2.61092	10	835.692	0.768522	0.155493	2.3979	5.66137
2014	计算机	39	0.217218	102	0.876654	300219	C39	1.83267	10	50497.8	0.768522	0.0872715	2.3979	4.84648
2014	计算机	39	0.217218	102	0.876654	300028	C39	1.88255	15	6339.2	0.768522	0.15757	2.77259	4.05767
2014	计算机	39	0.217218	102	0.876654	2089	C39	1.34736	17	66457.8	0.768522	0.10386	2.89037	3.7959
2014	计算机	39	0.217218	102	0.876654	300053	C39	1.60859	6	10837.9	0.768522	0.338108	1.94591	5.03586
2014	计算机	39	0.217218	102	0.876654	603002	C39	2.08447	19	7423.57	0.768522	0.580067	2.99573	6.1959
2014	计算机	39	0.217218	102	0.876654	2025	C39	2.17097	13	52552.9	0.768522	0.230837	2.63906	5.54375
2014	计算机	39	0.217218	102	0.876654	300220	C39	1.60919	9	9512.48	0.768522	0.0917076	2.30259	5.16763
2014	计算机	39	0.217218	102	0.876654	600171	C39	1.77172	16	9559.14	0.768522	0.547415	2.83321	5.26317
2014	计算机	39	0.217218	102	0.876654	2049	C39	1.81596	13	31552.5	0.768522	0.216769	2.63906	5.55813
2014	计算机	39	0.217218	102	0.876654	2465	C39	2.00352	7	87069.2	0.768522	0.198427	2.07944	4.36599
2014	计算机	39	0.217218	102	0.876654	600288	C39	1.93442	16	40766.6	0.768522	0.140123	2.83321	4.72153
2014	计算机	39	0.217218	102	0.876654	300408	C39	1.94616	22	75075.3	0.768522	0.0557145	3.13549	4.52036
2014	计算机	39	0.217218	102	0.876654	600203	C39	1.74401	15	39215.6	0.768522	0.102759	2.77259	3.89873
2014	计算机	39	0.217218	102	0.876654	2449	C39	2.18593	33	124572	0.768522	0.102988	3.52636	4.5262
2014	计算机	39	0.217218	102	0.876654	600271	C39	2.16783	14	95633.9	0.768522	0.0600002	2.70805	3.68396
2014	计算机	39	0.217218	102	0.876654	600330	C39	1.62223	15	122377	0.768522	0.0820294	2.77259	4.63674
2014	计算机	39	0.217218	102	0.876654	600703	C39	1.84675	21	468080	0.768522	0.252472	3.09104	3.40211
2014	计算机	39	0.217218	102	0.876654	300078	C39	1.79077	11	14904.8	0.768522	0.0942445	2.48491	4.45035
2014	计算机	39	0.217218	102	0.876654	300301	C39	1.63473	9	85450.7	0.768522	0.139004	2.30259	4.28601
2014	计算机	39	0.217218	102	0.876654	2189	C39	1.7041	19	28871.2	0.768522	0.0427569	2.99573	2.8933
2014	计算机	39	0.217218	102	0.876654	300115	C39	1.85487	13	138828	0.768522	0.0658987	2.63906	5.14025
2014	计算机	39	0.217218	102	0.876654	2288	C39	1.94027	15	58526.3	0.768522	0.0873519	2.77259	3.75977
2014	计算机	39	0.217218	102	0.876654	2475	C39	1.79083	10	206516	0.768522	0.0286514	2.3979	3.95332
2014	计算机	39	0.217218	102	0.876654	600198	C39	1.94445	16	85910.8	0.768522	0.264031	2.83321	4.266
2014	计算机	39	0.217218	102	0.876654	600562	C39	2.03576	20	11586.9	0.768522	0.243444	3.04452	3.901
2014	计算机	39	0.217218	102	0.876654	300282	C39	1.71232	11	19256.8	0.768522	0.0466692	2.48491	4.06293
2014	计算机	39	0.217218	102	0.876654	300046	C39	2.33726	10	17671.9	0.768522	0.161956	2.3979	4.75104
2015	农副	13	0.213912	101.4	0.909638	600811	C13	2.20029	23	55337.5	0.827441	4.38858	3.17805	4.09155
2015	农副	13	0.213912	101.4	0.909638	2746	C13	1.52452	14	67335.4	0.827441	0.041213	2.70805	4.97045
2015	农副	13	0.213912	101.4	0.909638	2695	C13	1.71683	16	48761.3	0.827441	0.22965	2.83321	2.64485
2015	农副	13	0.213912	101.4	0.909638	2515	C13	1.99438	21	39910.8	0.827441	0.366872	3.09104	4.0466
2015	农副	13	0.213912	101.4	0.909638	603609	C13	2.06427	12	120567	0.827441	0.105743	2.56495	4.19269
2015	农副	13	0.213912	101.4	0.909638	2582	C13	1.78253	18	59709.3	0.827441	0.0611589	2.94444	3.52842
2015	农副	13	0.213912	101.4	0.909638	2726	C13	1.91359	12	44760.1	0.827441	0.0690488	2.56495	4.39697
2015	农副	13	0.213912	101.4	0.909638	300138	C13	1.5547	6	45261.5	0.827441	0.267284	1.94591	4.78754
2015	农副	13	0.213912	101.4	0.909638	300175	C13	1.80318	13	23153.3	0.827441	0.358046	2.63906	3.97835
2015	农副	13	0.213912	101.4	0.909638	2548	C13	1.96817	16	29859.6	0.827441	0.138828	2.83321	5.05906
2015	农副	13	0.213912	101.4	0.909638	895	C13	1.99148	17	1177631	0.827441	0.0446727	2.89037	4.82553
2015	农副	13	0.213912	101.4	0.909638	600737	C13	1.80839	22	393743	0.827441	0.249137	3.13549	5.27614
2015	农副	13	0.213912	101.4	0.909638	529	C13	1.98119	23	17311.2	0.827441	0.15841	3.17805	5.04857
2015	农副	13	0.213912	101.4	0.909638	600191	C13	0.46193	17	11896.8	0.827441	0.49018	2.89037	3.98288
2015	农副	13	0.213912	101.4	0.909638	2385	C13	2.00865	8	345667	0.827441	0.0610236	2.19722	5.165
2015	农副	13	0.213912	101.4	0.909638	2220	C13	1.72991	18	52018.1	0.827441	0.156338	2.94444	3.83375
2015	农副	13	0.213912	101.4	0.909638	639	C13	1.85243	28	52539.4	0.827441	0.110563	3.3673	4.6126
2015	农副	13	0.213912	101.4	0.909638	702	C13	1.69791	18	28883.9	0.827441	0.04003	2.94444	4.06343
2015	农副	13	0.213912	101.4	0.909638	48	C13	2.16873	21	33921.7	0.827441	0.120173	3.09104	6.08703
2015	农副	13	0.213912	101.4	0.909638	911	C13	1.55459	16	170614	0.827441	0.134652	2.83321	4.91227
2015	农副	13	0.213912	101.4	0.909638	2557	C13	1.75994	14	98191	0.827441	0.085003	2.70805	4.45693
2015	农副	13	0.213912	101.4	0.909638	300094	C13	1.76887	14	32140.3	0.827441	0.0982239	2.70805	3.89319
2015	农副	13	0.213912	101.4	0.909638	2330	C13	1.52389	12	89660.9	0.827441	0.0733001	2.56495	4.78958
2015	农副	13	0.213912	101.4	0.909638	600251	C13	1.44791	16	95549.5	0.827441	0.325252	2.83321	5.08691
2015	农副	13	0.213912	101.4	0.909638	2604	C13	1.78965	14	61809.3	0.827441	0.280923	2.70805	5.2466
2015	农副	13	0.213912	101.4	0.909638	600438	C13	1.99146	20	221760	0.827441	0.0494739	3.04452	4.77229
2015	农副	13	0.213912	101.4	0.909638	2567	C13	1.98084	23	134502	0.827441	0.0574403	3.17805	3.91843
2015	农副	13	0.213912	101.4	0.909638	2286	C13	1.47947	18	99403	0.827441	0.187603	2.94444	4.57472
2015	农副	13	0.213912	101.4	0.909638	600965	C13	1.71541	17	57792.6	0.827441	0.0436437	2.89037	4.12184
2015	农副	13	0.213912	101.4	0.909638	876	C13	2.09392	17	673766	0.827441	0.0611429	2.89037	3.93143
2015	农副	13	0.213912	101.4	0.909638	2311	C13	2.14216	8	277588	0.827441	0.0679113	2.19722	5.64855
2015	食品	14	0.213912	101.4	0.909638	2661	C14	1.78412	18	36241.8	0.827441	0.086906	2.94444	4.39883
2015	食品	14	0.213912	101.4	0.909638	2650	C14	1.59903	19	107883	0.827441	0.148273	2.99573	4.38193
2015	食品	14	0.213912	101.4	0.909638	600597	C14	2.14743	19	536445	0.827441	0.287543	2.99573	5.92377
2015	食品	14	0.213912	101.4	0.909638	600298	C14	1.73641	17	360871	0.827441	0.114501	2.89037	5.24045
2015	食品	14	0.213912	101.4	0.909638	603866	C14	1.85184	18	76881.3	0.827441	0.0253614	2.94444	0.296768
2015	食品	14	0.213912	101.4	0.909638	2732	C14	1.8103	13	27373.7	0.827441	0.0851633	2.63906	5.01527
2015	食品	14	0.213912	101.4	0.909638	600873	C14	1.90839	20	1150867	0.827441	0.171233	3.04452	4.37231
2015	食品	14	0.213912	101.4	0.909638	300401	C14	1.28787	15	35500.9	0.827441	0.240194	2.77259	4.88243
2015	食品	14	0.213912	101.4	0.909638	603696	C14	1.7041	20	4814.42	0.827441	0.204152	3.04452	4.65292
2015	食品	14	0.213912	101.4	0.909638	2216	C14	1.92987	14	129036	0.827441	0.0787166	2.70805	5.09729
2015	食品	14	0.213912	101.4	0.909638	600872	C14	1.72059	22	127574	0.827441	0.116515	3.13549	5.02973
2015	食品	14	0.213912	101.4	0.909638	2507	C14	1.82064	27	71770.5	0.827441	0.126625	3.33221	4.73186
2015	食品	14	0.213912	101.4	0.909638	2597	C14	1.75114	9	118365	0.827441	0.108842	2.30259	5.5256
2015	食品	14	0.213912	101.4	0.909638	716	C14	1.74902	22	70131.6	0.827441	0.130715	3.13549	4.62438
2015	食品	14	0.213912	101.4	0.909638	603020	C14	2.00886	20	12592.3	0.827441	0.19711	3.04452	1.68107
2015	食品	14	0.213912	101.4	0.909638	603288	C14	2.14751	20	326364	0.827441	0.26585	3.04452	6.44442
2015	食品	14	0.213912	101.4	0.909638	2626	C14	1.79757	18	56661.3	0.827441	0.154579	2.94444	5.88702
2015	食品	14	0.213912	101.4	0.909638	600073	C14	2.00414	18	140469	0.827441	0.0923916	2.94444	4.05053
2015	食品	14	0.213912	101.4	0.909638	600429	C14	2.03361	18	118055	0.827441	0.0832555	2.94444	3.679
2015	食品	14	0.213912	101.4	0.909638	2481	C14	1.7601	23	99311.6	0.827441	0.60728	3.17805	6.03085
2015	食品	14	0.213912	101.4	0.909638	2053	C14	2.03161	13	156959	0.827441	0.104601	2.63906	3.77474
2015	食品	14	0.213912	101.4	0.909638	600305	C14	1.75873	22	68592.1	0.827441	0.0915366	3.13549	3.98528
2015	食品	14	0.213912	101.4	0.909638	300146	C14	2.31285	10	49676.5	0.827441	0.190058	2.3979	5.67706
2015	食品	14	0.213912	101.4	0.909638	2719	C14	1.73453	13	23425.8	0.827441	0.0529674	2.63906	2.96234
2015	食品	14	0.213912	101.4	0.909638	2770	C14	1.7054	10	24752	0.827441	0.282012	2.3979	4.26184
2015	食品	14	0.213912	101.4	0.909638	600887	C14	1.99738	22	1455860	0.827441	0.0683634	3.13549	5.66241
2015	食品	14	0.213912	101.4	0.909638	603299	C14	1.70845	14	266757	0.827441	0.167212	2.70805	3.50903
2015	食品	14	0.213912	101.4	0.909638	600419	C14	1.57422	16	41245.8	0.827441	0.0784513	2.83321	5.55954
2015	食品	14	0.213912	101.4	0.909638	2570	C14	2.18117	16	161063	0.827441	0.133021	2.83321	5.13051
2015	食品	14	0.213912	101.4	0.909638	2329	C14	1.79198	14	53157.1	0.827441	0.25953	2.70805	4.43307
2015	食品	14	0.213912	101.4	0.909638	600381	C14	2.74107	17	9401.63	0.827441	0.291045	2.89037	3.33547
2015	酒	15	0.152221	101.4	0.825733	860	C15	1.9558	17	257517	0.681835	0.248551	2.89037	3.64224
2015	酒	15	0.152221	101.4	0.825733	752	C15	1.64839	18	17887.6	0.681835	0.407976	2.94444	-0.24319
2015	酒	15	0.152221	101.4	0.825733	2646	C15	2.05607	10	54298.1	0.681835	0.123883	2.3979	5.11146
2015	酒	15	0.152221	101.4	0.825733	600189	C15	1.55386	17	119726	0.681835	0.0935427	2.89037	5.18002
2015	酒	15	0.152221	101.4	0.825733	799	C15	2.485	18	53009.9	0.681835	0.202753	2.94444	5.92261
2015	酒	15	0.152221	101.4	0.825733	600519	C15	3.35521	16	1141595	0.681835	0.408721	2.83321	6.12163
2015	酒	15	0.152221	101.4	0.825733	600573	C15	1.58683	18	51095.3	0.681835	0.0448344	2.94444	2.7745
2015	酒	15	0.152221	101.4	0.825733	600779	C15	2.93713	22	45978.1	0.681835	0.162715	3.13549	5.92259
2015	酒	15	0.152221	101.4	0.825733	729	C15	1.86556	18	1046587	0.681835	0.0467704	2.94444	2.93413
2015	酒	15	0.152221	101.4	0.825733	600962	C15	1.65717	14	58609.1	0.681835	0.0993857	2.70805	4.81422
2015	酒	15	0.152221	101.4	0.825733	600059	C15	1.60921	18	114566	0.681835	0.167708	2.94444	5.02857
2015	酒	15	0.152221	101.4	0.825733	603589	C15	2.29956	13	94422.3	0.681835	0.120704	2.63906	4.0411
2015	酒	15	0.152221	101.4	0.825733	869	C15	2.43811	18	308924	0.681835	0.206884	2.94444	5.92753
2015	酒	15	0.152221	101.4	0.825733	603198	C15	2.10394	12	131129	0.681835	0.0804018	2.56495	4.12915
2015	酒	15	0.152221	101.4	0.825733	2461	C15	1.63697	13	383050	0.681835	0.10742	2.63906	4.41269
2015	酒	15	0.152221	101.4	0.825733	848	C15	2.26765	18	25505.9	0.681835	0.162626	2.94444	5.81186
2015	酒	15	0.152221	101.4	0.825733	858	C15	2.37879	17	534755	0.681835	0.20257	2.89037	6.81071
2015	酒	15	0.152221	101.4	0.825733	995	C15	0.807101	17	9331.7	0.681835	0.097864	2.89037	4.45257
2015	酒	15	0.152221	101.4	0.825733	929	C15	1.56627	22	29750.8	0.681835	0.0652162	3.13549	4.29518
2015	酒	15	0.152221	101.4	0.825733	600543	C15	1.84817	20	29263.2	0.681835	0.110959	3.04452	3.61185
2015	酒	15	0.152221	101.4	0.825733	600702	C15	1.89024	22	58890.1	0.681835	0.105982	3.13549	5.77903
2015	酒	15	0.152221	101.4	0.825733	603369	C15	2.28884	18	69844.5	0.681835	0.169587	2.94444	4.92969
2015	酒	15	0.152221	101.4	0.825733	600600	C15	2.06522	22	989691	0.681835	0.0661789	3.13549	5.35642
2015	酒	15	0.152221	101.4	0.825733	568	C15	2.30133	21	111053	0.681835	0.81268	3.09104	6.25555
2015	酒	15	0.152221	101.4	0.825733	600300	C15	1.76147	16	217968	0.681835	0.332817	2.83321	4.71483
2015	酒	15	0.152221	101.4	0.825733	600616	C15	2.03668	23	40497.7	0.681835	0.182627	3.17805	5.3292
2015	酒	15	0.152221	101.4	0.825733	596	C15	2.35309	19	169103	0.681835	0.122831	2.99573	6.05953
2015	酒	15	0.152221	101.4	0.825733	2568	C15	1.86979	18	34349.5	0.681835	0.0478546	2.94444	4.66036
2015	酒	15	0.152221	101.4	0.825733	600084	C15	1.47266	18	23986.3	0.681835	0.545778	2.94444	4.17813
2015	酒	15	0.152221	101.4	0.825733	600197	C15	2.23248	16	32100.7	0.681835	0.14476	2.83321	6.76408
2015	酒	15	0.152221	101.4	0.825733	2304	C15	2.37043	13	696891	0.681835	0.254761	2.63906	4.47179
2015	酒	15	0.152221	101.4	0.825733	600365	C15	1.57192	16	12668.6	0.681835	0.172861	2.83321	3.3692
2015	酒	15	0.152221	101.4	0.825733	600809	C15	2.46449	22	152356	0.681835	0.0975367	3.13549	6.28381
2015	酒	15	0.152221	101.4	0.825733	600238	C15	1.69796	22	24960.9	0.681835	0.158681	3.13549	5.18705
2015	酒	15	0.152221	101.4	0.825733	601579	C15	1.69797	22	80458.8	0.681835	0.156662	3.13549	5.06105
2015	酒	15	0.152221	101.4	0.825733	600199	C15	2.15246	17	37293.1	0.681835	0.0966161	2.89037	4.13427
2015	纺织	17	0.137767	101.4	0.886301	850	C17	1.35662	17	193243	0.785529	0.158004	2.89037	3.2519
2015	纺织	17	0.137767	101.4	0.886301	601339	C17	1.54532	11	318114	0.785529	0.058551	2.48491	3.84058
2015	纺织	17	0.137767	101.4	0.886301	2042	C17	1.64939	15	315547	0.785529	0.0550797	2.77259	3.59535
2015	纺织	17	0.137767	101.4	0.886301	2193	C17	1.82898	22	42316.8	0.785529	0.113265	3.13549	3.49317
2015	纺织	17	0.137767	101.4	0.886301	300163	C17	1.75302	12	34765.6	0.785529	0.0811775	2.56495	4.89144
2015	纺织	17	0.137767	101.4	0.886301	600156	C17	1.54571	17	15031.6	0.785529	0.0451329	2.89037	5.28801
2015	纺织	17	0.137767	101.4	0.886301	600493	C17	1.68243	24	38538.8	0.785529	0.0635975	3.21888	4.50726
2015	纺织	17	0.137767	101.4	0.886301	601599	C17	1.55671	13	92277.5	0.785529	0.0758962	2.63906	4.58074
2015	纺织	17	0.137767	101.4	0.886301	726	C17	1.76054	22	490758	0.785529	0.0405042	3.13549	4.85184
2015	纺织	17	0.137767	101.4	0.886301	600630	C17	2.07683	23	32077.5	0.785529	0.118869	3.17805	4.01887
2015	纺织	17	0.137767	101.4	0.886301	600448	C17	1.60821	16	61272.1	0.785529	0.0611955	2.83321	2.5902
2015	纺织	17	0.137767	101.4	0.886301	603558	C17	1.56728	22	46678.3	0.785529	0.0439096	3.13549	4.08059
2015	纺织	17	0.137767	101.4	0.886301	2327	C17	1.76671	21	49534.2	0.785529	0.0604049	3.09104	4.74708
2015	纺织	17	0.137767	101.4	0.886301	2144	C17	1.55704	18	30667.7	0.785529	0.287275	2.94444	4.935
2015	纺织	17	0.137767	101.4	0.886301	2397	C17	1.84942	10	59199.5	0.785529	0.0766888	2.3979	2.75772
2015	纺织	17	0.137767	101.4	0.886301	2516	C17	1.96444	15	298506	0.785529	0.249453	2.77259	5.00644
2015	纺织	17	0.137767	101.4	0.886301	2087	C17	1.53361	21	214347	0.785529	0.0753849	3.09104	4.71868
2015	纺织	17	0.137767	101.4	0.886301	603889	C17	1.76059	20	38951.4	0.785529	0.0676784	3.04452	5.2254
2015	纺织	17	0.137767	101.4	0.886301	600987	C17	2.17928	17	152922	0.785529	0.054506	2.89037	5.26911
2015	纺织	17	0.137767	101.4	0.886301	2083	C17	1.5758	13	290165	0.785529	0.0499407	2.63906	4.19193
2015	纺织	17	0.137767	101.4	0.886301	600220	C17	1.79029	16	191827	0.785529	0.0761721	2.83321	4.80665
2015	纺织	17	0.137767	101.4	0.886301	600626	C17	2.04576	29	96103.8	0.785529	0.222316	3.4012	5.11351
2015	纺织	17	0.137767	101.4	0.886301	2293	C17	2.09937	8	39312.8	0.785529	0.107723	2.19722	5.44782
2015	纺织	17	0.137767	101.4	0.886301	2394	C17	1.80982	13	138445	0.785529	0.0572235	2.63906	4.38778
2015	造纸	22	0.0482585	101.4	0.79138	2565	C22	1.83246	11	66583.4	0.626282	0.147867	2.48491	4.61297
2015	造纸	22	0.0482585	101.4	0.79138	603022	C22	1.845	16	4456.44	0.626282	0.063744	2.83321	3.48516
2015	造纸	22	0.0482585	101.4	0.79138	600793	C22	-0.582128	26	56607.9	0.626282	0.210453	3.29584	5.59765
2015	造纸	22	0.0482585	101.4	0.79138	600966	C22	1.83605	21	587278	0.626282	0.243281	3.09104	4.88748
2015	造纸	22	0.0482585	101.4	0.79138	600356	C22	1.73649	21	93579.5	0.626282	0.124708	3.09104	2.63423
2015	造纸	22	0.0482585	101.4	0.79138	2521	C22	1.63327	14	110644	0.626282	0.208308	2.70805	4.6085
2015	造纸	22	0.0482585	101.4	0.79138	600433	C22	1.71093	22	201898	0.626282	0.261635	3.13549	3.46675
2015	造纸	22	0.0482585	101.4	0.79138	2012	C22	1.8211	17	65825	0.626282	0.116156	2.89037	5.7
2015	造纸	22	0.0482585	101.4	0.79138	600567	C22	1.84931	16	1005854	0.626282	0.191011	2.83321	4.70612
2015	造纸	22	0.0482585	101.4	0.79138	2303	C22	1.70795	8	78384.2	0.626282	0.0879156	2.19722	3.92548
2015	造纸	22	0.0482585	101.4	0.79138	200986	C22	1.85693	16	253937	0.626282	0.276178	2.83321	5.01125
2015	造纸	22	0.0482585	101.4	0.79138	600308	C22	1.62468	22	823714	0.626282	0.202606	3.13549	4.65416
2015	造纸	22	0.0482585	101.4	0.79138	2067	C22	1.92363	14	253850	0.626282	0.239159	2.70805	4.40627
2015	造纸	22	0.0482585	101.4	0.79138	2078	C22	1.71136	15	862530	0.626282	0.308574	2.77259	4.14418
2015	造纸	22	0.0482585	101.4	0.79138	815	C22	1.31535	17	53138.5	0.626282	0.105944	2.89037	5.42383
2015	造纸	22	0.0482585	101.4	0.79138	2228	C22	2.05427	8	87104.6	0.626282	0.0544577	2.19722	2.65777
2015	造纸	22	0.0482585	101.4	0.79138	488	C22	1.99285	22	2416973	0.626282	0.655526	3.13549	5.13983
2015	造纸	22	0.0482585	101.4	0.79138	600069	C22	1.82709	18	209637	0.626282	0.155215	2.94444	3.10479
2015	石油	25	0.112625	101.4	0.844126	698	C25	1.85086	22	413593	0.712549	0.247002	3.13549	3.60294
2015	石油	25	0.112625	101.4	0.844126	819	C25	2.2699	25	21629.6	0.712549	0.112473	3.2581	5.30694
2015	石油	25	0.112625	101.4	0.844126	637	C25	1.9996	27	37383.8	0.712549	0.196568	3.33221	4.44176
2015	石油	25	0.112625	101.4	0.844126	59	C25	1.94946	18	1496247	0.712549	0.254014	2.94444	3.69967
2015	石油	25	0.112625	101.4	0.844126	600688	C25	2.32566	22	1442490	0.712549	0.232897	3.13549	3.48997
2015	石油	25	0.112625	101.4	0.844126	601011	C25	1.58558	12	157578	0.712549	0.207902	2.56495	3.83158
2015	化学原料	26	0.334853	101.4	0.986468	2258	C26	1.81272	8	117359	0.973119	0.120484	2.19722	5.28561
2015	化学原料	26	0.334853	101.4	0.986468	300243	C26	2.10724	14	26545	0.973119	0.24321	2.70805	3.18509
2015	化学原料	26	0.334853	101.4	0.986468	2165	C26	1.95965	21	65431.9	0.973119	0.198503	3.09104	5.46204
2015	化学原料	26	0.334853	101.4	0.986468	2496	C26	1.77856	16	220641	0.973119	0.31079	2.83321	5.32371
2015	化学原料	26	0.334853	101.4	0.986468	2054	C26	2.02902	13	54004.9	0.973119	0.15205	2.63906	5.65259
2015	化学原料	26	0.334853	101.4	0.986468	300236	C26	1.91405	11	18222.9	0.973119	0.253821	2.48491	4.97297
2015	化学原料	26	0.334853	101.4	0.986468	523	C26	2.25622	37	44664.6	0.973119	0.473183	3.63759	5.06515
2015	化学原料	26	0.334853	101.4	0.986468	2666	C26	1.94935	23	48461	0.973119	0.516617	3.17805	4.46354
2015	化学原料	26	0.334853	101.4	0.986468	300429	C26	1.52235	18	17649.3	0.973119	0.123821	2.94444	4.79769
2015	化学原料	26	0.334853	101.4	0.986468	2002	C26	1.88774	14	390945	0.973119	0.191622	2.70805	4.58535
2015	化学原料	26	0.334853	101.4	0.986468	601678	C26	1.89392	8	396027	0.973119	0.254112	2.19722	4.99851
2015	化学原料	26	0.334853	101.4	0.986468	300343	C26	1.73036	12	38682.5	0.973119	0.533909	2.56495	5.03358
2015	化学原料	26	0.334853	101.4	0.986468	600722	C26	2.48297	21	36593.8	0.973119	0.672769	3.09104	6.08789
2015	化学原料	26	0.334853	101.4	0.986468	300200	C26	1.66682	16	20131	0.973119	0.136071	2.83321	4.72056
2015	化学原料	26	0.334853	101.4	0.986468	2469	C26	1.9639	8	12846.9	0.973119	0.316472	2.19722	5.1869
2015	化学原料	26	0.334853	101.4	0.986468	2319	C26	1.81033	19	48467.1	0.973119	0.223772	2.99573	5.09937
2015	化学原料	26	0.334853	101.4	0.986468	600796	C26	1.56823	22	41280.3	0.973119	0.184081	3.13549	4.43152
2015	化学原料	26	0.334853	101.4	0.986468	2409	C26	2.03679	18	22545.2	0.973119	0.285935	2.94444	4.48831
2015	化学原料	26	0.334853	101.4	0.986468	600370	C26	1.64097	21	37637.8	0.973119	0.133087	3.09104	5.44961
2015	化学原料	26	0.334853	101.4	0.986468	2440	C26	3.62986	11	265318	0.973119	0.17961	2.48491	4.77002
2015	化学原料	26	0.334853	101.4	0.986468	603010	C26	1.92548	15	26082.6	0.973119	0.170495	2.77259	5.5809
2015	化学原料	26	0.334853	101.4	0.986468	300121	C26	1.98935	15	43686.3	0.973119	0.0927002	2.77259	3.79942
2015	化学原料	26	0.334853	101.4	0.986468	300387	C26	1.97817	8	5507.95	0.973119	0.415839	2.19722	5.75403
2015	化学原料	26	0.334853	101.4	0.986468	2068	C26	2.01713	14	291338	0.973119	0.139449	2.70805	3.39256
2015	化学原料	26	0.334853	101.4	0.986468	2734	C26	1.87046	19	52340.7	0.973119	0.105609	2.99573	4.95149
2015	化学原料	26	0.334853	101.4	0.986468	600691	C26	1.58627	27	1611522	0.973119	0.183312	3.33221	4.33688
2015	化学原料	26	0.334853	101.4	0.986468	600078	C26	1.55014	21	201870	0.973119	0.290555	3.09104	4.08847
2015	化学原料	26	0.334853	101.4	0.986468	683	C26	1.93182	18	989810	0.973119	0.407179	2.94444	5.4615
2015	化学原料	26	0.334853	101.4	0.986468	600623	C26	1.95237	23	1104733	0.973119	0.213862	3.17805	3.83163
2015	化学原料	26	0.334853	101.4	0.986468	600389	C26	1.85477	25	159696	0.973119	0.174017	3.2581	5.15284
2015	化学原料	26	0.334853	101.4	0.986468	300019	C26	2.3408	17	20725.6	0.973119	0.139788	2.89037	5.71828
2015	化学原料	26	0.334853	101.4	0.986468	2057	C26	1.63704	13	18628.7	0.973119	0.0803554	2.63906	5.07534
2015	化学原料	26	0.334853	101.4	0.986468	600470	C26	1.91602	15	315952	0.973119	0.13414	2.77259	3.88216
2015	化学原料	26	0.334853	101.4	0.986468	300174	C26	1.6976	16	34103.1	0.973119	0.0972464	2.83321	5.16117
2015	化学原料	26	0.334853	101.4	0.986468	600328	C26	2.04886	17	386520	0.973119	0.156143	2.89037	5.05129
2015	化学原料	26	0.334853	101.4	0.986468	2398	C26	2.28745	11	41751.1	0.973119	0.143546	2.48491	4.93365
2015	化学原料	26	0.334853	101.4	0.986468	2391	C26	1.98211	14	129997	0.973119	0.198642	2.70805	4.62547
2015	化学原料	26	0.334853	101.4	0.986468	600160	C26	1.75894	17	467823	0.973119	0.148014	2.89037	4.01377
2015	化学原料	26	0.334853	101.4	0.986468	2669	C26	1.77766	27	24468.4	0.973119	0.209485	3.33221	5.78116
2015	化学原料	26	0.334853	101.4	0.986468	2637	C26	1.88468	15	58004.6	0.973119	0.252982	2.77259	4.85423
2015	化学原料	26	0.334853	101.4	0.986468	600096	C26	2.14103	18	2096125	0.973119	0.450544	2.94444	4.25468
2015	化学原料	26	0.334853	101.4	0.986468	2643	C26	1.84296	20	97142.8	0.973119	0.131711	3.04452	5.23813
2015	化学原料	26	0.334853	101.4	0.986468	600309	C26	1.74838	17	2004629	0.973119	0.629668	2.89037	5.58932
2015	化学原料	26	0.334853	101.4	0.986468	2497	C26	2.24226	14	53563.8	0.973119	0.0844763	2.70805	5.30713
2015	化学原料	26	0.334853	101.4	0.986468	600315	C26	2.58907	20	22399.1	0.973119	0.392278	3.04452	5.88366
2015	化学原料	26	0.334853	101.4	0.986468	2092	C26	1.53494	14	2344023	0.973119	0.276512	2.70805	3.76706
2015	化学原料	26	0.334853	101.4	0.986468	830	C26	1.77679	17	1491888	0.973119	0.177599	2.89037	3.66533
2015	化学原料	26	0.334853	101.4	0.986468	792	C26	1.69959	18	2754112	0.973119	0.448731	2.94444	5.31182
2015	化学原料	26	0.334853	101.4	0.986468	300398	C26	1.88966	13	8485.83	0.973119	0.241121	2.63906	5.31935
2015	化学原料	26	0.334853	101.4	0.986468	2386	C26	1.81724	21	635846	0.973119	0.372611	3.09104	3.78804
2015	化学原料	26	0.334853	101.4	0.986468	600409	C26	2.26449	16	1301570	0.973119	0.130615	2.83321	4.46245
2015	化学原料	26	0.334853	101.4	0.986468	2312	C26	1.58452	18	118829	0.973119	0.0509077	2.94444	3.70886
2015	化学原料	26	0.334853	101.4	0.986468	2783	C26	2.16061	21	53838.2	0.973119	0.11163	3.09104	5.34022
2015	化学原料	26	0.334853	101.4	0.986468	2274	C26	1.52421	11	346822	0.973119	0.16987	2.48491	4.80947
2015	化学原料	26	0.334853	101.4	0.986468	2741	C26	1.75917	35	25224	0.973119	0.138084	3.58352	2.00752
2015	化学原料	26	0.334853	101.4	0.986468	2749	C26	2.30064	15	1789.65	0.973119	0.0963103	2.77259	5.19895
2015	化学原料	26	0.334853	101.4	0.986468	2125	C26	1.44463	15	91522.9	0.973119	0.210055	2.77259	5.85279
2015	化学原料	26	0.334853	101.4	0.986468	510	C26	1.40906	26	101316	0.973119	0.0548747	3.29584	4.75541
2015	化学原料	26	0.334853	101.4	0.986468	2476	C26	1.81242	19	36212.2	0.973119	0.163276	2.99573	3.83253
2015	化学原料	26	0.334853	101.4	0.986468	300054	C26	1.78578	7	39564.6	0.973119	0.15981	2.07944	4.88786
2015	化学原料	26	0.334853	101.4	0.986468	893	C26	2.24662	17	68307.6	0.973119	1.10456	2.89037	4.72212
2015	化学原料	26	0.334853	101.4	0.986468	2360	C26	1.95175	9	27646.2	0.973119	0.0682198	2.30259	3.87517
2015	化学原料	26	0.334853	101.4	0.986468	600165	C26	1.17305	17	65247.9	0.973119	0.132388	2.89037	3.11533
2015	化学原料	26	0.334853	101.4	0.986468	707	C26	1.6593	22	335588	0.973119	0.227709	3.13549	2.82103
2015	化学原料	26	0.334853	101.4	0.986468	300132	C26	1.84196	14	25072.7	0.973119	0.256361	2.70805	4.84584
2015	化学原料	26	0.334853	101.4	0.986468	600727	C26	1.59463	19	75489.4	0.973119	0.155907	2.99573	5.95057
2015	化学原料	26	0.334853	101.4	0.986468	601208	C26	1.83217	21	171120	0.973119	0.171325	3.09104	3.28662
2015	化学原料	26	0.334853	101.4	0.986468	2246	C26	1.94168	13	57053.9	0.973119	0.0750907	2.63906	4.23006
2015	化学原料	26	0.334853	101.4	0.986468	635	C26	2.57416	19	230533	0.973119	0.124507	2.99573	2.92577
2015	化学原料	26	0.334853	101.4	0.986468	600135	C26	1.79207	17	24854.2	0.973119	0.112733	2.89037	4.52656
2015	化学原料	26	0.334853	101.4	0.986468	565	C26	1.82156	23	23391.6	0.973119	0.098133	3.17805	4.81201
2015	化学原料	26	0.334853	101.4	0.986468	2584	C26	1.95338	14	43474.6	0.973119	0.207582	2.70805	3.77307
2015	化学原料	26	0.334853	101.4	0.986468	600091	C26	0.4714	18	1215.06	0.973119	0.0718853	2.94444	4.87347
2015	化学原料	26	0.334853	101.4	0.986468	300214	C26	1.8261	12	50623.4	0.973119	0.198388	2.56495	4.57667
2015	化学原料	26	0.334853	101.4	0.986468	2539	C26	2.0106	20	391949	0.973119	0.0925833	3.04452	2.47619
2015	化学原料	26	0.334853	101.4	0.986468	300037	C26	1.84749	7	45735.2	0.973119	0.153099	2.07944	5.49315
2015	化学原料	26	0.334853	101.4	0.986468	300437	C26	2.0753	20	8268.59	0.973119	0.125495	3.04452	4.18575
2015	化学原料	26	0.334853	101.4	0.986468	600500	C26	2.13014	17	939869	0.973119	0.444788	2.89037	5.44928
2015	化学原料	26	0.334853	101.4	0.986468	2601	C26	1.69876	17	193292	0.973119	0.267707	2.89037	4.06218
2015	化学原料	26	0.334853	101.4	0.986468	553	C26	1.87363	22	168405	0.973119	0.158618	3.13549	5.07043
2015	化学原料	26	0.334853	101.4	0.986468	2361	C26	1.86889	13	41338.6	0.973119	0.259154	2.63906	4.84557
2015	化学原料	26	0.334853	101.4	0.986468	2588	C26	2.0153	17	149152	0.973119	0.150976	2.89037	5.37607
2015	化学原料	26	0.334853	101.4	0.986468	525	C26	1.71126	24	319455	0.973119	0.290114	3.21888	2.35527
2015	化学原料	26	0.334853	101.4	0.986468	2094	C26	1.8238	18	16539.2	0.973119	0.115681	2.94444	4.4595
2015	化学原料	26	0.334853	101.4	0.986468	600277	C26	2.06959	16	628462	0.973119	0.674866	2.83321	5.0792
2015	化学原料	26	0.334853	101.4	0.986468	300446	C26	2.13836	10	11322.4	0.973119	0.189143	2.3979	3.48654
2015	化学原料	26	0.334853	101.4	0.986468	600486	C26	1.94842	16	95545.8	0.973119	0.332668	2.83321	6.21171
2015	化学原料	26	0.334853	101.4	0.986468	2096	C26	1.82885	14	94127.6	0.973119	0.064397	2.70805	4.20188
2015	化学原料	26	0.334853	101.4	0.986468	603968	C26	2.16321	14	55119	0.973119	0.222364	2.70805	4.83587
2015	化学原料	26	0.334853	101.4	0.986468	2037	C26	1.93633	13	117635	0.973119	0.133012	2.63906	2.89341
2015	化学原料	26	0.334853	101.4	0.986468	2215	C26	2.21793	10	24372.8	0.973119	0.0905014	2.3979	5.69165
2015	化学原料	26	0.334853	101.4	0.986468	2407	C26	1.71762	11	144661	0.973119	0.0856149	2.48491	3.94668
2015	化学原料	26	0.334853	101.4	0.986468	920	C26	2.03222	16	42239.8	0.973119	0.153924	2.83321	3.02829
2015	化学原料	26	0.334853	101.4	0.986468	300109	C26	1.64503	12	28916	0.973119	0.207727	2.56495	3.78749
2015	化学原料	26	0.334853	101.4	0.986468	691	C26	2.47227	23	101.51	0.973119	0.268135	3.17805	2.12087
2015	化学原料	26	0.334853	101.4	0.986468	2455	C26	1.82835	13	90131.9	0.973119	0.219727	2.63906	3.97093
2015	化学原料	26	0.334853	101.4	0.986468	902	C26	2.0915	16	197064	0.973119	0.10686	2.83321	4.30428
2015	化学原料	26	0.334853	101.4	0.986468	2538	C26	2.42575	18	87589.1	0.973119	0.174339	2.94444	4.71598
2015	化学原料	26	0.334853	101.4	0.986468	300487	C26	2.24573	14	4793.66	0.973119	0.261764	2.70805	3.88571
2015	化学原料	26	0.334853	101.4	0.986468	2709	C26	1.90516	15	48038	0.973119	0.124904	2.77259	4.93134
2015	化学原料	26	0.334853	101.4	0.986468	600731	C26	1.48695	21	63418.1	0.973119	0.0806887	3.09104	3.96176
2015	化学原料	26	0.334853	101.4	0.986468	603026	C26	1.81851	13	109902	0.973119	0.171671	2.63906	5.35912
2015	化学原料	26	0.334853	101.4	0.986468	300285	C26	2.07665	10	40623.8	0.973119	0.154726	2.3979	4.25782
2015	化学原料	26	0.334853	101.4	0.986468	600589	C26	1.81039	18	71915.5	0.973119	0.545139	2.94444	-0.292229
2015	化学原料	26	0.334853	101.4	0.986468	600352	C26	2.4975	17	491665	0.973119	0.319312	2.89037	5.9068
2015	化学原料	26	0.334853	101.4	0.986468	2748	C26	2.10149	12	52934.8	0.973119	0.0916546	2.56495	4.35192
2015	化学原料	26	0.334853	101.4	0.986468	2004	C26	1.99367	14	231616	0.973119	0.277104	2.70805	4.39002
2015	化学原料	26	0.334853	101.4	0.986468	600141	C26	1.98284	21	1104166	0.973119	0.247405	3.09104	4.52374
2015	化学原料	26	0.334853	101.4	0.986468	300225	C26	1.69176	22	33652.7	0.973119	0.152854	3.13549	3.82419
2015	化学原料	26	0.334853	101.4	0.986468	600426	C26	1.96716	15	870977	0.973119	0.33983	2.77259	4.68343
2015	化学原料	26	0.334853	101.4	0.986468	2326	C26	1.86212	8	92144.6	0.973119	0.201351	2.19722	4.15559
2015	化学原料	26	0.334853	101.4	0.986468	2470	C26	2.12127	17	357578	0.973119	0.141432	2.89037	5.10456
2015	化学原料	26	0.334853	101.4	0.986468	990	C26	1.68328	17	108531	0.973119	0.119244	2.89037	4.64234
2015	化学原料	26	0.334853	101.4	0.986468	300481	C26	1.9309	13	12401.2	0.973119	0.263234	2.63906	5.21378
2015	化学原料	26	0.334853	101.4	0.986468	600618	C26	1.82821	23	213252	0.973119	0.36178	3.17805	1.74858
2015	化学原料	26	0.334853	101.4	0.986468	300135	C26	1.83611	13	33521.2	0.973119	0.725646	2.63906	3.96442
2015	化学原料	26	0.334853	101.4	0.986468	912	C26	1.32286	16	592634	0.973119	0.256547	2.83321	5.87052
2015	化学原料	26	0.334853	101.4	0.986468	422	C26	1.78245	23	1946988	0.973119	0.410381	3.17805	3.74033
2015	化学原料	26	0.334853	101.4	0.986468	2753	C26	2.65495	15	31275.8	0.973119	0.219542	2.77259	4.04453
2015	化学原料	26	0.334853	101.4	0.986468	2408	C26	1.73184	8	255836	0.973119	0.398243	2.19722	4.9766
2015	化学原料	26	0.334853	101.4	0.986468	603599	C26	1.50592	15	88539.8	0.973119	0.237555	2.77259	3.85316
2015	化学原料	26	0.334853	101.4	0.986468	2226	C26	1.89437	10	89434.3	0.973119	0.134592	2.3979	5.06645
2015	化学原料	26	0.334853	101.4	0.986468	300067	C26	2.25728	7	30151.6	0.973119	0.151154	2.07944	4.78053
2015	化学原料	26	0.334853	101.4	0.986468	603188	C26	3.09678	9	102465	0.973119	0.11535	2.30259	5.585
2015	化学原料	26	0.334853	101.4	0.986468	731	C26	1.78291	21	240058	0.973119	0.202089	3.09104	5.32585
2015	化学原料	26	0.334853	101.4	0.986468	2170	C26	1.66364	14	152535	0.973119	0.139794	2.70805	4.15365
2015	化学原料	26	0.334853	101.4	0.986468	603077	C26	1.64964	13	340363	0.973119	0.256645	2.63906	4.35711
2015	化学原料	26	0.334853	101.4	0.986468	300041	C26	2.25811	17	61449.3	0.973119	0.157001	2.89037	3.64167
2015	化学原料	26	0.334853	101.4	0.986468	822	C26	2.12351	17	173059	0.973119	0.0742822	2.89037	4.99647
2015	化学原料	26	0.334853	101.4	0.986468	2250	C26	1.7409	14	293294	0.973119	0.129944	2.70805	4.95555
2015	化学原料	26	0.334853	101.4	0.986468	600075	C26	1.90461	18	83901	0.973119	0.216863	2.94444	5.19334
2015	化学原料	26	0.334853	101.4	0.986468	545	C26	1.70948	23	59390.9	0.973119	0.232703	3.17805	5.33473
2015	化学原料	26	0.334853	101.4	0.986468	603227	C26	1.68301	13	93117.1	0.973119	0.0958036	2.63906	3.39396
2015	化学原料	26	0.334853	101.4	0.986468	600273	C26	2.04694	17	285747	0.973119	0.551844	2.89037	4.66659
2015	化学原料	26	0.334853	101.4	0.986468	601216	C26	2.17478	12	794546	0.973119	0.510396	2.56495	4.26735
2015	化学原料	26	0.334853	101.4	0.986468	2632	C26	1.50549	8	48887.6	0.973119	0.167694	2.19722	4.54553
2015	化学原料	26	0.334853	101.4	0.986468	300107	C26	2.04345	12	48011.1	0.973119	0.125658	2.56495	4.03307
2015	化学原料	26	0.334853	101.4	0.986468	818	C26	1.88329	18	141138	0.973119	0.0491668	2.94444	4.38821
2015	化学原料	26	0.334853	101.4	0.986468	600378	C26	1.69082	16	28982.9	0.973119	0.11416	2.83321	6.40388
2015	医药	27	0.0731692	101.4	0.791101	600285	C27	1.94649	16	48558.2	0.625841	0.139981	2.83321	5.72093
2015	医药	27	0.0731692	101.4	0.791101	300181	C27	2.02403	15	48333.5	0.625841	0.106721	2.77259	4.76996
2015	医药	27	0.0731692	101.4	0.791101	931	C27	2.19533	16	40391.6	0.625841	0.13286	2.83321	4.84551
2015	医药	27	0.0731692	101.4	0.791101	300501	C27	2.32624	10	6821.68	0.625841	0.134993	2.3979	3.93457
2015	医药	27	0.0731692	101.4	0.791101	2433	C27	1.42812	8	77218.8	0.625841	0.35312	2.19722	3.17897
2015	医药	27	0.0731692	101.4	0.791101	908	C27	3.08182	17	32481.7	0.625841	0.125966	2.89037	3.16098
2015	医药	27	0.0731692	101.4	0.791101	2099	C27	1.76125	11	132677	0.625841	0.151911	2.48491	5.02674
2015	医药	27	0.0731692	101.4	0.791101	600521	C27	2.03855	14	160023	0.625841	0.121326	2.70805	5.2389
2015	医药	27	0.0731692	101.4	0.791101	600781	C27	1.64599	22	75561.6	0.625841	0.0977172	3.13549	3.78207
2015	医药	27	0.0731692	101.4	0.791101	2424	C27	2.46733	16	58560.2	0.625841	0.0860747	2.83321	3.53329
2015	医药	27	0.0731692	101.4	0.791101	952	C27	1.64738	22	51196.8	0.625841	0.133064	3.13549	5.11059
2015	医药	27	0.0731692	101.4	0.791101	2399	C27	2.15737	17	87320.8	0.625841	0.743795	2.89037	5.87675
2015	医药	27	0.0731692	101.4	0.791101	2198	C27	2.25606	10	27510.5	0.625841	0.0822604	2.3979	4.18874
2015	医药	27	0.0731692	101.4	0.791101	300439	C27	2.01525	12	16406	0.625841	0.151022	2.56495	6.05468
2015	医药	27	0.0731692	101.4	0.791101	300255	C27	1.71601	15	39086.3	0.625841	0.310023	2.77259	4.81245
2015	医药	27	0.0731692	101.4	0.791101	300194	C27	2.11054	11	72517.5	0.625841	0.125523	2.48491	3.96212
2015	医药	27	0.0731692	101.4	0.791101	600771	C27	2.63899	19	5108.32	0.625841	0.0806684	2.99573	4.83192
2015	医药	27	0.0731692	101.4	0.791101	650	C27	1.96155	19	57902.7	0.625841	0.049363	2.99573	2.51488
2015	医药	27	0.0731692	101.4	0.791101	300110	C27	1.75887	14	119298	0.625841	0.0931154	2.70805	2.23234
2015	医药	27	0.0731692	101.4	0.791101	300147	C27	1.55822	29	147012	0.625841	0.154142	3.4012	3.63132
2015	医药	27	0.0731692	101.4	0.791101	2393	C27	2.65029	14	22045	0.625841	0.183205	2.70805	4.10753
2015	医药	27	0.0731692	101.4	0.791101	600566	C27	2.84429	18	88699.3	0.625841	0.0814313	2.94444	5.38771
2015	医药	27	0.0731692	101.4	0.791101	2411	C27	2.12227	8	113176	0.625841	0.167709	2.19722	4.84858
2015	医药	27	0.0731692	101.4	0.791101	300006	C27	1.62729	16	90806.1	0.625841	0.190939	2.83321	4.33859
2015	医药	27	0.0731692	101.4	0.791101	2349	C27	1.77518	8	48873.3	0.625841	0.165418	2.19722	4.93476
2015	医药	27	0.0731692	101.4	0.791101	534	C27	2.22225	23	10099.5	0.625841	0.783195	3.17805	4.54592
2015	医药	27	0.0731692	101.4	0.791101	2644	C27	1.60389	15	15602.1	0.625841	0.102902	2.77259	3.61441
2015	医药	27	0.0731692	101.4	0.791101	600079	C27	1.86756	22	393294	0.625841	0.14705	3.13549	3.0025
2015	医药	27	0.0731692	101.4	0.791101	600195	C27	1.92972	17	128865	0.625841	0.102078	2.89037	5.64697
2015	医药	27	0.0731692	101.4	0.791101	756	C27	2.21148	22	207042	0.625841	0.0707644	3.13549	3.87073
2015	医药	27	0.0731692	101.4	0.791101	2675	C27	1.64018	17	33620.5	0.625841	0.251026	2.89037	5.16456
2015	医药	27	0.0731692	101.4	0.791101	300434	C27	2.12054	11	2056.98	0.625841	0.271968	2.48491	1.42209
2015	医药	27	0.0731692	101.4	0.791101	2030	C27	1.85635	14	30489.8	0.625841	0.141082	2.70805	4.78458
2015	医药	27	0.0731692	101.4	0.791101	600420	C27	1.82185	15	163667	0.625841	0.0726499	2.77259	3.80155
2015	医药	27	0.0731692	101.4	0.791101	600812	C27	1.91152	23	600533	0.625841	0.134759	3.17805	4.71848
2015	医药	27	0.0731692	101.4	0.791101	2693	C27	1.69907	15	27581.2	0.625841	0.27731	2.77259	4.37938
2015	医药	27	0.0731692	101.4	0.791101	2435	C27	1.61447	16	39052.7	0.625841	0.107932	2.83321	4.72054
2015	医药	27	0.0731692	101.4	0.791101	2275	C27	2.26808	14	74689.6	0.625841	0.104813	2.70805	2.44162
2015	医药	27	0.0731692	101.4	0.791101	300436	C27	2.76098	14	10558.4	0.625841	0.133193	2.70805	5.84642
2015	医药	27	0.0731692	101.4	0.791101	300199	C27	2.59023	12	84592.8	0.625841	0.429298	2.56495	5.34963
2015	医药	27	0.0731692	101.4	0.791101	600594	C27	2.96802	15	90520	0.625841	0.168149	2.77259	4.0574
2015	医药	27	0.0731692	101.4	0.791101	600267	C27	1.83814	17	583574	0.625841	0.206332	2.89037	5.37681
2015	医药	27	0.0731692	101.4	0.791101	919	C27	1.91757	17	98731.1	0.625841	0.0723053	2.89037	5.46357
2015	医药	27	0.0731692	101.4	0.791101	600211	C27	2.18552	16	10442.9	0.625841	0.156614	2.83321	5.37732
2015	医药	27	0.0731692	101.4	0.791101	2022	C27	1.85427	17	30023.7	0.625841	0.199383	2.89037	5.45285
2015	医药	27	0.0731692	101.4	0.791101	2365	C27	1.50012	9	58748.2	0.625841	0.132342	2.30259	4.63113
2015	医药	27	0.0731692	101.4	0.791101	2550	C27	2.37394	12	10128.5	0.625841	0.274263	2.56495	5.57292
2015	医药	27	0.0731692	101.4	0.791101	603222	C27	2.28067	19	17907.8	0.625841	0.0616069	2.99573	4.28107
2015	医药	27	0.0731692	101.4	0.791101	600530	C27	1.80875	18	21267.8	0.625841	0.440662	2.94444	4.2543
2015	医药	27	0.0731692	101.4	0.791101	600196	C27	2.08501	21	476080	0.625841	0.214111	3.09104	5.33845
2015	医药	27	0.0731692	101.4	0.791101	603566	C27	2.29588	13	25416.9	0.625841	0.131673	2.63906	4.4579
2015	医药	27	0.0731692	101.4	0.791101	300294	C27	1.72456	22	32178.2	0.625841	0.168974	3.13549	5.4195
2015	医药	27	0.0731692	101.4	0.791101	2294	C27	2.89907	8	94113	0.625841	0.172601	2.19722	5.51418
2015	医药	27	0.0731692	101.4	0.791101	300119	C27	2.0407	14	61862.1	0.625841	0.120194	2.70805	4.26484
2015	医药	27	0.0731692	101.4	0.791101	603168	C27	2.39399	15	45597	0.625841	0.0735712	2.77259	4.38618
2015	医药	27	0.0731692	101.4	0.791101	300016	C27	2.37532	23	18842.1	0.625841	0.170182	3.17805	4.33565
2015	医药	27	0.0731692	101.4	0.791101	600080	C27	1.80571	19	37706.3	0.625841	0.166856	2.99573	4.28728
2015	医药	27	0.0731692	101.4	0.791101	600385	C27	2.94933	23	71.0529	0.625841	0.29062	3.17805	8.04287
2015	医药	27	0.0731692	101.4	0.791101	2332	C27	2.36055	15	96311.1	0.625841	0.0865361	2.77259	4.10532
2015	医药	27	0.0731692	101.4	0.791101	661	C27	2.54212	22	70233.9	0.625841	0.0988216	3.13549	5.75825
2015	医药	27	0.0731692	101.4	0.791101	513	C27	2.44073	23	332376	0.625841	0.136606	3.17805	4.78609
2015	医药	27	0.0731692	101.4	0.791101	2680	C27	2.35763	9	42382	0.625841	0.33435	2.30259	4.57676
2015	医药	27	0.0731692	101.4	0.791101	600332	C27	2.48337	18	193390	0.625841	0.106542	2.94444	5.61111
2015	医药	27	0.0731692	101.4	0.791101	300381	C27	1.67575	24	72518.4	0.625841	0.108844	3.21888	4.54645
2015	医药	27	0.0731692	101.4	0.791101	600422	C27	2.21432	20	62113.1	0.625841	0.117036	3.04452	5.34194
2015	医药	27	0.0731692	101.4	0.791101	300357	C27	3.83541	13	8679.27	0.625841	0.0999163	2.63906	4.14768
2015	医药	27	0.0731692	101.4	0.791101	590	C27	1.56914	22	14604.5	0.625841	0.0358629	3.13549	5.29924
2015	医药	27	0.0731692	101.4	0.791101	300363	C27	1.65814	10	93059.7	0.625841	0.149931	2.3979	4.81958
2015	医药	27	0.0731692	101.4	0.791101	300289	C27	1.80152	18	66627.5	0.625841	0.371069	2.94444	6.54787
2015	医药	27	0.0731692	101.4	0.791101	989	C27	1.88636	16	124338	0.625841	0.117654	2.83321	4.41536
2015	医药	27	0.0731692	101.4	0.791101	2737	C27	2.05048	10	110985	0.625841	0.0680395	2.3979	2.55608
2015	医药	27	0.0731692	101.4	0.791101	739	C27	1.69422	18	195057	0.625841	0.0830374	2.94444	4.93148
2015	医药	27	0.0731692	101.4	0.791101	2019	C27	1.92211	15	73426	0.625841	0.149909	2.77259	4.75829
2015	医药	27	0.0731692	101.4	0.791101	2252	C27	2.24204	27	100408	0.625841	0.467665	3.33221	5.10742
2015	医药	27	0.0731692	101.4	0.791101	300026	C27	2.83379	15	96347.6	0.625841	0.124881	2.77259	4.54476
2015	医药	27	0.0731692	101.4	0.791101	153	C27	1.62159	18	59968.7	0.625841	0.0506989	2.94444	3.81933
2015	医药	27	0.0731692	101.4	0.791101	2750	C27	2.16857	19	25992.2	0.625841	0.232179	2.99573	5.46165
2015	医药	27	0.0731692	101.4	0.791101	300108	C27	1.70665	15	46913.3	0.625841	0.300153	2.77259	3.61085
2015	医药	27	0.0731692	101.4	0.791101	600557	C27	2.50494	19	162279	0.625841	0.0999885	2.99573	2.80372
2015	医药	27	0.0731692	101.4	0.791101	403	C27	1.71018	22	61524.7	0.625841	0.179222	3.13549	6.0911
2015	医药	27	0.0731692	101.4	0.791101	603520	C27	1.60165	18	53027.1	0.625841	0.116862	2.94444	5.06939
2015	医药	27	0.0731692	101.4	0.791101	300086	C27	1.76229	8	32122	0.625841	0.237485	2.19722	4.24191
2015	医药	27	0.0731692	101.4	0.791101	2422	C27	1.68265	13	603915	0.625841	0.105235	2.63906	2.66968
2015	医药	27	0.0731692	101.4	0.791101	603567	C27	1.99246	19	114208	0.625841	0.172755	2.99573	3.74343
2015	医药	27	0.0731692	101.4	0.791101	300463	C27	1.89661	21	28250	0.625841	0.204146	3.09104	5.79371
2015	医药	27	0.0731692	101.4	0.791101	2603	C27	2.13922	14	251834	0.625841	0.121684	2.70805	3.52173
2015	医药	27	0.0731692	101.4	0.791101	600750	C27	2.29465	19	65702.4	0.625841	0.0796165	2.99573	4.9126
2015	医药	27	0.0731692	101.4	0.791101	2437	C27	2.14848	15	154050	0.625841	0.272109	2.77259	3.1492
2015	医药	27	0.0731692	101.4	0.791101	2688	C27	1.76784	25	52572	0.625841	0.108345	3.2581	4.08712
2015	医药	27	0.0731692	101.4	0.791101	300452	C27	1.90441	14	12137.5	0.625841	0.0886	2.70805	4.19199
2015	医药	27	0.0731692	101.4	0.791101	600200	C27	1.91336	21	42348.9	0.625841	0.318502	3.09104	4.53151
2015	医药	27	0.0731692	101.4	0.791101	600851	C27	1.58108	22	36230.4	0.625841	0.28865	3.13549	5.20536
2015	医药	27	0.0731692	101.4	0.791101	600513	C27	2.36302	15	18395.6	0.625841	0.0794077	2.77259	3.30057
2015	医药	27	0.0731692	101.4	0.791101	2082	C27	2.38276	16	43900.5	0.625841	0.144917	2.83321	4.60249
2015	医药	27	0.0731692	101.4	0.791101	600276	C27	3.13042	18	142402	0.625841	0.112812	2.94444	-3.69283
2015	医药	27	0.0731692	101.4	0.791101	2653	C27	2.21168	10	46597	0.625841	0.170409	2.3979	5.04167
2015	医药	27	0.0731692	101.4	0.791101	2566	C27	1.64079	18	30866	0.625841	0.146075	2.94444	3.77905
2015	医药	27	0.0731692	101.4	0.791101	2038	C27	2.35229	15	30953.5	0.625841	0.560599	2.77259	4.54054
2015	医药	27	0.0731692	101.4	0.791101	600789	C27	1.55039	22	157936	0.625841	0.0676477	3.13549	4.17751
2015	医药	27	0.0731692	101.4	0.791101	2562	C27	1.72505	14	47252.5	0.625841	0.195916	2.70805	4.67472
2015	医药	27	0.0731692	101.4	0.791101	2118	C27	1.63735	14	80607.1	0.625841	0.354476	2.70805	1.07292
2015	医药	27	0.0731692	101.4	0.791101	2166	C27	1.58458	15	13108.6	0.625841	0.475393	2.77259	4.6768
2015	医药	27	0.0731692	101.4	0.791101	788	C27	2.06965	22	14332.5	0.625841	0.356605	3.13549	4.97612
2015	医药	27	0.0731692	101.4	0.791101	600380	C27	2.39629	23	438513	0.625841	0.152741	3.17805	4.75774
2015	医药	27	0.0731692	101.4	0.791101	2755	C27	1.85586	8	3535.92	0.625841	0.174312	2.19722	5.88194
2015	医药	27	0.0731692	101.4	0.791101	2728	C27	1.67008	13	23085.5	0.625841	0.156675	2.63906	4.54376
2015	医药	27	0.0731692	101.4	0.791101	2020	C27	1.89679	14	60332.2	0.625841	0.129511	2.70805	4.1562
2015	医药	27	0.0731692	101.4	0.791101	623	C27	2.20617	22	179686	0.625841	0.473479	3.13549	5.95845
2015	医药	27	0.0731692	101.4	0.791101	603718	C27	2.53432	34	15868.2	0.625841	0.223481	3.55535	-1.08052
2015	医药	27	0.0731692	101.4	0.791101	999	C27	2.53036	16	271438	0.625841	0.0978369	2.83321	5.66961
2015	医药	27	0.0731692	101.4	0.791101	600201	C27	2.4579	22	40474	0.625841	0.241042	3.13549	6.52354
2015	医药	27	0.0731692	101.4	0.791101	600129	C27	2.13752	22	179552	0.625841	0.0816639	3.13549	4.3218
2015	医药	27	0.0731692	101.4	0.791101	300122	C27	2.44891	20	62221.5	0.625841	0.238367	3.04452	4.22893
2015	医药	27	0.0731692	101.4	0.791101	600993	C27	1.81383	21	39934.8	0.625841	0.0788053	3.09104	2.80714
2015	医药	27	0.0731692	101.4	0.791101	2287	C27	2.82383	8	29235.9	0.625841	0.107707	2.19722	5.87422
2015	医药	27	0.0731692	101.4	0.791101	2581	C27	2.81864	15	44485.9	0.625841	0.256997	2.77259	5.79584
2015	医药	27	0.0731692	101.4	0.791101	600572	C27	2.15545	22	179341	0.625841	0.125509	3.13549	4.15073
2015	医药	27	0.0731692	101.4	0.791101	2317	C27	2.51194	14	55802.2	0.625841	0.172301	2.70805	4.83302
2015	医药	27	0.0731692	101.4	0.791101	600535	C27	2.07788	17	282978	0.625841	0.142236	2.89037	4.54418
2015	医药	27	0.0731692	101.4	0.791101	600085	C27	2.35767	18	139090	0.625841	0.0971273	2.94444	4.69339
2015	医药	27	0.0731692	101.4	0.791101	2107	C27	2.24319	12	21489.8	0.625841	0.0470583	2.56495	3.79841
2015	医药	27	0.0731692	101.4	0.791101	300485	C27	2.25511	16	9611.7	0.625841	0.440002	2.83321	5.0936
2015	医药	27	0.0731692	101.4	0.791101	600518	C27	1.93543	18	479035	0.625841	0.429113	2.94444	3.88449
2015	医药	27	0.0731692	101.4	0.791101	600624	C27	1.83192	25	26005.8	0.625841	0.113264	3.2581	3.66111
2015	医药	27	0.0731692	101.4	0.791101	600299	C27	2.42142	16	617635	0.625841	1.01779	2.83321	7.97391
2015	医药	27	0.0731692	101.4	0.791101	600479	C27	1.97267	22	41796.5	0.625841	0.0638554	3.13549	4.37198
2015	医药	27	0.0731692	101.4	0.791101	600613	C27	2.53278	23	31445.2	0.625841	0.128652	3.17805	3.09618
2015	医药	27	0.0731692	101.4	0.791101	603456	C27	1.59588	17	141330	0.625841	0.104063	2.89037	4.8036
2015	医药	27	0.0731692	101.4	0.791101	603669	C27	1.93187	12	27880.7	0.625841	0.132496	2.56495	4.72328
2015	医药	27	0.0731692	101.4	0.791101	2412	C27	2.09633	17	45410.6	0.625841	0.0565935	2.89037	4.61587
2015	医药	27	0.0731692	101.4	0.791101	2773	C27	3.34567	19	42616.5	0.625841	0.0783894	2.99573	4.8457
2015	医药	27	0.0731692	101.4	0.791101	2390	C27	1.86375	20	136411	0.625841	0.12355	3.04452	2.87284
2015	医药	27	0.0731692	101.4	0.791101	300039	C27	2.85608	15	40057.6	0.625841	0.153684	2.77259	-3.17192
2015	医药	27	0.0731692	101.4	0.791101	300254	C27	2.28382	10	27525.4	0.625841	0.0650637	2.3979	4.84192
2015	医药	27	0.0731692	101.4	0.791101	2007	C27	2.08247	23	96900.8	0.625841	0.265445	3.17805	1.36911
2015	医药	27	0.0731692	101.4	0.791101	915	C27	2.31343	22	53519.1	0.625841	0.0843498	3.13549	4.73617
2015	医药	27	0.0731692	101.4	0.791101	600867	C27	2.0022	23	113075	0.625841	0.192291	3.17805	3.48587
2015	医药	27	0.0731692	101.4	0.791101	538	C27	2.30819	22	164021	0.625841	0.23667	3.13549	4.77006
2015	医药	27	0.0731692	101.4	0.791101	603998	C27	2.03272	15	23429.5	0.625841	0.114083	2.77259	4.84241
2015	医药	27	0.0731692	101.4	0.791101	813	C27	1.69767	20	70851.6	0.625841	0.172401	3.04452	4.84747
2015	医药	27	0.0731692	101.4	0.791101	600062	C27	2.55078	18	223250	0.625841	0.0523015	2.94444	4.0378
2015	医药	27	0.0731692	101.4	0.791101	600436	C27	2.12153	16	26113.9	0.625841	0.245307	2.83321	5.27971
2015	医药	27	0.0731692	101.4	0.791101	600161	C27	1.85617	17	261147	0.625841	0.210147	2.89037	5.5244
2015	医药	27	0.0731692	101.4	0.791101	300497	C27	2.30026	13	26680.3	0.625841	0.107069	2.63906	4.84062
2015	医药	27	0.0731692	101.4	0.791101	300239	C27	2.33968	18	20010.6	0.625841	0.155078	2.94444	2.53261
2015	医药	27	0.0731692	101.4	0.791101	300267	C27	1.86319	12	127661	0.625841	0.311962	2.56495	4.77529
2015	医药	27	0.0731692	101.4	0.791101	600351	C27	2.12777	16	180533	0.625841	0.0700927	2.83321	4.95532
2015	医药	27	0.0731692	101.4	0.791101	600568	C27	1.68349	21	19535.3	0.625841	0.553805	3.09104	3.1314
2015	医药	27	0.0731692	101.4	0.791101	300009	C27	2.23104	15	31380.5	0.625841	0.114112	2.77259	4.53745
2015	医药	27	0.0731692	101.4	0.791101	600252	C27	2.47092	22	94702.7	0.625841	0.246387	3.13549	3.83022
2015	医药	27	0.0731692	101.4	0.791101	600216	C27	1.65881	18	313406	0.625841	0.131854	2.94444	4.29149
2015	医药	27	0.0731692	101.4	0.791101	600664	C27	2.13896	24	446137	0.625841	0.0770514	3.21888	5.73506
2015	医药	27	0.0731692	101.4	0.791101	2370	C27	2.09531	14	27158.1	0.625841	0.215806	2.70805	4.33896
2015	医药	27	0.0731692	101.4	0.791101	423	C27	2.22275	22	136315	0.625841	0.168243	3.13549	5.13587
2015	医药	27	0.0731692	101.4	0.791101	766	C27	1.405	22	72099.6	0.625841	0.479318	3.13549	4.651
2015	医药	27	0.0731692	101.4	0.791101	300233	C27	1.73465	11	70945.4	0.625841	0.0942536	2.48491	5.55994
2015	医药	27	0.0731692	101.4	0.791101	300482	C27	2.22927	23	15068.8	0.625841	0.0721381	3.17805	5.07649
2015	医药	27	0.0731692	101.4	0.791101	2001	C27	1.92581	16	269189	0.625841	0.164317	2.83321	5.01466
2015	医药	27	0.0731692	101.4	0.791101	600329	C27	2.41152	23	79444.4	0.625841	0.130373	3.17805	4.88
2015	医药	27	0.0731692	101.4	0.791101	566	C27	2.13649	23	90089.6	0.625841	0.254546	3.17805	3.22607
2015	医药	27	0.0731692	101.4	0.791101	600227	C27	1.38262	17	480754	0.625841	0.444461	2.89037	6.49064
2015	医药	27	0.0731692	101.4	0.791101	300111	C27	1.95143	10	152922	0.625841	0.205386	2.3979	4.42602
2015	医药	27	0.0731692	101.4	0.791101	300158	C27	1.8843	20	101462	0.625841	0.118499	3.04452	4.97761
2015	医药	27	0.0731692	101.4	0.791101	300204	C27	4.06567	13	23942.8	0.625841	0.28722	2.63906	5.31678
2015	医药	27	0.0731692	101.4	0.791101	2262	C27	2.18465	16	25411.3	0.625841	0.0760108	2.83321	0.767063
2015	医药	27	0.0731692	101.4	0.791101	2102	C27	1.99941	13	43881.4	0.625841	0.576534	2.63906	4.53123
2015	化学纤维	28	0.0227534	101.4	0.771943	677	C28	1.59891	27	45687.5	0.595896	0.0152181	3.33221	2.90063
2015	化学纤维	28	0.0227534	101.4	0.771943	782	C28	1.60317	23	100590	0.595896	0.0701501	3.17805	4.69318
2015	化学纤维	28	0.0227534	101.4	0.771943	703	C28	1.92215	25	962742	0.595896	0.332569	3.2581	4.00654
2015	化学纤维	28	0.0227534	101.4	0.771943	601113	C28	1.42055	13	159491	0.595896	0.218933	2.63906	4.59758
2015	化学纤维	28	0.0227534	101.4	0.771943	2064	C28	2.19615	16	167051	0.595896	0.214628	2.83321	5.34696
2015	化学纤维	28	0.0227534	101.4	0.771943	601233	C28	1.77439	16	807473	0.595896	0.102631	2.83321	2.66342
2015	化学纤维	28	0.0227534	101.4	0.771943	420	C28	1.66194	22	126230	0.595896	0.0705949	3.13549	3.58641
2015	化学纤维	28	0.0227534	101.4	0.771943	2206	C28	1.63664	14	119126	0.595896	0.176514	2.70805	5.36512
2015	化学纤维	28	0.0227534	101.4	0.771943	600063	C28	1.5505	18	354529	0.595896	0.162206	2.94444	2.79431
2015	化学纤维	28	0.0227534	101.4	0.771943	2172	C28	2.02597	14	198039	0.595896	0.0786932	2.70805	4.96915
2015	化学纤维	28	0.0227534	101.4	0.771943	2254	C28	1.89813	22	114249	0.595896	0.189742	3.13549	5.51407
2015	化学纤维	28	0.0227534	101.4	0.771943	301	C28	2.08549	17	26072.4	0.595896	0.702961	2.89037	7.32563
2015	化学纤维	28	0.0227534	101.4	0.771943	949	C28	1.6985	22	264597	0.595896	0.0547528	3.13549	2.81678
2015	化学纤维	28	0.0227534	101.4	0.771943	936	C28	1.85314	22	35652	0.595896	0.708755	3.13549	5.06362
2015	化学纤维	28	0.0227534	101.4	0.771943	2493	C28	1.92536	8	1464716	0.595896	0.568211	2.19722	5.17902
2015	化学纤维	28	0.0227534	101.4	0.771943	600810	C28	2.03018	22	233182	0.595896	0.12366	3.13549	4.15875
2015	化学纤维	28	0.0227534	101.4	0.771943	600889	C28	2.02858	23	128294	0.595896	0.07387	3.17805	3.35586
2015	橡胶塑料	29	0.0737152	101.4	0.805239	2324	C29	2.02154	16	71226.9	0.648409	0.199738	2.83321	4.73801
2015	橡胶塑料	29	0.0737152	101.4	0.805239	300021	C29	1.8601	10	28770.7	0.648409	0.094068	2.3979	2.92659
2015	橡胶塑料	29	0.0737152	101.4	0.805239	600210	C29	1.75801	16	390977	0.648409	0.138569	2.83321	4.52518
2015	橡胶塑料	29	0.0737152	101.4	0.805239	2522	C29	1.56304	14	69320.2	0.648409	0.375028	2.70805	4.878
2015	橡胶塑料	29	0.0737152	101.4	0.805239	619	C29	1.68342	19	158356	0.648409	0.105429	2.99573	4.9494
2015	橡胶塑料	29	0.0737152	101.4	0.805239	300218	C29	1.46919	21	100591	0.648409	0.0737314	3.09104	4.38176
2015	橡胶塑料	29	0.0737152	101.4	0.805239	300230	C29	1.82916	13	36734.4	0.648409	0.0762733	2.63906	4.32679
2015	橡胶塑料	29	0.0737152	101.4	0.805239	300180	C29	1.9223	13	73874.1	0.648409	0.201667	2.63906	5.31088
2015	橡胶塑料	29	0.0737152	101.4	0.805239	2790	C29	1.96252	16	36776.2	0.648409	0.0487723	2.83321	4.92946
2015	橡胶塑料	29	0.0737152	101.4	0.805239	300478	C29	2.50802	11	6925.95	0.648409	0.164043	2.48491	4.0382
2015	橡胶塑料	29	0.0737152	101.4	0.805239	300320	C29	2.01816	17	33004.4	0.648409	0.0979501	2.89037	5.03493
2015	橡胶塑料	29	0.0737152	101.4	0.805239	2585	C29	1.66091	18	187752	0.648409	0.524042	2.94444	5.06767
2015	橡胶塑料	29	0.0737152	101.4	0.805239	2014	C29	1.83002	23	70534.8	0.648409	0.112278	3.17805	5.54096
2015	橡胶塑料	29	0.0737152	101.4	0.805239	599	C29	1.6269	19	107147	0.648409	0.0932666	2.99573	4.20811
2015	橡胶塑料	29	0.0737152	101.4	0.805239	2243	C29	1.7041	8	90863.2	0.648409	0.168907	2.19722	5.70858
2015	橡胶塑料	29	0.0737152	101.4	0.805239	2641	C29	1.76892	22	150825	0.648409	0.0817339	3.13549	5.1373
2015	橡胶塑料	29	0.0737152	101.4	0.805239	600458	C29	2.00858	21	255645	0.648409	0.187426	3.09104	5.15608
2015	橡胶塑料	29	0.0737152	101.4	0.805239	2420	C29	1.60042	8	90262.1	0.648409	0.0755817	2.19722	4.49285
2015	橡胶塑料	29	0.0737152	101.4	0.805239	300325	C29	1.96873	20	22210.4	0.648409	0.441014	3.04452	2.10711
2015	橡胶塑料	29	0.0737152	101.4	0.805239	300169	C29	1.66526	17	47101.1	0.648409	0.155099	2.89037	4.2681
2015	橡胶塑料	29	0.0737152	101.4	0.805239	601058	C29	1.79315	13	556903	0.648409	0.18232	2.63906	4.23878
2015	橡胶塑料	29	0.0737152	101.4	0.805239	2381	C29	1.723	14	40355.1	0.648409	0.124064	2.70805	3.74016
2015	橡胶塑料	29	0.0737152	101.4	0.805239	300221	C29	1.75816	18	36377.6	0.648409	0.119733	2.94444	4.37553
2015	橡胶塑料	29	0.0737152	101.4	0.805239	2108	C29	1.78337	20	78812	0.648409	0.125476	3.04452	4.77783
2015	橡胶塑料	29	0.0737152	101.4	0.805239	300198	C29	1.69139	12	29053.2	0.648409	0.223574	2.56495	5.01649
2015	橡胶塑料	29	0.0737152	101.4	0.805239	2735	C29	1.66673	18	8312.88	0.648409	0.050024	2.94444	3.84845
2015	橡胶塑料	29	0.0737152	101.4	0.805239	973	C29	1.72326	27	123907	0.648409	0.125571	3.33221	5.08029
2015	橡胶塑料	29	0.0737152	101.4	0.805239	859	C29	1.60038	17	69702.6	0.648409	0.143243	2.89037	4.56732
2015	橡胶塑料	29	0.0737152	101.4	0.805239	2372	C29	1.94504	8	70179.7	0.648409	0.0918603	2.19722	5.71348
2015	橡胶塑料	29	0.0737152	101.4	0.805239	300375	C29	2.00567	27	34306.4	0.648409	0.0861371	3.33221	4.29895
2015	橡胶塑料	29	0.0737152	101.4	0.805239	2676	C29	1.7505	23	43868.9	0.648409	0.0545862	3.17805	3.92682
2015	橡胶塑料	29	0.0737152	101.4	0.805239	2395	C29	1.99686	13	30789.4	0.648409	0.150196	2.63906	4.53804
2015	橡胶塑料	29	0.0737152	101.4	0.805239	2768	C29	1.74879	15	12181	0.648409	0.14173	2.77259	4.00957
2015	橡胶塑料	29	0.0737152	101.4	0.805239	2694	C29	1.64082	16	74804.1	0.648409	0.071976	2.83321	4.0709
2015	橡胶塑料	29	0.0737152	101.4	0.805239	603806	C29	2.2755	12	39813.8	0.648409	0.399916	2.56495	5.06515
2015	橡胶塑料	29	0.0737152	101.4	0.805239	2224	C29	2.06283	13	34086.8	0.648409	0.12444	2.63906	5.05872
2015	橡胶塑料	29	0.0737152	101.4	0.805239	887	C29	2.02986	17	150891	0.648409	0.0561611	2.89037	5.10116
2015	橡胶塑料	29	0.0737152	101.4	0.805239	300321	C29	1.76382	13	29788.8	0.648409	0.103381	2.63906	4.62828
2015	橡胶塑料	29	0.0737152	101.4	0.805239	2263	C29	1.49995	15	158543	0.648409	0.492336	2.77259	3.79531
2015	橡胶塑料	29	0.0737152	101.4	0.805239	600143	C29	2.11899	22	375993	0.648409	0.248246	3.13549	5.35749
2015	橡胶塑料	29	0.0737152	101.4	0.805239	600182	C29	1.85291	22	104382	0.648409	0.0868649	3.13549	5.07974
2015	橡胶塑料	29	0.0737152	101.4	0.805239	600469	C29	1.99985	17	316070	0.648409	0.09328	2.89037	3.91956
2015	非金属	30	0.385197	101.4	1.06412	2596	C30	1.90596	13	47388.5	1.13236	0.277285	2.63906	4.0254
2015	非金属	30	0.385197	101.4	1.06412	600678	C30	1.13726	27	18727.8	1.13236	0.136161	3.33221	5.3574
2015	非金属	30	0.385197	101.4	1.06412	300179	C30	1.82848	18	17165.1	1.13236	0.172878	2.94444	4.28414
2015	非金属	30	0.385197	101.4	1.06412	2457	C30	1.65864	16	36233.4	1.13236	0.158974	2.83321	4.47302
2015	非金属	30	0.385197	101.4	1.06412	300234	C30	1.96537	12	9643.47	1.13236	0.150263	2.56495	5.4131
2015	非金属	30	0.385197	101.4	1.06412	600585	C30	1.7044	18	6169552	1.13236	0.221152	2.94444	4.78877
2015	非金属	30	0.385197	101.4	1.06412	600720	C30	2.16962	19	704529	1.13236	0.160383	2.99573	4.29075
2015	非金属	30	0.385197	101.4	1.06412	300064	C30	1.80768	11	142898	1.13236	0.222758	2.48491	4.99194
2015	非金属	30	0.385197	101.4	1.06412	672	C30	1.43983	23	247707	1.13236	0.243269	3.17805	3.58827
2015	非金属	30	0.385197	101.4	1.06412	600801	C30	1.68363	22	1486116	1.13236	0.184392	3.13549	4.33829
2015	非金属	30	0.385197	101.4	1.06412	603616	C30	1.48347	11	35256.9	1.13236	0.106902	2.48491	4.12481
2015	非金属	30	0.385197	101.4	1.06412	300080	C30	1.82024	7	131178	1.13236	0.28959	2.07944	3.68586
2015	非金属	30	0.385197	101.4	1.06412	300374	C30	1.76872	9	27822.8	1.13236	0.260445	2.30259	4.00061
2015	非金属	30	0.385197	101.4	1.06412	2201	C30	1.39318	21	128221	1.13236	0.109506	3.09104	4.21855
2015	非金属	30	0.385197	101.4	1.06412	600172	C30	1.62596	17	326063	1.13236	0.189272	2.89037	4.62846
2015	非金属	30	0.385197	101.4	1.06412	2162	C30	1.64298	13	64369.2	1.13236	0.250132	2.63906	4.79423
2015	非金属	30	0.385197	101.4	1.06412	600668	C30	1.78722	26	133380	1.13236	0.19003	3.29584	4.98729
2015	非金属	30	0.385197	101.4	1.06412	603688	C30	1.85969	16	33633.3	1.13236	0.132143	2.83321	4.20659
2015	非金属	30	0.385197	101.4	1.06412	600516	C30	1.82897	16	158069	1.13236	0.176937	2.83321	4.23546
2015	非金属	30	0.385197	101.4	1.06412	300160	C30	2.35623	14	49057.8	1.13236	0.0981007	2.70805	4.90917
2015	非金属	30	0.385197	101.4	1.06412	300093	C30	1.40544	21	48870.6	1.13236	0.182582	3.09104	3.84971
2015	非金属	30	0.385197	101.4	1.06412	300089	C30	1.60466	19	15823.3	1.13236	0.127318	2.99573	3.72701
2015	非金属	30	0.385197	101.4	1.06412	600366	C30	1.47589	21	88399.1	1.13236	0.167869	3.09104	5.48134
2015	非金属	30	0.385197	101.4	1.06412	601636	C30	1.94206	10	837215	1.13236	0.172534	2.3979	3.21386
2015	非金属	30	0.385197	101.4	1.06412	600449	C30	1.98474	17	490689	1.13236	0.162138	2.89037	4.22955
2015	非金属	30	0.385197	101.4	1.06412	603601	C30	1.74751	8	12272.5	1.13236	0.0803694	2.19722	4.54522
2015	非金属	30	0.385197	101.4	1.06412	2785	C30	1.75022	19	8434.72	1.13236	0.0945653	2.99573	4.42634
2015	非金属	30	0.385197	101.4	1.06412	600660	C30	1.87717	23	768852	1.13236	0.113713	3.17805	5.07388
2015	非金属	30	0.385197	101.4	1.06412	786	C30	1.76922	18	651760	1.13236	0.127203	2.94444	3.85964
2015	非金属	30	0.385197	101.4	1.06412	12	C30	1.61484	31	1019968	1.13236	0.148437	3.46574	5.07171
2015	非金属	30	0.385197	101.4	1.06412	2233	C30	1.80078	8	222057	1.13236	0.186494	2.19722	5.16469
2015	非金属	30	0.385197	101.4	1.06412	600586	C30	1.4797	16	450586	1.13236	0.199707	2.83321	3.05508
2015	非金属	30	0.385197	101.4	1.06412	2623	C30	1.82215	9	79764.5	1.13236	0.228112	2.30259	4.00203
2015	非金属	30	0.385197	101.4	1.06412	2742	C30	2.29797	13	41427.5	1.13236	0.12981	2.63906	4.00322
2015	非金属	30	0.385197	101.4	1.06412	603021	C30	1.83962	17	50024.6	1.13236	0.109053	2.89037	1.36716
2015	非金属	30	0.385197	101.4	1.06412	2302	C30	2.31055	14	248188	1.13236	0.224379	2.70805	6.25257
2015	非金属	30	0.385197	101.4	1.06412	2225	C30	2.37471	13	72276.3	1.13236	0.116573	2.63906	4.48049
2015	非金属	30	0.385197	101.4	1.06412	2271	C30	1.98482	17	131365	1.13236	0.145274	2.89037	4.22203
2015	非金属	30	0.385197	101.4	1.06412	600326	C30	1.95392	16	149504	1.13236	0.861954	2.83321	4.95348
2015	非金属	30	0.385197	101.4	1.06412	300224	C30	1.76589	15	47226.2	1.13236	0.189682	2.77259	5.06439
2015	非金属	30	0.385197	101.4	1.06412	2080	C30	1.9508	14	232343	1.13236	0.114725	2.70805	4.90395
2015	非金属	30	0.385197	101.4	1.06412	601992	C30	1.98049	10	1814117	1.13236	0.456853	2.3979	3.71039
2015	非金属	30	0.385197	101.4	1.06412	600529	C30	1.66463	22	107869	1.13236	0.0612752	3.13549	3.20382
2015	非金属	30	0.385197	101.4	1.06412	2088	C30	2.66892	23	73922.6	1.13236	0.111483	3.17805	4.39016
2015	非金属	30	0.385197	101.4	1.06412	603838	C30	1.73215	18	9569.73	1.13236	0.064793	2.94444	4.37861
2015	非金属	30	0.385197	101.4	1.06412	23	C30	2.02271	31	11838.5	1.13236	0.126996	3.46574	5.98522
2015	非金属	30	0.385197	101.4	1.06412	2671	C30	1.4632	15	60437.7	1.13236	0.206643	2.77259	3.78979
2015	非金属	30	0.385197	101.4	1.06412	600883	C30	0.687181	25	1551.19	1.13236	0.781371	3.2581	4.4576
2015	非金属	30	0.385197	101.4	1.06412	600176	C30	2.07306	16	1163573	1.13236	0.28712	2.83321	2.32646
2015	非金属	30	0.385197	101.4	1.06412	600145	C30	1.5452	17	8.88789	1.13236	8.04547	2.89037	8.47493
2015	非金属	30	0.385197	101.4	1.06412	603268	C30	1.58802	13	11031.5	1.13236	0.0684939	2.63906	3.5385
2015	非金属	30	0.385197	101.4	1.06412	300196	C30	1.67607	13	117310	1.13236	0.109224	2.63906	4.70184
2015	非金属	30	0.385197	101.4	1.06412	300395	C30	2.38029	16	14372.9	1.13236	0.126797	2.83321	3.81713
2015	黑色	31	0.183241	101.4	0.89637	600399	C31	1.58616	16	357075	0.803479	0.14644	2.83321	1.15091
2015	黑色	31	0.183241	101.4	0.89637	2756	C31	1.96534	15	45137.6	0.803479	0.376387	2.77259	5.91261
2015	黑色	31	0.183241	101.4	0.89637	600022	C31	2.14282	15	2533522	0.803479	0.168637	2.77259	4.90987
2015	黑色	31	0.183241	101.4	0.89637	600782	C31	2.42744	19	1141927	0.803479	0.145003	2.99573	5.62566
2015	黑色	31	0.183241	101.4	0.89637	600507	C31	2.10785	16	262388	0.803479	0.117497	2.83321	4.62528
2015	黑色	31	0.183241	101.4	0.89637	709	C31	1.81077	21	8155510	0.803479	0.42783	3.09104	4.3444
2015	黑色	31	0.183241	101.4	0.89637	600231	C31	1.80035	21	753596	0.803479	0.194967	3.09104	2.79931
2015	黑色	31	0.183241	101.4	0.89637	708	C31	1.89889	22	212599	0.803479	0.135163	3.13549	3.32067
2015	黑色	31	0.183241	101.4	0.89637	600295	C31	1.83032	20	2144117	0.803479	0.218082	3.04452	3.58719
2015	黑色	31	0.183241	101.4	0.89637	600019	C31	2.0176	15	9106756	0.803479	0.614674	2.77259	6.07038
2015	有色	32	0.0683096	101.4	0.806731	600110	C32	1.49381	21	218237	0.650815	0.264529	3.09104	4.39601
2015	有色	32	0.0683096	101.4	0.806731	601677	C32	2.07315	18	124678	0.650815	0.167328	2.94444	4.78089
2015	有色	32	0.0683096	101.4	0.806731	2466	C32	2.13196	8	156801	0.650815	0.670502	2.19722	6.27075
2015	有色	32	0.0683096	101.4	0.806731	600459	C32	2.21126	15	56524.4	0.650815	0.35619	2.77259	5.51069
2015	有色	32	0.0683096	101.4	0.806731	2295	C32	2.0059	10	21263.8	0.650815	0.153666	2.3979	4.81332
2015	有色	32	0.0683096	101.4	0.806731	601137	C32	1.70294	22	94265.5	0.650815	0.124377	3.13549	4.05953
2015	有色	32	0.0683096	101.4	0.806731	600490	C32	1.70522	15	241960	0.650815	0.452317	2.77259	5.03174
2015	有色	32	0.0683096	101.4	0.806731	2428	C32	1.21141	17	101371	0.650815	0.150196	2.89037	3.42991
2015	有色	32	0.0683096	101.4	0.806731	600219	C32	1.57132	22	1259072	0.650815	0.233956	3.13549	5.00363
[truncated: 9,954 more rows]
