# Supplementary material for: Does the opening of producer services promote the wage growth of the downstream manufacturing industry?—Empirical evidence from Chinese manufacturing listed companies
Source: PLoS One. 2024 Apr 18;19(4):e0293915. doi: 10.1371/journal.pone.0293915 (PMC11025729; doi:10.1371/journal.pone.0293915)
Supplement: S1 Data — (ZIP) [file pone.0293915.s001.zip › data3.xlsx]

## Sheet: Sheet1
year	Msfdi	id	code	size	行代码C	lp	age	Msfdi2	Capital	lnage	wage_co
1999	0.809463	13	600737	10.7846	C13	1.31708	6	0.65523	0.0827407	1.94591	3.36955
1999	0.809463	14	600866	10.247	C14	1.34301	7	0.65523	0.0487558	2.07944	3.85734
1999	0.634055	15	729	11.9472	C15	1.62786	2	0.402026	0.0379742	1.09861	2.88527
1999	0.726246	17	600630	10.5951	C17	1.47683	7	0.527433	0.044937	2.07944	3.8548
1999	0.564749	22	815	9.90232	C22	1.20196	1	0.318942	0.0226569	0.693147	2.43183
1999	0.62109	25	59	12.1905	C25	1.42709	2	0.385752	0.0778888	1.09861	2.56926
1999	0.860134	26	600772	11.3515	C26	1.6101	6	0.739831	0.268155	1.94591	2.63372
1999	0.573885	27	600750	9.31897	C27	1.07186	3	0.329344	0.0487084	1.38629	2.65311
1999	0.535083	28	677	10.5899	C28	2.25868	11	0.286314	0.0158223	2.48491	2.4299
1999	0.583241	29	600210	10.8902	C29	1.5332	0	0.34017	0.416816	0	4.96683
1999	0.905895	30	827	8.63041	C30	1.16816	10	0.820645	0.0338672	2.3979	1.65428
1999	0.69339	31	600808	13.8599	C31	1.43184	6	0.48079	0.038459	1.94591	1.55826
1999	0.579582	32	600110	9.41174	C32	1.16208	5	0.335916	0.0694242	1.79176	3.86077
1999	0.544099	33	39	11.8034	C33	2.25746	7	0.296044	4.13907	2.07944	9.49225
1999	0.652378	34	410	10.97	C34	0.961731	6	0.425598	0.0187146	1.94591	2.87373
1999	0.594622	35	519	9.02698	C35	1.75377	11	0.353576	0.0189332	2.48491	3.32173
1999	0.710427	36	600699	9.73568	C36	1.14028	7	0.504706	0.0477481	2.07944	1.86874
1999	0.661489	38	600854	10.6087	C38	2.39051	11	0.437568	0.129095	2.48491	5.30976
1999	0.73915	39	600888	10.0973	C39	1.25181	3	0.546343	0.0431267	1.38629	1.87873
2000	0.809463	13	600275	9.10247	C13	1.40373	1	0.65523	0.0699122	0.693147	2.66484
2000	0.809463	14	600186	11.4086	C14	1.51876	2	0.65523	0.0356764	1.09861	3.92327
2000	0.634055	15	600238	8.88402	C15	1.59592	7	0.402026	0.119243	2.07944	4.84043
2000	0.726246	17	611	10.2498	C17	0.97866	7	0.527433	0.021532	2.07944	2.41898
2000	0.564749	22	815	10.2242	C22	1.3928	2	0.318942	0.0439496	1.09861	3.05649
2000	0.62109	25	637	9.79293	C25	1.83128	12	0.385752	0.0840247	2.56495	5.31874
2000	0.860134	26	635	9.73391	C26	0.90554	4	0.739831	0.0336076	1.60944	3.05373
2000	0.573885	27	650	9.87912	C27	0.863392	4	0.329344	0.0226176	1.60944	3.26821
2000	0.535083	28	301	11.2297	C28	1.34673	2	0.286314	0.0448265	1.09861	4.78381
2000	0.583241	29	887	10.5105	C29	1.42641	2	0.34017	0.0429258	1.09861	3.81733
2000	0.905895	30	672	9.60541	C30	0.9628	8	0.820645	0.0454981	2.19722	3.05909
2000	0.69339	31	600019	14.8096	C31	1.92084	0	0.48079	0.273355	0	0.761043
2000	0.579582	32	629	13.0335	C32	1.67237	7	0.335916	0.0332212	2.07944	3.7408
2000	0.544099	33	600615	9.26148	C33	0.437442	8	0.296044	0.0893136	2.19722	0.050534
2000	0.652378	34	903	9.6761	C34	1.38208	1	0.425598	0.0542988	0.693147	2.66727
2000	0.594622	35	680	9.92602	C35	1.56792	7	0.353576	0.0324099	2.07944	2.72187
2000	0.710427	36	600213	10.2869	C36	1.67608	2	0.504706	0.0438895	1.09861	4.97174
2000	0.661489	38	400	10.9046	C38	1.72187	7	0.437568	0.104993	2.07944	5.0103
2000	0.73915	39	600198	10.8924	C39	1.91473	2	0.546343	0.115301	1.09861	4.01677
2001	0.809463	13	639	9.22147	C13	1.20609	14	0.65523	0.0204806	2.70805	1.08493
2001	0.809463	14	600872	10.7807	C14	1.2579	8	0.65523	0.0629917	2.19722	4.04756
2001	0.634055	15	596	10.5653	C15	1.57172	5	0.402026	0.0554856	1.79176	5.68733
2001	0.726246	17	600156	10.4625	C17	1.35888	3	0.527433	0.0273021	1.38629	3.5235
2001	0.564749	22	600308	11.7105	C22	1.07019	8	0.318942	0.0665741	2.19722	3.13111
2001	0.62109	25	59	12.0579	C25	1.15207	4	0.385752	0.0671582	1.60944	2.36877
2001	0.860134	26	600078	10.6763	C26	1.06062	7	0.739831	0.010021	2.07944	0.902359
2001	0.573885	27	403	10.0836	C27	1.31662	8	0.329344	0.0777579	2.19722	3.03821
2001	0.535083	28	703	9.03559	C28	2.20239	11	0.286314	1.40745	2.48491	7.45187
2001	0.583241	29	599	10.5323	C29	1.40741	5	0.34017	0.0226867	1.79176	2.76613
2001	0.905895	30	401	11.879	C30	1.46481	7	0.820645	0.0690711	2.07944	1.67948
2001	0.69339	31	600117	11.3955	C31	1.41193	4	0.48079	0.0482775	1.60944	-1.32816
2001	0.579582	32	600281	10.6415	C32	1.35485	2	0.335916	0.026144	1.09861	0.470872
2001	0.544099	33	39	11.8946	C33	2.42358	9	0.296044	3.20911	2.30259	9.66371
2001	0.652378	34	200706	10.6026	C34	2.07514	4	0.425598	0.0225048	1.60944	2.21929
2001	0.594622	35	600843	10.3285	C35	1.26437	8	0.353576	0.0325367	2.19722	2.93766
2001	0.710427	36	600699	9.85218	C36	1.14385	9	0.504706	0.0865182	2.30259	1.89842
2001	0.661489	38	400	11.0026	C38	1.70195	8	0.437568	0.118042	2.19722	4.62535
2001	0.73915	39	600183	10.8088	C39	1.52829	16	0.546343	0.121215	2.83321	4.99278
2002	0.915853	13	600737	12.2694	C13	1.71318	9	0.838787	0.286242	2.30259	4.34122
2002	0.915853	14	600305	9.77837	C14	1.48338	9	0.838787	0.0979704	2.30259	4.55896
2002	0.830194	15	600779	11.0929	C15	1.55096	9	0.689222	0.163693	2.30259	5.10484
2002	0.898157	17	982	9.57482	C17	1.30543	4	0.806686	0.0679354	1.60944	3.04193
2002	0.79345	22	600356	10.1009	C22	1.41515	8	0.629563	0.0452459	2.19722	2.92772
2002	0.84991	25	600688	14.3381	C25	1.67598	9	0.722347	0.0843542	2.30259	3.68746
2002	1.00776	26	600141	10.7381	C26	1.10968	8	1.01557	0.0296335	2.19722	2.75724
2002	0.793945	27	650	10.3309	C27	0.768115	6	0.630348	0.0217419	1.94591	3.13728
2002	0.773532	28	301	11.6906	C28	1.35072	4	0.598352	0.0531115	1.60944	4.86432
2002	0.807133	29	589	11.5209	C29	1.37796	6	0.651463	0.0522691	1.94591	2.5556
2002	1.08988	30	23	9.65506	C30	1.69395	18	1.18784	0.246503	2.94444	5.22524
2002	0.908788	31	600808	13.7483	C31	1.51813	9	0.825897	0.0374481	2.30259	2.39439
2002	0.815613	32	807	11.9665	C32	1.45573	4	0.665224	0.0852326	1.60944	4.99133
2002	0.791918	33	600558	9.74434	C33	1.55543	3	0.627134	0.0622311	1.38629	5.02308
2002	0.871284	34	880	10.6171	C34	1.56214	4	0.759136	0.0376561	1.60944	1.87965
2002	0.828357	35	600860	10.8643	C35	1.54828	9	0.686176	0.0542129	2.30259	4.26955
2002	0.910204	36	600699	10.6025	C36	1.32974	10	0.82847	0.123688	2.3979	0.974932
2002	0.864937	38	600241	9.23498	C38	2.16697	3	0.748116	0.341524	1.38629	4.9036
2002	0.88226	39	600198	10.986	C39	1.6183	4	0.778382	0.133685	1.60944	4.12751
2003	0.915853	13	600251	9.84675	C13	0.973848	4	0.838787	0.0339621	1.60944	3.70886
2003	0.915853	14	600429	11.0567	C14	1.52117	6	0.838787	0.0507538	1.94591	2.30536
2003	0.830194	15	568	11.0519	C15	1.82485	9	0.689222	0.150303	2.30259	4.65289
2003	0.898157	17	982	9.56975	C17	1.40797	5	0.806686	0.0945096	1.79176	3.51296
2003	0.79345	22	600433	9.34313	C22	1.54978	10	0.629563	0.13185	2.3979	2.99716
2003	0.84991	25	600002	13.0159	C25	1.64547	5	0.722347	0.0663956	1.79176	3.45785
2003	1.00776	26	525	10.525	C26	1.69691	12	1.01557	0.362339	2.56495	4.55374
2003	0.793945	27	566	9.67874	C27	1.5063	11	0.630348	0.0513509	2.48491	2.56433
2003	0.773532	28	949	11.8766	C28	1.28889	10	0.598352	0.0344917	2.3979	1.52822
2003	0.807133	29	859	10.8637	C29	1.49657	5	0.651463	0.165121	1.79176	3.12478
2003	1.08988	30	600586	10.4602	C30	1.37356	4	1.18784	0.278375	1.60944	2.81331
2003	0.908788	31	600117	11.3904	C31	1.41403	6	0.825897	0.0745435	1.94591	-1.16781
2003	0.815613	32	600219	11.7765	C32	1.38929	10	0.665224	0.0370496	2.3979	3.78066
2003	0.791918	33	600477	10.6287	C33	1.72904	4	0.627134	0.0995275	1.60944	3.36612
2003	0.871284	34	811	10.2027	C34	1.3939	15	0.759136	0.0575914	2.77259	3.54956
2003	0.828357	35	600587	9.28476	C35	1.30159	10	0.686176	0.057797	2.3979	3.44071
2003	0.910204	36	600686	9.88733	C36	2.09934	11	0.82847	0.0398803	2.48491	5.04035
2003	0.864937	38	921	12.1176	C38	1.80794	11	0.748116	0.152142	2.48491	3.80846
2003	0.88226	39	600435	8.91105	C39	1.51845	3	0.778382	0.0909899	1.38629	3.56977
2004	0.915853	13	600965	10.0385	C13	1.28794	6	0.838787	0.0431054	1.94591	2.76015
2004	0.915853	14	600882	10.0149	C14	1.32298	16	0.838787	0.0391196	2.83321	1.81033
2004	0.830194	15	600962	10.3268	C15	1.39487	3	0.689222	0.118533	1.38629	4.99937
2004	0.898157	17	726	12.2436	C17	1.4481	11	0.806686	0.0436086	2.48491	3.59932
2004	0.79345	22	488	13.2761	C22	1.49357	11	0.629563	0.0867558	2.48491	2.53708
2004	0.84991	25	600997	11.5403	C25	1.77213	3	0.722347	0.0220645	1.38629	3.65124
2004	1.00776	26	600691	8.22935	C26	1.18548	16	1.01557	0.0149237	2.83321	2.9103
2004	0.793945	27	600285	9.83638	C27	1.63959	5	0.630348	0.0545272	1.79176	4.33617
2004	0.773532	28	677	11.7599	C28	1.34288	16	0.598352	0.036356	2.83321	2.86686
2004	0.807133	29	859	11.306	C29	1.55283	6	0.651463	0.195544	1.94591	2.1579
2004	1.08988	30	600802	11.2747	C30	1.61186	11	1.18784	0.0568039	2.48491	4.17345
2004	0.908788	31	600126	12.151	C31	1.88745	6	0.825897	0.0997933	1.94591	4.89735
2004	0.815613	32	807	12.55	C32	1.42258	6	0.665224	0.131558	1.94591	4.87839
2004	0.791918	33	600558	10.3798	C33	1.54714	5	0.627134	0.0945977	1.79176	4.89016
2004	0.871284	34	404	10.9275	C34	1.46743	10	0.759136	0.150084	2.3979	3.76153
2004	0.828357	35	600055	9.93319	C35	1.58714	7	0.686176	0.0846034	2.07944	4.32781
2004	0.910204	36	600104	12.4934	C36	1.88041	7	0.82847	0.337134	2.07944	6.04335
2004	0.864937	38	600520	10.0639	C38	1.10055	4	0.748116	0.0485275	1.60944	3.84613
2004	0.88226	39	600353	9.38171	C39	1.4198	10	0.778382	0.0299637	2.3979	3.76145
2005	0.658106	13	639	9.21454	C13	1.25797	18	0.433104	0.0224348	2.94444	3.15561
2005	0.658106	14	600305	10.051	C14	1.59628	12	0.433104	0.311386	2.56495	4.11264
2005	0.576057	15	600779	9.81766	C15	2.39283	12	0.331842	0.168517	2.56495	4.63584
2005	0.638807	17	600220	12.0875	C17	1.3743	6	0.408074	0.0642594	1.94591	4.59191
2005	0.541521	22	600235	11.7236	C22	1.25885	7	0.293245	0.114016	2.07944	3.45901
2005	0.594422	25	819	9.50073	C25	2.16489	15	0.353338	0.155266	2.77259	4.95295
2005	0.743343	26	912	12.1348	C26	1.76581	6	0.552559	0.0756696	1.94591	5.53026
2005	0.54119	27	600851	11.6136	C27	1.67565	12	0.292886	0.226276	2.56495	5.71091
2005	0.535083	28	600527	8.95151	C28	1.53304	9	0.286314	0.133744	2.30259	5.32525
2005	0.55492	29	973	11.9994	C29	1.23131	17	0.307936	0.0993835	2.89037	2.53673
2005	0.82724	30	600529	11.0732	C30	1.28363	12	0.684327	0.0302342	2.56495	4.02384
2005	0.651146	31	600507	10.1611	C31	2.3077	6	0.423992	0.0886269	1.94591	5.35237
2005	0.563166	32	600219	11.7398	C32	1.32408	12	0.317155	0.0471958	2.56495	3.95133
2005	0.539819	33	600114	10.9728	C33	1.33275	11	0.291404	0.194266	2.48491	1.86416
2005	0.613159	34	2011	8.58912	C34	1.60479	4	0.375964	0.105907	1.60944	4.65631
2005	0.574877	35	600388	9.86518	C35	1.63886	7	0.330484	0.129544	2.07944	4.08817
2005	0.650398	36	550	11.7593	C36	1.87404	12	0.423018	0.0658811	2.56495	4.71661
2005	0.610634	38	600577	10.6112	C38	1.94674	5	0.372873	0.350525	1.79176	5.64545
2005	0.62669	39	2017	9.48453	C39	1.72142	7	0.39274	0.042029	2.07944	5.08644
2006	0.658106	13	639	9.15376	C13	1.22534	19	0.433104	0.0284958	2.99573	3.06197
2006	0.658106	14	600298	11.2528	C14	1.60124	8	0.433104	0.163823	2.19722	5.52275
2006	0.576057	15	568	10.9512	C15	2.02791	12	0.331842	0.193997	2.56495	5.25608
2006	0.638807	17	600987	11.5266	C17	1.63368	8	0.408074	0.0214336	2.19722	4.3592
2006	0.541521	22	600235	11.9153	C22	1.30456	8	0.293245	0.109947	2.19722	3.33057
2006	0.594422	25	600740	11.9905	C25	1.33816	10	0.353338	0.0480577	2.3979	-2.56299
2006	0.743343	26	737	12.1334	C26	1.56697	10	0.552559	0.0562815	2.3979	3.37719
2006	0.54119	27	600252	9.39398	C27	1.65242	13	0.292886	0.0695416	2.63906	4.02392
2006	0.535083	28	2064	11.1052	C28	1.45363	7	0.286314	0.130891	2.07944	4.56612
2006	0.55492	29	600469	11.9447	C29	1.99928	8	0.307936	0.061726	2.19722	1.90454
2006	0.82724	30	786	12.0874	C30	1.61983	9	0.684327	0.37057	2.30259	5.47411
2006	0.651146	31	600782	9.82907	C31	1.69512	10	0.423992	0.0622652	2.3979	-2.80458
2006	0.563166	32	600392	8.73706	C32	1.75397	8	0.317155	0.159009	2.19722	4.09061
2006	0.539819	33	2026	9.6163	C33	1.19005	8	0.291404	0.0160249	2.19722	4.17649
2006	0.613159	34	200706	10.6266	C34	2.04402	9	0.375964	0.0330838	2.30259	2.81992
2006	0.574877	35	925	8.02505	C35	1.76644	7	0.330484	0.115993	2.07944	5.1509
2006	0.650398	36	700	11.4931	C36	1.29254	18	0.423018	0.117149	2.94444	4.43013
2006	0.610634	38	600537	10.5147	C38	1.58302	6	0.372873	0.142446	1.94591	4.59763
2006	0.62669	39	21	11.3054	C39	2.2344	13	0.39274	0.0940613	2.63906	4.06363
2007	0.658106	13	600737	12.3192	C13	1.56094	14	0.433104	0.051748	2.70805	4.20033
2007	0.658106	14	2053	11.8895	C14	1.50115	5	0.433104	0.0559454	1.79176	2.14852
2007	0.576057	15	568	10.856	C15	2.4452	13	0.331842	0.244389	2.63906	5.71005
2007	0.638807	17	600493	11.0898	C17	1.35409	16	0.408074	0.0566268	2.83321	3.77937
2007	0.541521	22	600235	11.8357	C22	1.44554	9	0.293245	0.120609	2.30259	1.30635
2007	0.594422	25	600688	14.2381	C25	1.95265	14	0.353338	0.158396	2.70805	3.74837
2007	0.743343	26	912	12.2057	C26	1.83465	8	0.552559	0.0758351	2.19722	6.01984
2007	0.54119	27	600624	9.6169	C27	1.84033	17	0.292886	0.0543712	2.89037	3.03015
2007	0.535083	28	600346	9.53121	C28	1.78171	8	0.286314	0.0445851	2.19722	1.49079
2007	0.55492	29	600210	12.7767	C29	1.83361	8	0.307936	1.06258	2.19722	4.58066
2007	0.82724	30	12	13.1575	C30	1.79904	23	0.684327	0.110627	3.17805	4.05807
2007	0.651146	31	600808	15.2342	C31	1.70091	14	0.423992	0.162833	2.70805	4.31376
2007	0.563166	32	600110	10.5105	C32	1.52287	13	0.317155	0.121734	2.63906	2.21081
2007	0.539819	33	600992	9.74413	C33	1.65519	7	0.291404	0.0383582	2.07944	3.04436
2007	0.613159	34	777	9.44532	C34	1.67931	10	0.375964	0.10131	2.3979	4.96222
2007	0.574877	35	600343	10.2235	C35	1.35617	8	0.330484	0.0642754	2.19722	3.59522
2007	0.650398	36	581	11.6463	C36	1.67779	15	0.423018	0.217021	2.77259	5.91185
2007	0.610634	38	600112	9.08736	C38	1.62778	10	0.372873	0.062543	2.3979	3.13545
2007	0.62669	39	600363	10.6393	C39	1.77717	8	0.39274	0.0347193	2.19722	3.04366
2008	1.15817	13	639	8.98545	C13	1.26008	21	1.34137	0.0448168	3.09104	3.26621
2008	1.15817	14	600866	11.1317	C14	1.84145	16	1.34137	0.0518894	2.83321	3.34281
2008	1.07512	15	600189	11.5763	C15	1.42743	10	1.15589	0.0348552	2.3979	5.12375
2008	1.13468	17	600448	10.9229	C17	1.68286	9	1.28749	0.0478239	2.30259	2.7886
2008	1.04131	22	600103	11.6664	C22	1.47013	15	1.08432	0.111707	2.77259	4.77226
2008	1.09373	25	59	12.7721	C25	1.60882	11	1.19625	0.223356	2.48491	4.39276
2008	1.2331	26	2215	8.9851	C26	2.02189	3	1.52052	0.0236012	1.38629	4.79674
2008	1.03979	27	600789	11.8039	C27	1.42873	15	1.08116	0.0530862	2.77259	4.40137
2008	1.02173	28	600889	11.2932	C28	1.35418	16	1.04394	0.0734195	2.83321	3.93185
2008	1.05473	29	887	10.4033	C29	1.79736	10	1.11245	0.0336656	2.3979	4.319
2008	1.31077	30	2066	9.99894	C30	1.4189	7	1.71811	0.0730432	2.07944	3.0142
2008	1.14577	31	825	14.873	C31	2.04422	10	1.31278	0.240402	2.3979	3.86507
2008	1.05613	32	60	12.4538	C32	1.82673	14	1.11541	0.0879507	2.70805	5.05007
2008	1.03415	33	2150	9.91047	C33	1.51146	6	1.06947	0.0614072	1.94591	4.30324
2008	1.10241	34	600416	11.4056	C34	1.74887	9	1.21531	0.095354	2.30259	3.66371
2008	1.06544	35	2097	10.2866	C35	1.56042	7	1.13516	0.114086	2.07944	2.24092
2008	1.13268	36	600733	6.93368	C36	1.95371	16	1.28296	0.456294	2.83321	4.96163
2008	1.10573	38	600884	11.401	C38	1.66697	16	1.22264	0.0583621	2.83321	3.52947
2008	1.12443	39	600345	9.49829	C39	1.71002	12	1.26435	0.28376	2.56495	6.31093
2009	1.15817	13	895	12.0666	C13	2.12162	11	1.34137	0.0451128	2.48491	5.4703
2009	1.15817	14	2053	11.9128	C14	1.53429	7	1.34137	0.0518571	2.07944	2.14853
2009	1.07512	15	869	11.5097	C15	2.2139	12	1.15589	0.139112	2.56495	6.13602
2009	1.13468	17	982	10.1103	C17	1.31763	11	1.28749	0.0803403	2.48491	1.76273
2009	1.04131	22	600235	11.6943	C22	1.49792	11	1.08432	0.106981	2.48491	1.7345
2009	1.09373	25	637	9.91397	C25	1.98632	21	1.19625	0.0876429	3.09104	6.11001
2009	1.2331	26	893	10.8095	C26	2.279	11	1.52052	0.483251	2.48491	4.73066
2009	1.03979	27	423	10.4568	C27	2.44315	16	1.08116	0.0721799	2.83321	4.67087
2009	1.02173	28	936	11.2843	C28	1.62305	16	1.04394	0.144573	2.83321	3.19639
2009	1.05473	29	2263	11.811	C29	1.32349	9	1.11245	0.233073	2.30259	0.361512
2009	1.31077	30	600326	11.3026	C30	1.78999	10	1.71811	0.272647	2.3979	5.00191
2009	1.14577	31	898	15.4983	C31	1.86232	12	1.31278	0.326798	2.56495	4.66569
2009	1.05613	32	600110	10.6716	C32	1.41697	15	1.11541	0.155298	2.77259	2.57769
2009	1.03415	33	2026	9.77174	C33	1.57896	11	1.06947	0.0342873	2.48491	4.53998
2009	1.10241	34	837	10.4881	C34	1.93166	11	1.21531	0.0729538	2.48491	2.74505
2009	1.06544	35	600528	12.1062	C35	2.6128	10	1.13516	1.80865	2.3979	6.60781
2009	1.13268	36	600066	11.5648	C36	2.03293	16	1.28296	0.133609	2.83321	5.93632
2009	1.10573	38	2112	9.96749	C38	1.75318	8	1.22264	0.136281	2.19722	4.25408
2009	1.12443	39	2199	10.1121	C39	1.25684	10	1.26435	0.0437515	2.3979	1.32126
2010	1.15817	13	300138	9.68143	C13	1.42991	1	1.34137	0.256465	0.693147	4.56171
2010	1.15817	14	2053	11.8592	C14	1.48935	8	1.34137	0.0582871	2.19722	2.41719
2010	1.07512	15	600702	11.1256	C15	1.43815	17	1.15589	0.0959074	2.89037	4.08012
2010	1.13468	17	2397	10.4402	C17	1.48887	5	1.28749	0.0810024	1.79176	1.13923
2010	1.04131	22	2067	12.3862	C22	1.5657	9	1.08432	0.323361	2.30259	4.61361
2010	1.09373	25	600997	13.5767	C25	1.78068	9	1.19625	0.127712	2.30259	3.5179
2010	1.2331	26	2398	9.88785	C26	1.77741	6	1.52052	0.127664	1.94591	3.01801
2010	1.03979	27	2349	8.95699	C27	1.89131	3	1.08116	0.0680105	1.38629	4.30491
2010	1.02173	28	301	10.4183	C28	2.15498	12	1.04394	0.604608	2.56495	6.15883
2010	1.05473	29	600469	12.5557	C29	1.9984	12	1.11245	0.11138	2.56495	4.49883
2010	1.31077	30	401	14.1148	C30	1.74639	16	1.71811	0.191543	2.83321	3.77214
2010	1.14577	31	600399	12.086	C31	1.64936	11	1.31278	0.078219	2.48491	1.23803
2010	1.05613	32	2501	10.8008	C32	1.53291	9	1.11541	0.208764	2.30259	3.7559
2010	1.03415	33	2084	11.0306	C33	1.69891	7	1.06947	0.0552187	2.07944	4.10749
2010	1.10241	34	2537	9.36174	C34	2.2166	6	1.21531	0.117263	1.94591	3.27327
2010	1.06544	35	2278	9.39806	C35	2.08184	17	1.13516	0.182979	2.89037	2.10991
2010	1.13268	36	600501	11.24	C36	1.77477	11	1.28296	0.127072	2.48491	5.26122
2010	1.10573	38	2473	8.32261	C38	1.41488	6	1.22264	0.0451681	1.94591	3.695
2010	1.12443	39	600288	10.7667	C39	1.91402	12	1.26435	0.119701	2.56495	4.4032
2011	1.15817	13	600811	10.2866	C13	1.91205	19	1.34137	0.385889	2.99573	4.41079
2011	1.15817	14	600784	10.4756	C14	1.93965	18	1.34137	0.0959924	2.94444	4.18582
2011	1.07512	15	600519	13.2041	C15	3.13457	12	1.15589	0.304651	2.56495	6.17023
2011	1.13468	17	726	12.7617	C17	1.75033	18	1.28749	0.0468137	2.94444	5.51865
2011	1.04131	22	600433	10.7697	C22	1.48949	18	1.08432	0.172917	2.94444	3.2816
2011	1.09373	25	819	9.57461	C25	2.12664	21	1.19625	0.111954	3.09104	5.3857
2011	1.2331	26	600500	13.0392	C26	2.31238	13	1.52052	0.246235	2.63906	4.78693
2011	1.03979	27	2166	9.70982	C27	0.776222	11	1.08116	0.239928	2.48491	3.33853
2011	1.02173	28	601233	12.5764	C28	1.96155	12	1.04394	0.0936021	2.56495	2.56345
2011	1.05473	29	600469	12.4955	C29	2.0386	13	1.11245	0.119692	2.63906	4.38656
2011	1.31077	30	2080	11.6155	C30	1.78684	10	1.71811	0.127229	2.3979	4.25896
2011	1.14577	31	601003	13.5825	C31	2.06644	11	1.31278	0.19774	2.48491	3.86725
2011	1.05613	32	60	12.9067	C32	2.04893	17	1.11541	0.126897	2.89037	5.39947
2011	1.03415	33	2443	9.76403	C33	2.01945	9	1.06947	0.121744	2.30259	4.11447
2011	1.10241	34	300185	11.5191	C34	1.64974	9	1.21531	0.349494	2.30259	5.32724
2011	1.06544	35	2337	10.2054	C35	1.35359	11	1.13516	0.129349	2.48491	2.16058
2011	1.13268	36	600066	11.5235	C36	2.36211	18	1.28296	0.110456	2.94444	6.21455
2011	1.10573	38	600152	11.2972	C38	2.03753	18	1.22264	0.0462667	2.94444	3.83741
2011	1.12443	39	2025	10.7906	C39	1.76152	10	1.26435	0.165436	2.3979	4.71448
2012	0.909638	13	639	10.9719	C13	1.85145	25	0.827441	0.0750706	3.2581	3.67044
2012	0.909638	14	2481	11.0786	C14	1.66271	20	0.827441	0.269839	3.04452	4.28555
2012	0.825733	15	2646	10.193	C15	2.1725	7	0.681835	0.133181	2.07944	4.43648
2012	0.886301	17	2193	10.9053	C17	1.45034	19	0.785529	0.086713	2.99573	2.86667
2012	0.79138	22	2228	11.0009	C22	2.05276	5	0.626282	0.0340269	1.79176	1.86869
2012	0.844126	25	600997	13.6402	C25	1.9112	11	0.712549	0.172471	2.48491	3.80178
2012	0.986468	26	990	11.0237	C26	1.78019	14	0.973119	0.120906	2.70805	3.45123
2012	0.791101	27	600385	6.75091	C27	1.15115	20	0.625841	0.011424	3.04452	7.18555
2012	0.771943	28	420	11.7694	C28	1.59437	19	0.595896	0.091405	2.99573	4.69645
2012	0.805239	29	2324	10.292	C29	2.00059	13	0.648409	0.201631	2.63906	4.49329
2012	1.06412	30	2571	10.5712	C30	1.74908	10	1.13236	0.0721947	2.3979	4.83946
2012	0.89637	31	600117	13.6336	C31	2.15341	15	0.803479	0.14354	2.77259	1.37616
2012	0.806731	32	629	13.6922	C32	2.11796	19	0.650815	0.191415	2.99573	4.30082
2012	0.784472	33	778	14.0715	C33	2.29668	15	0.615397	0.184085	2.77259	5.07138
2012	0.854532	34	2009	11.1003	C34	1.80547	12	0.730226	0.395516	2.56495	5.58975
2012	0.816178	35	300293	7.76755	C35	1.82807	8	0.666146	0.27451	2.19722	2.09874
2012	0.884261	36	2284	10.9784	C36	2.25539	12	0.781917	0.0914272	2.56495	4.55342
2012	0.857051	38	2576	9.86655	C38	2.04522	24	0.734537	0.0694512	3.21888	3.80644
2012	0.876654	39	2389	10.2266	C39	1.29742	6	0.768522	0.248923	1.94591	4.83408
2013	0.909638	13	300175	10.0633	C13	1.4794	11	0.827441	0.294664	2.48491	3.65762
2013	0.909638	14	600073	11.6567	C14	1.93523	16	0.827441	0.070194	2.83321	3.62611
2013	0.825733	15	600132	12.1734	C15	1.88098	20	0.681835	0.0740221	3.04452	5.02623
2013	0.886301	17	2397	10.8272	C17	1.81554	8	0.785529	0.0740534	2.19722	3.21151
2013	0.79138	22	600793	5.81236	C22	0.104998	24	0.626282	0.0931821	3.21888	4.65214
2013	0.844126	25	723	9.80344	C25	3.02469	21	0.712549	0.134764	3.09104	4.80471
2013	0.986468	26	2004	11.6543	C26	1.9177	12	0.973119	0.153444	2.56495	4.68156
2013	0.791101	27	600594	10.719	C27	2.77366	13	0.625841	0.0627868	2.63906	3.62207
2013	0.771943	28	600063	12.781	C28	1.53585	16	0.595896	0.123915	2.83321	2.9426
2013	0.805239	29	300230	9.88307	C29	1.73898	11	0.648409	0.110594	2.48491	1.08414
2013	1.06412	30	600720	13.38	C30	1.88099	17	1.13236	0.168244	2.89037	5.03712
2013	0.89637	31	601003	13.8814	C31	2.42042	13	0.803479	0.252729	2.63906	3.65228
2013	0.806731	32	2379	11.9533	C32	1.69564	6	0.650815	0.370843	1.94591	1.98069
2013	0.784472	33	2026	9.96377	C33	1.67556	15	0.615397	0.0367256	2.77259	3.98052
2013	0.854532	34	2559	10.538	C34	1.5695	13	0.730226	0.138338	2.63906	4.93341
2013	0.816178	35	601106	13.4762	C35	2.23023	5	0.666146	0.304903	1.79176	5.31203
2013	0.884261	36	601633	14.1978	C36	2.09619	15	0.781917	0.0812819	2.77259	5.1068
2013	0.857051	38	2005	12.7455	C38	1.52863	17	0.734537	0.104484	2.89037	3.88686
2013	0.876654	39	2635	9.96251	C39	1.80062	14	0.768522	0.116909	2.70805	4.58625
2014	0.909638	13	2604	10.9353	C13	1.52372	13	0.827441	0.275551	2.63906	4.78154
2014	0.909638	14	300146	10.666	C14	2.3054	9	0.827441	0.13392	2.30259	5.17755
2014	0.825733	15	600189	11.7495	C15	1.426	16	0.681835	0.0761469	2.83321	4.84108
2014	0.886301	17	603889	10.4419	C17	1.73018	19	0.785529	0.078564	2.99573	5.12969
2014	0.79138	22	2521	11.4747	C22	1.8067	13	0.626282	0.219128	2.63906	4.9903
2014	0.844126	25	698	12.9098	C25	1.83759	21	0.712549	0.222508	3.09104	1.24738
2014	0.986468	26	2092	14.5323	C26	1.59013	13	0.973119	0.342447	2.63906	2.34535
2014	0.791101	27	600267	13.0738	C27	1.96049	16	0.625841	0.195373	2.83321	5.66165
2014	0.771943	28	601233	13.6657	C28	1.79906	15	0.595896	0.0912447	2.77259	2.56141
2014	0.805239	29	600210	12.8831	C29	1.70164	15	0.648409	0.127393	2.77259	4.4352
2014	1.06412	30	2233	12.4449	C30	1.82031	7	1.13236	0.16453	2.07944	5.67747
2014	0.89637	31	600808	15.125	C31	1.7509	21	0.803479	0.169658	3.09104	4.2851
2014	0.806731	32	300337	11.1975	C32	1.88023	16	0.650815	0.305222	2.83321	3.80546
2014	0.784472	33	2743	10.8541	C33	1.75954	10	0.615397	0.195552	2.3979	5.53021
2014	0.854532	34	2050	12.1796	C34	2.04789	13	0.730226	0.498984	2.63906	6.78993
2014	0.816178	35	300293	9.1017	C35	2.45892	10	0.666146	0.464814	2.3979	0.295978
2014	0.884261	36	30	11.8324	C36	1.90989	21	0.781917	0.114614	3.09104	3.80668
2014	0.857051	38	300129	11.0256	C38	1.83372	13	0.734537	0.319246	2.63906	4.95188
2014	0.876654	39	2528	9.20813	C39	2.27714	6	0.768522	0.17964	1.94591	6.22761
2015	0.909638	13	895	13.979	C13	1.99148	17	0.827441	0.0446727	2.89037	4.82553
2015	0.909638	14	2719	10.0616	C14	1.73453	13	0.827441	0.0529674	2.63906	2.96234
2015	0.825733	15	600962	10.9787	C15	1.65717	14	0.681835	0.0993857	2.70805	4.81422
2015	0.886301	17	600987	11.9377	C17	2.17928	17	0.785529	0.054506	2.89037	5.26911
2015	0.79138	22	2565	11.1062	C22	1.83246	11	0.626282	0.147867	2.48491	4.61297
2015	0.844126	25	2778	9.16417	C25	1.98582	17	0.712549	0.557367	2.89037	4.55567
2015	0.986468	26	600075	11.3374	C26	1.90461	18	0.973119	0.216863	2.94444	5.19334
2015	0.791101	27	813	11.1683	C27	1.69767	20	0.625841	0.172401	3.04452	4.84747
2015	0.771943	28	2206	11.6879	C28	1.63664	14	0.595896	0.176514	2.70805	5.36512
2015	0.805239	29	973	11.7273	C29	1.72326	27	0.648409	0.125571	3.33221	5.08029
2015	1.06412	30	300234	9.17404	C30	1.96537	12	1.13236	0.150263	2.56495	5.4131
2015	0.89637	31	708	12.2672	C31	1.89889	22	0.803479	0.135163	3.13549	3.32067
2015	0.806731	32	2540	10.8753	C32	1.87296	14	0.650815	0.139184	2.70805	5.07348
2015	0.784472	33	2545	10.8886	C33	1.41561	19	0.615397	0.19882	2.99573	4.70681
2015	0.854532	34	300024	10.7056	C34	1.77552	15	0.730226	0.211989	2.77259	2.31225
2015	0.816178	35	2611	10.8983	C35	1.90049	19	0.666146	0.204354	2.99573	5.69546
2015	0.884261	36	2355	11.3791	C36	2.26537	16	0.781917	0.146181	2.83321	3.32878
2015	0.857051	38	2005	12.8119	C38	1.75748	19	0.734537	0.124967	2.99573	4.04175
2015	0.876654	39	63	13.5531	C39	2.30133	18	0.768522	0.142863	2.94444	6.05152
2016	1.15647	13	529	9.77816	C13	2.04442	24	1.33743	0.176058	3.21888	5.80458
2016	1.15647	14	603866	11.4963	C14	1.89325	19	1.33743	0.0250972	2.99573	0.430833
2016	1.07767	15	600197	10.45	C15	2.11384	17	1.16138	0.164609	2.89037	6.66805
2016	1.13877	17	2144	10.3175	C17	1.65569	19	1.29679	0.28498	2.99573	5.06261
2016	1.04011	22	603022	9.81056	C22	1.53823	17	1.08184	0.0623585	2.89037	3.47971
2016	1.08557	25	637	10.5446	C25	2.00872	28	1.17846	0.204447	3.3673	4.64033
2016	1.23797	26	2805	9.93349	C26	1.36081	16	1.53257	0.147002	2.83321	4.3742
2016	1.04361	27	600566	11.8719	C27	2.85593	19	1.08912	0.0974524	2.99573	5.36816
2016	1.02132	28	2427	11.9685	C28	1.63114	13	1.04309	0.212755	2.63906	4.3075
2016	1.05444	29	300325	10.7558	C29	2.08492	21	1.11184	0.50049	3.09104	3.09526
2016	1.31142	30	600720	13.3916	C30	2.19455	20	1.71983	0.168178	3.04452	4.18565
2016	1.13527	31	600507	12.3704	C31	2.23453	17	1.28883	0.114216	2.89037	5.78219
2016	1.06041	32	2379	9.8077	C32	1.81421	9	1.12447	0.488007	2.30259	3.75719
2016	1.0394	33	600615	8.2836	C33	1.89925	24	1.08035	0.33515	3.21888	5.38107
2016	1.11169	34	600841	11.796	C34	1.72083	23	1.23585	0.303734	3.17805	5.60788
2016	1.07505	35	2535	11.9906	C35	1.49415	14	1.15574	0.415586	2.70805	4.67555
2016	1.15027	36	600741	14.1957	C36	2.32631	24	1.32313	0.354289	3.21888	6.99189
2016	1.11753	38	600590	11.1908	C38	1.89324	20	1.24887	0.28249	3.04452	3.52195
2016	1.1317	39	300393	11.1401	C39	1.59424	8	1.28075	0.223416	2.19722	4.74886
2017	1.15647	13	603536	10.7489	C13	1.57854	12	1.33743	0.0554251	2.56495	5.25219
2017	1.15647	14	2329	11.1368	C14	1.8648	16	1.33743	0.2706	2.83321	4.73535
2017	1.07767	15	600197	10.5297	C15	1.95286	18	1.16138	0.148546	2.94444	6.55422
2017	1.13877	17	2042	12.9903	C17	1.5614	17	1.29679	0.0648352	2.89037	3.6383
2017	1.04011	22	200986	12.3468	C22	1.68701	18	1.08184	0.280868	2.94444	5.00445
2017	1.08557	25	600725	4.16727	C25	2.57344	21	1.17846	0.119181	3.09104	0.0110022
2017	1.23797	26	600352	13.281	C26	2.08634	19	1.53257	0.531996	2.99573	6.17578
2017	1.04361	27	518	8.90077	C27	2.37886	25	1.08912	0.332724	3.2581	3.80223
2017	1.02132	28	600346	13.7563	C28	2.79074	18	1.04309	0.151417	2.94444	4.19534
2017	1.05444	29	300478	8.80765	C29	2.43039	13	1.11184	0.199979	2.63906	4.71302
2017	1.31142	30	603268	10.042	C30	1.70582	15	1.71983	0.0821285	2.77259	4.53793
2017	1.13527	31	601005	14.3806	C31	3.80563	20	1.28883	0.380013	3.04452	6.73662
2017	1.06041	32	600110	12.1322	C32	1.17477	23	1.12447	0.404234	3.17805	4.78852
2017	1.0394	33	603577	10.1187	C33	1.41445	13	1.08035	0.152693	2.63906	5.17047
2017	1.11169	34	600444	9.13129	C34	1.78642	17	1.23585	0.175328	2.89037	4.50594
2017	1.07505	35	300527	10.5224	C35	1.97235	10	1.15574	0.229918	2.3979	5.49174
2017	1.15027	36	603758	11.4895	C36	1.73007	22	1.32313	0.143349	3.13549	4.31064
2017	1.11753	38	2879	9.81446	C38	2.0897	20	1.24887	0.196456	3.04452	4.97718
2017	1.1317	39	300219	11.5889	C39	1.91632	13	1.28075	0.122855	2.63906	5.13906
2018	1.15647	13	2557	11.5306	C13	1.92017	17	1.33743	0.107825	2.89037	4.90693
2018	0.654085	14	603043	10.5536	C14	2.15328	26	0.427827	0.0553314	3.29584	5.07656
2018	1.07767	15	2568	11.3816	C15	1.66004	21	1.16138	0.175604	3.09104	5.51332
2018	1.13877	17	726	13.2619	C17	1.81311	25	1.29679	0.0407634	3.2581	4.81635
2018	1.04011	22	600567	14.0652	C22	2.07895	19	1.08184	0.323743	2.99573	5.17243
2018	1.08557	25	600997	13.8567	C25	2.1097	17	1.17846	0.227028	2.89037	3.24623
2018	1.23797	26	525	12.8762	C26	2.37963	27	1.53257	0.372725	3.33221	4.55636
2018	1.04361	27	300497	10.8446	C27	2.27868	16	1.08912	0.155448	2.83321	5.08319
2018	1.02132	28	949	12.9651	C28	2.06207	25	1.04309	0.0854626	3.2581	2.93429
2018	1.05444	29	2735	9.64794	C29	1.7936	21	1.11184	0.0630395	3.09104	3.97282
2018	1.31142	30	300748	10.3997	C30	1.79873	10	1.71983	0.104402	2.3979	4.80427
2018	1.13527	31	959	15.9163	C31	2.98601	19	1.28883	0.756389	2.99573	5.16611
2018	1.06041	32	2532	11.1401	C32	1.67704	21	1.12447	0.0816232	3.09104	4.80066
2018	1.0394	33	2760	10.4848	C33	1.43302	21	1.08035	0.137553	3.09104	5.61023
2018	1.11169	34	300470	9.87868	C34	2.65687	25	1.23585	0.144026	3.2581	5.17209
2018	1.07505	35	300382	10.1646	C35	1.74555	14	1.15574	0.191692	2.70805	5.52384
2018	1.15027	36	581	12.5089	C36	2.13563	26	1.32313	0.378342	3.29584	6.31643
2018	1.11753	38	600379	9.92782	C38	2.40262	21	1.24887	0.0565838	3.09104	4.71496
2018	1.1317	39	2906	11.3821	C39	1.7879	25	1.28075	0.0734793	3.2581	4.94051
2019	1.15647	13	600191	9.16848	C13	1.03507	21	1.33743	0.41271	3.09104	4.15243
2019	0.654085	14	603755	8.44645	C14	2.09206	18	0.427827	0.198579	2.94444	5.52848
2019	1.07767	15	603589	11.9985	C15	2.56446	17	1.16138	0.24666	2.89037	4.71527
2019	1.13877	17	600448	11.4766	C17	1.62775	20	1.29679	0.0778883	3.04452	-1.98524
2019	1.04011	22	2228	11.7307	C22	2.16295	12	1.08184	0.0761317	2.56495	4.03903
2019	1.08557	25	600997	13.8267	C25	2.13356	18	1.17846	0.216487	2.94444	3.66154
2019	1.23797	26	2258	12.3346	C26	2.0545	12	1.53257	0.164639	2.56495	5.73805
2019	1.04361	27	600750	11.5739	C27	2.40343	23	1.08912	0.125407	3.17805	5.69427
2019	1.02132	28	301	14.1048	C28	1.86926	21	1.04309	0.219963	3.09104	4.82161
2019	1.05444	29	603726	10.755	C29	2.21819	21	1.11184	0.0606528	3.09104	4.49848
2019	1.31142	30	600668	11.7718	C30	2.18301	30	1.71983	0.257898	3.43399	5.45916
2019	1.13527	31	2110	13.8483	C31	2.1316	18	1.28883	0.256851	2.94444	5.06184
2019	1.06041	32	688122	11.4305	C32	1.71277	16	1.12447	0.582895	2.83321	6.28981
2019	1.0394	33	2032	11.4175	C33	2.32718	21	1.08035	0.0963875	3.09104	5.47128
2019	1.11169	34	530	11.5053	C34	1.96852	26	1.23585	0.349273	3.29584	5.27167
2019	1.07505	35	603012	11.032	C35	2.06672	16	1.15574	0.317413	2.83321	5.49583
2019	1.15027	36	603306	11.1126	C36	2.02221	17	1.32313	0.154272	2.89037	5.63769
2019	1.11753	38	300153	9.60294	C38	1.86945	17	1.24887	0.327254	2.89037	4.47351
2019	1.1317	39	300627	8.75756	C39	2.40352	16	1.28075	0.135994	2.83321	6.02739
2020	1.15647	13	2100	12.8134	C13	1.91408	20	1.33743	0.473204	3.04452	7.25294
2020	0.654085	14	603697	10.2468	C14	1.76496	13	0.427827	0.129287	2.63906	4.87176
2020	1.07767	15	2461	12.5879	C15	1.83924	18	1.16138	0.285136	2.94444	5.81841
2020	1.13877	17	2397	11.5435	C17	1.88333	15	1.29679	0.107378	2.77259	2.57109
2020	1.04011	22	605377	11.2285	C22	1.69282	11	1.08184	0.398635	2.48491	5.19171
2020	1.08557	25	601015	13.3965	C25	1.99729	17	1.17846	0.234043	2.89037	4.84598
2020	1.23797	26	2734	12.1904	C26	2.20402	24	1.53257	0.122255	3.21888	5.82052
2020	1.04361	27	2435	11.4688	C27	2.103	21	1.08912	0.330323	3.09104	5.11032
2020	1.02132	28	703	15.2405	C28	1.98973	30	1.04309	0.508209	3.43399	5.05926
2020	1.05444	29	2014	11.3542	C29	1.98368	28	1.11184	0.137553	3.3673	5.87837
2020	1.31142	30	603725	10.8198	C30	1.74313	20	1.71983	0.132697	3.04452	5.12239
2020	1.13527	31	600569	14.118	C31	1.91489	27	1.28883	0.263943	3.33221	4.34642
2020	1.06041	32	2171	12.1662	C32	2.11136	18	1.12447	0.175109	2.94444	4.78073
2020	1.0394	33	2545	12.3599	C33	1.83951	24	1.08035	0.714158	3.21888	4.94635
2020	1.11169	34	688360	9.40523	C34	1.73181	19	1.23585	0.158541	2.99573	5.12965
2020	1.07505	35	680	11.8207	C35	2.18725	27	1.15574	0.177024	3.33221	5.10293
2020	1.15027	36	600501	11.5023	C36	1.93695	21	1.32313	0.225128	3.09104	5.27867
2020	1.11753	38	688390	10.2231	C38	2.26166	10	1.24887	0.163348	2.3979	5.49919
2020	1.1317	39	2962	10.6231	C39	1.71611	8	1.28075	0.151337	2.19722	4.57493
1999	0.809463	13	600191	9.40903	C13	1.12768	1	0.65523	0.0460508	0.693147	3.62784
1999	0.809463	13	895	10.6391	C13	1.46762	1	0.65523	0.0199317	0.693147	3.46425
1999	0.809463	13	505	9.15149	C13	1.35076	11	0.65523	2.4979	2.48491	6.05011
1999	0.809463	13	876	9.34669	C13	1.68437	1	0.65523	0.0331059	0.693147	3.16764
1999	0.809463	13	600127	9.43418	C13	1.60221	1	0.65523	0.051746	0.693147	3.22815
1999	0.809463	13	702	9.4497	C13	1.84702	2	0.65523	0.096415	1.09861	3.9858
1999	0.809463	13	600811	11.5016	C13	1.47829	7	0.65523	0.18775	2.07944	3.98001
1999	0.809463	13	48	10.4829	C13	1.70615	5	0.65523	0.24726	1.79176	4.77279
1999	0.809463	13	911	10.7242	C13	1.43628	0	0.65523	0.0197186	0	3.57772
1999	0.809463	14	600887	10.2933	C14	1.713	6	0.65523	0.0179261	1.94591	3.7603
1999	0.809463	14	600882	9.91578	C14	1.16133	11	0.65523	0.026565	2.48491	3.37064
1999	0.809463	14	600073	10.0582	C14	1.44479	2	0.65523	0.035495	1.09861	2.86153
1999	0.809463	14	600186	11.4047	C14	1.62523	1	0.65523	0.0349801	0.693147	3.80053
1999	0.809463	14	600784	9.96331	C14	0.969504	6	0.65523	0.0992927	1.94591	2.99871
1999	0.809463	14	716	8.77606	C14	1.25509	6	0.65523	0.13882	1.94591	2.6403
1999	0.809463	14	600872	10.5965	C14	1.49648	6	0.65523	0.0366159	1.94591	2.54562
1999	0.634055	15	799	10.4755	C15	1.75161	2	0.402026	0.0611279	1.09861	4.26072
1999	0.634055	15	600197	9.45049	C15	1.80089	0	0.402026	0.0648254	0	4.924
1999	0.634055	15	600059	10.3904	C15	1.32103	2	0.402026	0.0607571	1.09861	4.76658
1999	0.634055	15	600189	10.326	C15	1.1174	1	0.402026	0.0169883	0.693147	3.74791
1999	0.634055	15	860	10.3131	C15	1.45136	1	0.402026	0.0485688	0.693147	4.98511
1999	0.634055	15	600702	10.8496	C15	1.45579	6	0.402026	0.0382933	1.94591	4.76663
1999	0.634055	15	596	10.3865	C15	1.73049	3	0.402026	0.0248503	1.38629	3.8595
1999	0.634055	15	600132	10.628	C15	1.35082	6	0.402026	0.0820042	1.94591	4.29085
1999	0.634055	15	600616	8.73817	C15	1.56076	7	0.402026	0.0220728	2.07944	-0.609821
1999	0.634055	15	568	10.7004	C15	1.82788	5	0.402026	0.0754454	1.79176	4.03824
1999	0.634055	15	600779	10.4677	C15	1.66978	6	0.402026	0.0393806	1.94591	4.97385
1999	0.634055	15	929	10.0989	C15	1.21707	6	0.402026	0.0359027	1.94591	4.87391
1999	0.634055	15	600809	10.6478	C15	1.84747	6	0.402026	0.0346953	1.94591	5.13342
1999	0.634055	15	858	11.6995	C15	1.71964	1	0.402026	0.0484832	0.693147	5.11448
1999	0.634055	15	600084	10.0673	C15	1.29634	2	0.402026	0.0400723	1.09861	2.61878
1999	0.634055	15	600199	10.1595	C15	1.66684	1	0.402026	0.0370949	0.693147	4.44502
1999	0.634055	15	848	9.88279	C15	1.77071	2	0.402026	0.0404181	1.09861	3.77643
1999	0.726246	17	600156	10.5977	C17	1.51753	1	0.527433	0.0234852	0.693147	3.13225
1999	0.726246	17	955	9.97713	C17	1.33725	0	0.527433	0.172158	0	2.93664
1999	0.726246	17	600689	9.72967	C17	1.24625	6	0.527433	0.051216	1.94591	2.50686
1999	0.726246	17	611	10.2757	C17	1.05919	6	0.527433	0.0177218	1.94591	2.02767
1999	0.726246	17	850	9.95562	C17	1.41166	1	0.527433	0.0093413	0.693147	3.83284
1999	0.726246	17	600626	10.7318	C17	1.74914	13	0.527433	0.0532481	2.63906	2.61717
1999	0.726246	17	600220	9.42806	C17	1.7683	0	0.527433	0.0675549	0	4.95684
1999	0.564749	22	600793	10.5213	C22	1.15072	10	0.318942	0.0286582	2.3979	3.10843
1999	0.564749	22	699	10.0399	C22	1.79685	5	0.318942	0.0887268	1.79176	4.14435
1999	0.564749	22	600069	10.2554	C22	1.21779	2	0.318942	0.0754428	1.09861	2.6977
1999	0.62109	25	600065	10.1395	C25	1.24945	6	0.385752	0.109265	1.94591	2.68247
1999	0.62109	25	763	11.9365	C25	1.81458	2	0.385752	0.0797977	1.09861	4.10445
1999	0.62109	25	819	9.34514	C25	1.54334	9	0.385752	0.059748	2.30259	4.26385
1999	0.62109	25	600725	8.90087	C25	1.19759	3	0.385752	0.0188995	1.38629	3.30477
1999	0.62109	25	866	13.4664	C25	1.50332	1	0.385752	0.0933774	0.693147	2.14126
1999	0.62109	25	698	11.6042	C25	1.21771	6	0.385752	0.0753713	1.94591	3.68384
1999	0.62109	25	723	9.81228	C25	1.29877	7	0.385752	0.0344989	2.07944	3.02078
1999	0.62109	25	637	9.68557	C25	1.76577	11	0.385752	0.0844506	2.48491	5.31135
1999	0.62109	25	600792	8.06875	C25	1.11835	2	0.385752	0.0223137	1.09861	4.09588
1999	0.860134	26	920	10.0478	C26	1.11119	0	0.739831	0.028924	0	2.56261
1999	0.860134	26	525	8.50968	C26	1.40936	8	0.739831	0.0248294	2.19722	3.62677
1999	0.860134	26	600722	10.9532	C26	1.33137	5	0.739831	0.112804	1.79176	-0.989958
1999	0.860134	26	912	12.1526	C26	1.7203	0	0.739831	0.147925	0	4.84809
1999	0.860134	26	600746	9.16967	C26	1.28429	3	0.739831	0.0353693	1.38629	2.25284
1999	0.860134	26	600800	9.9858	C26	1.26823	6	0.739831	0.0574883	1.94591	3.48565
1999	0.860134	26	600181	9.50368	C26	1.73973	1	0.739831	0.0354064	0.693147	3.12814
1999	0.860134	26	600075	10.7109	C26	1.32108	2	0.739831	0.0282903	1.09861	3.37485
1999	0.860134	26	737	11.2381	C26	1.54418	3	0.739831	0.036597	1.38629	3.12813
1999	0.860134	26	691	8.56742	C26	2.51254	7	0.739831	0.0871697	2.07944	2.84543
1999	0.860134	26	683	11.6726	C26	1.06982	2	0.739831	0.0370953	1.09861	2.83893
1999	0.860134	26	881	10.1937	C26	1.52195	6	0.739831	0.127619	1.94591	5.22781
1999	0.860134	26	408	10.4055	C26	1.37756	3	0.739831	0.0128906	1.38629	3.79112
1999	0.860134	26	565	9.42172	C26	1.70823	7	0.739831	0.0223021	2.07944	3.05439
1999	0.860134	26	422	10.6725	C26	1.40832	7	0.739831	0.0688266	2.07944	1.08635
1999	0.860134	26	600623	12.4863	C26	0.914686	7	0.739831	0.0715803	2.07944	3.54092
1999	0.860134	26	822	11.1306	C26	1.44044	1	0.739831	0.0422696	0.693147	3.22925
1999	0.860134	26	600135	9.47322	C26	1.8347	1	0.739831	0.0783327	0.693147	3.26299
1999	0.860134	26	635	9.35365	C26	1.29065	3	0.739831	0.0235699	1.38629	2.97129
1999	0.860134	26	830	11.5171	C26	1.42691	1	0.739831	0.0382228	0.693147	2.37788
1999	0.860134	26	893	10.0378	C26	1.45954	1	0.739831	0.0658386	0.693147	3.10918
1999	0.860134	26	600091	9.9764	C26	1.27503	2	0.739831	0.0331413	1.09861	0.691736
1999	0.860134	26	792	10.4483	C26	1.60247	2	0.739831	0.050444	1.09861	2.47933
1999	0.860134	26	578	9.38162	C26	1.21732	4	0.739831	0.0714663	1.60944	4.13549
1999	0.860134	26	930	9.95345	C26	1.54882	1	0.739831	0.0523149	0.693147	-0.102075
1999	0.860134	26	523	10.008	C26	1.42682	21	0.739831	0.0894455	3.09104	5.96923
1999	0.860134	26	600796	8.9752	C26	1.54704	6	0.739831	0.0553122	1.94591	4.35404
1999	0.860134	26	600727	10.9936	C26	1.55012	3	0.739831	0.11165	1.38629	3.74535
1999	0.860134	26	600096	10.8333	C26	1.70755	2	0.739831	0.139468	1.09861	1.88357
1999	0.860134	26	600691	8.42659	C26	1.29357	11	0.739831	0.009536	2.48491	3.72528
1999	0.860134	26	600078	10.089	C26	1.17503	5	0.739831	0.034355	1.79176	2.82308
1999	0.860134	26	553	10.7732	C26	1.38183	6	0.739831	0.0557877	1.94591	1.76322
1999	0.860134	26	600618	12.3769	C26	1.45409	7	0.739831	0.0825342	2.07944	2.88758
1999	0.860134	26	600165	10.1487	C26	1.09977	1	0.739831	0.0270941	0.693147	2.15302
1999	0.860134	26	600731	9.55495	C26	1.38489	5	0.739831	0.0379503	1.79176	0.511347
1999	0.860134	26	731	10.3462	C26	1.44798	5	0.739831	0.0597644	1.79176	3.77389
1999	0.860134	26	600714	9.00837	C26	1.02945	3	0.739831	0.0209948	1.38629	2.73533
1999	0.860134	26	600160	11.0107	C26	1.37542	1	0.739831	0.0188097	0.693147	1.98692
1999	0.860134	26	600844	9.92802	C26	1.18853	6	0.739831	0.0363662	1.94591	1.15977
1999	0.573885	27	513	10.6838	C27	1.93437	7	0.329344	0.0660945	2.07944	5.04767
1999	0.573885	27	600842	9.84222	C27	1.53773	6	0.329344	0.272029	1.94591	5.78006
1999	0.573885	27	813	10.2366	C27	1.71085	4	0.329344	0.0440493	1.60944	3.80156
1999	0.573885	27	600752	9.89448	C27	1.32746	6	0.329344	0.0567933	1.94591	2.71614
1999	0.573885	27	623	9.96869	C27	1.86694	6	0.329344	0.0578079	1.94591	2.88279
1999	0.573885	27	766	9.62886	C27	1.93483	6	0.329344	0.0621227	1.94591	2.79778
1999	0.573885	27	566	10.0548	C27	2.08541	7	0.329344	0.136527	2.07944	2.40299
1999	0.573885	27	518	8.85459	C27	1.26515	7	0.329344	0.0282181	2.07944	4.30238
1999	0.573885	27	600771	9.31953	C27	1.34506	3	0.329344	0.0360085	1.38629	2.3045
1999	0.573885	27	600222	9.19029	C27	2.09898	1	0.329344	0.0528874	0.693147	3.23604
1999	0.573885	27	952	9.42797	C27	1.62059	6	0.329344	0.040322	1.94591	2.82275
1999	0.573885	27	756	10.7304	C27	1.64999	6	0.329344	0.0270947	1.94591	2.56558
1999	0.573885	27	600129	10.905	C27	1.58888	6	0.329344	0.0225554	1.94591	2.81615
1999	0.573885	27	919	9.3706	C27	1.79419	1	0.329344	0.089066	0.693147	3.01108
1999	0.573885	27	600664	11.7168	C27	1.73192	8	0.329344	0.0247349	2.19722	5.30123
1999	0.573885	27	600062	10.2414	C27	1.61236	2	0.329344	0.0209593	1.09861	2.68093
1999	0.573885	27	600079	8.81038	C27	1.3507	6	0.329344	0.0555906	1.94591	2.56984
1999	0.573885	27	423	9.54715	C27	1.55779	6	0.329344	0.0371934	1.94591	4.94181
1999	0.573885	27	600216	10.5345	C27	1.56544	2	0.329344	0.0484457	1.09861	3.81206
1999	0.573885	27	597	10.7662	C27	1.33231	6	0.329344	0.0274288	1.94591	4.18335
1999	0.573885	27	600201	8.91904	C27	1.09014	6	0.329344	0.0417087	1.94591	2.57575
1999	0.573885	27	600211	9.01216	C27	1.4512	0	0.329344	0.0376242	0	1.0619
1999	0.573885	27	534	10.1798	C27	1.15259	7	0.329344	0.117412	2.07944	4.28015
1999	0.573885	27	600867	10.2952	C27	1.64341	7	0.329344	0.143154	2.07944	3.95095
1999	0.573885	27	953	10.3786	C27	1.28235	6	0.329344	0.0429887	1.94591	0.868012
1999	0.573885	27	790	9.28698	C27	1.46132	11	0.329344	0.0619332	2.48491	3.72961
1999	0.573885	27	600195	9.8012	C27	1.46968	1	0.329344	0.0434074	0.693147	3.35428
1999	0.573885	27	915	8.34469	C27	1.56432	6	0.329344	0.0200489	1.94591	4.19729
1999	0.573885	27	538	9.52954	C27	1.64676	6	0.329344	0.108648	1.94591	5.4687
1999	0.573885	27	600196	9.09083	C27	1.64254	5	0.329344	0.0666329	1.79176	4.18387
1999	0.573885	27	600161	9.19557	C27	1.46309	1	0.329344	0.0429665	0.693147	2.51257
1999	0.573885	27	739	9.85638	C27	1.19888	2	0.329344	0.0513648	1.09861	3.66724
1999	0.573885	27	522	9.76801	C27	2.10311	7	0.329344	0.0678697	2.07944	3.02634
1999	0.573885	27	908	8.98785	C27	1.13106	1	0.329344	0.0307256	0.693147	2.41448
1999	0.573885	27	600085	9.988	C27	1.68143	2	0.329344	0.034481	1.09861	1.32778
1999	0.573885	27	600851	11.0906	C27	1.50662	6	0.329344	0.214594	1.94591	6.10151
1999	0.573885	27	600789	10.4335	C27	1.30336	6	0.329344	0.0596478	1.94591	2.76428
1999	0.573885	27	600200	9.20554	C27	1.3758	5	0.329344	0.0567051	1.79176	4.05779
1999	0.573885	27	403	9.8337	C27	1.43915	6	0.329344	0.0462565	1.94591	3.96163
1999	0.573885	27	661	10.5644	C27	1.91596	6	0.329344	0.0326999	1.94591	3.05837
1999	0.573885	27	600671	9.04275	C27	1.41341	6	0.329344	0.0233685	1.94591	3.01917
1999	0.573885	27	600781	9.80596	C27	1.00786	6	0.329344	0.111329	1.94591	3.75993
1999	0.573885	27	600613	8.60398	C27	2.20117	7	0.329344	0.0638894	2.07944	3.09329
1999	0.573885	27	650	9.91347	C27	1.19036	3	0.329344	0.0179568	1.38629	2.94865
1999	0.573885	27	590	9.86817	C27	1.38643	6	0.329344	0.0245015	1.94591	2.07222
1999	0.573885	27	600080	9.35198	C27	1.91929	3	0.329344	0.0665559	1.38629	2.71617
1999	0.573885	27	600812	12.1305	C27	1.23811	7	0.329344	0.0437942	2.07944	3.07347
1999	0.573885	27	600624	9.68026	C27	1.09542	9	0.329344	0.0817205	2.30259	3.26762
1999	0.535083	28	782	11.1179	C28	1.25057	7	0.286314	0.0835494	2.07944	2.94425
1999	0.535083	28	600063	10.2017	C28	1.21604	2	0.286314	0.0256674	1.09861	0.953184
1999	0.535083	28	703	8.52907	C28	1.56535	9	0.286314	0.127977	2.30259	3.33125
1999	0.535083	28	832	11.3516	C28	2.43496	6	0.286314	0.186062	1.94591	5.49331
1999	0.535083	28	949	10.1409	C28	1.37567	6	0.286314	0.027537	1.94591	3.16811
1999	0.535083	28	600810	12.4342	C28	1.48924	6	0.286314	0.0762951	1.94591	3.46229
1999	0.535083	28	600889	9.90301	C28	1.61802	7	0.286314	0.0210243	2.07944	1.17409
1999	0.535083	28	936	9.44347	C28	1.26296	6	0.286314	0.0244181	1.94591	4.22924
1999	0.535083	28	600669	10.4425	C28	1.19934	7	0.286314	0.0394672	2.07944	1.47898
1999	0.535083	28	420	11.3222	C28	1.31831	6	0.286314	0.0190241	1.94591	2.19783
1999	0.583241	29	589	11.0174	C29	1.54211	3	0.34017	0.0511003	1.38629	2.38179
1999	0.583241	29	600182	10.4838	C29	1.68783	6	0.34017	0.0266741	1.94591	1.38793
1999	0.583241	29	659	11.2463	C29	1.57715	11	0.34017	0.169895	2.48491	4.06243
1999	0.583241	29	887	10.3953	C29	1.34509	1	0.34017	0.0367859	0.693147	3.56849
1999	0.583241	29	599	9.15638	C29	1.40371	3	0.34017	0.015844	1.38629	2.5726
1999	0.583241	29	859	10.4642	C29	1.2365	1	0.34017	0.0447414	0.693147	3.11981
1999	0.905895	30	795	10.6144	C30	1.07075	2	0.820645	0.0617132	1.09861	2.21034
1999	0.905895	30	600724	9.49228	C30	1.25522	6	0.820645	0.0266324	1.94591	3.6098
1999	0.905895	30	789	9.60388	C30	2.18361	2	0.820645	0.0446987	1.09861	0.88663
1999	0.905895	30	786	10.9095	C30	1.19305	2	0.820645	0.094354	1.09861	4.54379
1999	0.905895	30	600802	10.8093	C30	1.34378	6	0.820645	0.0309298	1.94591	4.0249
1999	0.905895	30	672	9.59629	C30	0.698655	7	0.820645	0.0260196	2.07944	2.77694
1999	0.905895	30	401	11.7543	C30	1.29834	5	0.820645	0.107078	1.79176	1.99891
1999	0.905895	30	600286	9.73557	C30	1.03159	6	0.820645	0.0088487	1.94591	2.39538
1999	0.905895	30	600819	11.5411	C30	1.78893	6	0.820645	0.173152	1.94591	3.45545
1999	0.905895	30	600801	11.8159	C30	1.1463	6	0.820645	0.0539442	1.94591	0.17756
1999	0.905895	30	600881	11.7969	C30	1.13936	13	0.820645	0.0649259	2.63906	3.548
1999	0.905895	30	600172	10.329	C30	1.25782	1	0.820645	0.021357	0.693147	2.0461
1999	0.905895	30	600876	11.4672	C30	1.3061	5	0.820645	0.0605626	1.79176	2.68274
1999	0.905895	30	877	10.7622	C30	1.21036	1	0.820645	0.0479986	0.693147	2.31176
1999	0.905895	30	600883	8.97798	C30	1.54812	9	0.820645	0.02968	2.30259	4.56913
1999	0.905895	30	511	9.64739	C30	1.32335	11	0.820645	0.0934792	2.48491	3.74433
1999	0.905895	30	600678	9.57271	C30	1.34201	11	0.820645	0.0171732	2.48491	3.34224
1999	0.905895	30	600720	9.66798	C30	1.2189	3	0.820645	0.0315876	1.38629	4.1166
1999	0.905895	30	935	10.0896	C30	1.58943	1	0.820645	0.0428156	0.693147	4.936
1999	0.905895	30	600145	9.84249	C30	1.24154	1	0.820645	0.0408069	0.693147	1.95844
1999	0.905895	30	600660	10.844	C30	1.48792	7	0.820645	0.0707988	2.07944	3.2617
1999	0.905895	30	23	9.43985	C30	1.57495	15	0.820645	0.207796	2.77259	5.16266
1999	0.905895	30	600668	10.6526	C30	1.31336	10	0.820645	0.0303655	2.3979	2.78706
1999	0.905895	30	600176	10.4059	C30	1.26401	0	0.820645	0.0299265	0	2.93174
1999	0.69339	31	959	13.0931	C31	2.62403	0	0.48079	0.0757129	0	1.82149
1999	0.69339	31	600126	11.6997	C31	1.4961	1	0.48079	0.0355346	0.693147	3.95145
1999	0.69339	31	600782	9.23903	C31	1.277	3	0.48079	0.0353	1.38629	1.90583
1999	0.69339	31	932	11.9202	C31	1.60479	0	0.48079	0.0346591	0	2.35167
1999	0.69339	31	708	11.6194	C31	1.26011	6	0.48079	0.0375223	1.94591	-2.2827
1999	0.69339	31	709	13.0462	C31	1.80879	5	0.48079	0.0326133	1.79176	4.77968
1999	0.69339	31	600102	12.5625	C31	1.51405	2	0.48079	0.0324037	1.09861	3.93858
1999	0.69339	31	825	11.8562	C31	1.58408	1	0.48079	0.100926	0.693147	4.55764
1999	0.69339	31	717	11.9723	C31	1.57134	10	0.48079	0.0431932	2.3979	3.263
1999	0.69339	31	898	12.3914	C31	1.7907	2	0.48079	0.128813	1.09861	2.71498
1999	0.69339	31	600005	12.6339	C31	1.64494	2	0.48079	0.164666	1.09861	3.34705
1999	0.69339	31	600001	12.1337	C31	2.05777	1	0.48079	0.0639472	0.693147	1.05383
1999	0.69339	31	761	11.1786	C31	2.1741	2	0.48079	0.0733531	1.09861	2.56161
1999	0.69339	31	569	11.3786	C31	1.79124	11	0.48079	0.0206827	2.48491	4.5505
1999	0.579582	32	60	12.153	C32	1.4794	5	0.335916	0.0303711	1.79176	4.08222
1999	0.579582	32	751	11.8376	C32	1.45172	6	0.335916	0.035738	1.94591	0.391905
1999	0.579582	32	657	10.1509	C32	1.659	6	0.335916	0.020951	1.94591	2.24776
1999	0.579582	32	933	11.0799	C32	1.45825	1	0.335916	0.0167826	0.693147	2.56299
1999	0.579582	32	633	9.35652	C32	1.3201	9	0.335916	0.0468705	2.30259	3.85262
1999	0.579582	32	600206	9.77728	C32	0.685744	0	0.335916	0.251904	0	4.30619
1999	0.579582	32	600092	10.0526	C32	0.951082	7	0.335916	0.206617	2.07944	3.26993
1999	0.579582	32	600205	10.9626	C32	1.58781	0	0.335916	0.0323263	0	3.58847
1999	0.579582	32	807	11.4134	C32	1.33037	1	0.335916	0.0773669	0.693147	3.74031
1999	0.579582	32	600219	10.7011	C32	1.51809	6	0.335916	0.101712	1.94591	5.06358
1999	0.579582	32	405	10.0024	C32	1.87417	7	0.335916	0.0842526	2.07944	3.49886
1999	0.579582	32	630	11.3461	C32	1.47875	7	0.335916	0.0413808	2.07944	2.33385
1999	0.579582	32	600111	10.5294	C32	1.36674	2	0.335916	0.0386127	1.09861	3.12446
1999	0.579582	32	629	13.0639	C32	1.45532	6	0.335916	0.0402721	1.94591	3.1477
1999	0.579582	32	612	10.0543	C32	1.73237	6	0.335916	0.0328398	1.94591	2.59923
1999	0.579582	32	878	10.5376	C32	1.62776	1	0.335916	0.102151	0.693147	2.17862
1999	0.544099	33	778	11.5503	C33	1.60329	2	0.296044	0.0315924	1.09861	3.44548
1999	0.544099	33	55	9.95224	C33	1.47449	5	0.296044	0.0649213	1.79176	3.67065
1999	0.544099	33	890	9.68561	C33	1.46181	6	0.296044	0.0605953	1.94591	2.60215
1999	0.544099	33	600615	9.49195	C33	1.36475	7	0.296044	0.0874775	2.07944	3.59616
1999	0.652378	34	880	10.2698	C34	1.62296	1	0.425598	0.0266868	0.693147	0.565101
1999	0.652378	34	600894	12.0631	C34	1.71532	6	0.425598	0.0556739	1.94591	3.21047
1999	0.652378	34	837	9.15573	C34	1.20186	1	0.425598	0.0473256	0.693147	-1.55843
1999	0.652378	34	777	8.57251	C34	1.57585	2	0.425598	0.0306394	1.09861	4.11483
1999	0.652378	34	678	9.69303	C34	1.13188	6	0.425598	0.0155262	1.94591	3.709
1999	0.652378	34	200771	9.45673	C34	1.68021	1	0.425598	0.0393296	0.693147	1.49436
1999	0.652378	34	595	10.0433	C34	1.40231	3	0.425598	0.0209378	1.38629	3.59078
1999	0.652378	34	600619	11.4093	C34	1.60677	7	0.425598	0.114212	2.07944	5.65169
1999	0.652378	34	600841	11.2793	C34	1.50707	6	0.425598	0.032756	1.94591	2.55553
1999	0.652378	34	811	9.13707	C34	1.3542	11	0.425598	0.0361095	2.48491	3.551
1999	0.652378	34	600786	10.2259	C34	1.67104	10	0.425598	0.0249078	2.3979	4.30564
1999	0.652378	34	530	10.2714	C34	1.70504	6	0.425598	0.0735873	1.94591	2.95613
1999	0.652378	34	816	10.7287	C34	1.56899	2	0.425598	0.0594711	1.09861	3.99112
1999	0.652378	34	600875	10.5239	C34	1.45726	6	0.425598	0.0301749	1.94591	3.28177
1999	0.652378	34	570	11.0781	C34	1.64715	5	0.425598	0.0744775	1.79176	4.96369
1999	0.652378	34	600835	11.2896	C34	1.99446	6	0.425598	0.380285	1.94591	5.90897
1999	0.652378	34	903	9.70931	C34	1.57901	0	0.425598	0.0533778	0	2.42924
1999	0.652378	34	600218	9.81083	C34	1.53017	1	0.425598	0.02497	0.693147	4.16683
1999	0.594622	35	600055	9.55205	C35	1.34127	2	0.353576	0.0401319	1.09861	3.00553
1999	0.594622	35	600860	10.5917	C35	1.45592	6	0.353576	0.0327886	1.94591	3.4383
1999	0.594622	35	821	9.90633	C35	1.24601	6	0.353576	0.0276519	1.94591	2.91607
1999	0.594622	35	856	10.3512	C35	1.3729	1	0.353576	0.0072365	0.693147	3.24229
1999	0.594622	35	622	9.57135	C35	1.04272	6	0.353576	0.0344389	1.94591	2.11335
1999	0.594622	35	528	10.6677	C35	1.60167	6	0.353576	0.0333623	1.94591	1.99233
1999	0.594622	35	852	10.1816	C35	1.57265	1	0.353576	0.0458623	0.693147	3.02754
1999	0.594622	35	600843	10.1942	C35	1.12346	6	0.353576	0.0371227	1.94591	2.43257
1999	0.594622	35	600815	9.89512	C35	1.45175	5	0.353576	0.0487214	1.79176	2.5098
1999	0.594622	35	680	10.2584	C35	1.29123	6	0.353576	0.0321144	1.94591	2.55113
1999	0.594622	35	425	10.3177	C35	1.43197	6	0.353576	0.0292488	1.94591	3.36355
1999	0.594622	35	925	8.84337	C35	1.49337	0	0.353576	0.101339	0	3.92052
1999	0.594622	35	600879	9.76479	C35	1.53096	13	0.353576	0.0346911	2.63906	2.06594
1999	0.594622	35	600761	9.84998	C35	1.5519	6	0.353576	0.0209708	1.94591	3.34472
1999	0.594622	35	600813	10.1563	C35	1.20051	7	0.353576	0.021572	2.07944	4.24047
1999	0.594622	35	600817	9.67597	C35	1.46472	7	0.353576	0.188826	2.07944	2.85611
1999	0.594622	35	576	10.5655	C35	1.17494	5	0.353576	0.0367844	1.79176	3.71373
1999	0.594622	35	600169	10.0524	C35	1.23697	1	0.353576	0.035865	0.693147	2.35214
1999	0.710427	36	625	12.1944	C36	1.83719	3	0.504706	0.0831156	1.38629	3.76974
1999	0.710427	36	800	11.4674	C36	1.74237	2	0.504706	0.0770952	1.09861	1.28516
1999	0.710427	36	600698	11.1579	C36	1.32523	6	0.504706	0.0588336	1.94591	3.53844
1999	0.710427	36	600166	10.7368	C36	1.57014	3	0.504706	0.0210866	1.38629	2.37008
1999	0.710427	36	600213	9.93288	C36	1.61445	1	0.504706	0.042436	0.693147	4.85325
1999	0.710427	36	868	9.95467	C36	1.26085	2	0.504706	0.104302	1.09861	3.34889
1999	0.710427	36	600733	8.61231	C36	1.39188	7	0.504706	0.0237547	2.07944	2.41155
1999	0.710427	36	559	10.8051	C36	1.36402	6	0.504706	0.0266422	1.94591	4.40758
1999	0.710427	36	600104	12.0316	C36	1.76191	2	0.504706	0.130233	1.09861	5.94721
1999	0.710427	36	600178	10.687	C36	1.57027	1	0.504706	0.0275848	0.693147	4.7844
1999	0.710427	36	581	10.1385	C36	1.72277	7	0.504706	0.0765593	2.07944	0.281719
1999	0.710427	36	900953	10.8645	C36	1.56565	1	0.504706	0.0245342	0.693147	2.58674
1999	0.710427	36	600148	9.16721	C36	2.09195	1	0.504706	0.0316622	0.693147	3.84337
1999	0.710427	36	600686	9.92784	C36	1.36847	7	0.504706	0.0414032	2.07944	5.1791
1999	0.710427	36	600609	11.6102	C36	2.07449	11	0.504706	0.0617786	2.48491	2.68568
1999	0.710427	36	600741	11.8576	C36	2.0651	7	0.504706	0.0744363	2.07944	4.66002
1999	0.710427	36	760	9.6442	C36	1.36335	11	0.504706	0.0252444	2.48491	1.23429
1999	0.710427	36	600066	10.7104	C36	1.31602	6	0.504706	0.0537433	1.94591	5.01955
1999	0.710427	36	600081	9.14781	C36	1.33587	2	0.504706	0.0297147	1.09861	3.29851
1999	0.710427	36	572	9.96411	C36	1.38145	6	0.504706	0.148988	1.94591	4.09594
1999	0.710427	36	901	8.76371	C36	1.18182	0	0.504706	0.0532667	0	0.492195
1999	0.710427	36	951	10.1774	C36	1.49906	1	0.504706	0.0365392	0.693147	1.90207
1999	0.710427	36	549	10.1075	C36	1.1924	6	0.504706	0.0198557	1.94591	2.73437
1999	0.661489	38	600105	10.1703	C38	1.31421	5	0.437568	0.122691	1.79176	3.533
1999	0.661489	38	806	9.95035	C38	0.961353	1	0.437568	0.0373452	0.693147	1.51573
1999	0.661489	38	418	11.0121	C38	1.84681	6	0.437568	0.19801	1.94591	5.89639
1999	0.661489	38	600192	10.4986	C38	1.43464	1	0.437568	0.0150289	0.693147	2.70901
1999	0.661489	38	836	9.97355	C38	1.48968	2	0.437568	0.18005	1.09861	5.29764
1999	0.661489	38	600089	10.6252	C38	1.37868	6	0.437568	0.0975802	1.94591	2.70558
1999	0.661489	38	600152	10.1652	C38	1.16109	6	0.437568	0.0308269	1.94591	2.03882
1999	0.661489	38	527	11.1316	C38	2.02791	7	0.437568	0.0380306	2.07944	2.44486
1999	0.661489	38	600268	8.9705	C38	2.13014	0	0.437568	0.0750287	0	3.88181
1999	0.661489	38	600869	8.09983	C38	1.40106	4	0.437568	0.0469243	1.60944	3.10054
1999	0.661489	38	922	8.92871	C38	1.35032	6	0.437568	0.0250763	1.94591	1.09283
1999	0.661489	38	49	10.1369	C38	2.69647	4	0.437568	0.444493	1.60944	4.79282
1999	0.661489	38	533	10.7015	C38	1.63461	7	0.437568	0.0747353	2.07944	3.83534
1999	0.661489	38	600112	9.37638	C38	1.23487	2	0.437568	0.0234534	1.09861	1.42305
1999	0.661489	38	600627	11.2865	C38	1.5255	7	0.437568	0.0355437	2.07944	3.59935
1999	0.661489	38	521	10.7257	C38	1.61636	7	0.437568	0.112355	2.07944	4.45566
1999	0.661489	38	651	10.8404	C38	1.85606	10	0.437568	0.0817149	2.3979	5.43792
1999	0.661489	38	400	10.6066	C38	1.84867	6	0.437568	0.0979461	1.94591	4.52271
1999	0.661489	38	600690	11.3528	C38	1.7463	10	0.437568	0.10122	2.3979	4.0731
1999	0.661489	38	541	10.7009	C38	1.51638	7	0.437568	0.0208989	2.07944	3.48687
1999	0.661489	38	921	12.4243	C38	1.42304	7	0.437568	0.067284	2.07944	2.94033
1999	0.661489	38	600732	9.90934	C38	1.48722	3	0.437568	0.0520361	1.38629	3.32044
1999	0.661489	38	600884	10.5527	C38	1.42994	7	0.437568	0.0420538	2.07944	3.83478
1999	0.73915	39	45	10.0863	C39	1.3951	5	0.546343	0.105967	1.79176	4.12647
1999	0.73915	39	600203	9.35308	C39	1.95559	0	0.546343	0.0849489	0	5.14813
1999	0.73915	39	600680	9.41909	C39	1.4964	6	0.546343	0.0666835	1.94591	4.09523
1999	0.73915	39	600074	10.6467	C39	1.09069	2	0.546343	0.102957	1.09861	3.06242
1999	0.73915	39	66	10.187	C39	1.78235	2	0.546343	0.0742028	1.09861	3.3571
1999	0.73915	39	600198	9.96256	C39	1.6763	1	0.546343	0.0792654	0.693147	3.39866
1999	0.73915	39	600100	10.4334	C39	1.69853	2	0.546343	0.120978	1.09861	5.15491
1999	0.73915	39	63	10.4694	C39	1.84444	2	0.546343	0.0499456	1.09861	4.595
1999	0.73915	39	687	10.945	C39	1.37615	2	0.546343	0.0170914	1.09861	1.10265
1999	0.73915	39	600171	9.61553	C39	1.72191	1	0.546343	0.124523	0.693147	4.40853
1999	0.73915	39	748	9.50418	C39	1.68295	2	0.546343	0.16215	1.09861	4.63781
1999	0.73915	39	413	10.2158	C39	-1.17686	7	0.546343	0.131546	2.07944	3.57345
1999	0.73915	39	600666	8.93975	C39	1.65121	7	0.546343	0.0255997	2.07944	4.30661
1999	0.73915	39	600870	10.8607	C39	1.67104	4	0.546343	0.0779331	1.60944	3.30975
1999	0.73915	39	21	11.31	C39	1.79504	6	0.546343	0.0750527	1.94591	2.64584
1999	0.73915	39	938	8.33104	C39	1.70097	0	0.546343	0.126578	0	2.87098
1999	0.73915	39	600151	10.5373	C39	1.58601	1	0.546343	0.0769691	0.693147	4.56101
1999	0.73915	39	600877	11.637	C39	1.81087	12	0.546343	0.0768764	2.56495	4.05423
1999	0.73915	39	600775	10.859	C39	1.484	7	0.546343	0.0539911	2.07944	3.21431
1999	0.73915	39	600601	8.52512	C39	2.2637	14	0.546343	1.22263	2.70805	5.1555
1999	0.73915	39	600707	10.2142	C39	1.79481	7	0.546343	0.129688	2.07944	5.00152
1999	0.73915	39	733	10.5028	C39	1.32821	2	0.546343	0.0398781	1.09861	3.96957
1999	0.73915	39	547	8.99839	C39	1.43925	6	0.546343	0.105396	1.94591	4.31603
1999	0.73915	39	670	10.3674	C39	1.60002	10	0.546343	0.104169	2.3979	1.68532
1999	0.73915	39	20	10.0954	C39	0.98341	7	0.546343	0.0356715	2.07944	3.42296
1999	0.73915	39	600183	10.0564	C39	1.67113	14	0.546343	0.124291	2.70805	4.66189
1999	0.73915	39	600118	8.61728	C39	1.17493	2	0.546343	0.150799	1.09861	4.82121
1999	0.73915	39	727	9.31649	C39	1.37376	2	0.546343	0.0350637	1.09861	2.7126
1999	0.73915	39	50	9.96483	C39	1.18555	16	0.546343	0.0413378	2.83321	2.97872
1999	0.73915	39	636	10.1175	C39	1.52461	5	0.546343	0.0319478	1.79176	2.2664
1999	0.73915	39	600776	10.3073	C39	2.2093	3	0.546343	0.252169	1.38629	4.07856
1999	0.73915	39	16	11.6365	C39	1.84779	19	0.546343	0.0521898	2.99573	3.85383
1999	0.73915	39	600764	9.97594	C39	1.40392	6	0.546343	0.230379	1.94591	2.43787
1999	0.73915	39	586	7.8961	C39	1.86326	11	0.546343	0.255903	2.48491	5.72749
1999	0.73915	39	823	10.147	C39	1.6798	2	0.546343	0.0635668	1.09861	3.30564
1999	0.73915	39	600839	12.0927	C39	1.66844	6	0.546343	0.0690896	1.94591	4.13869
1999	0.73915	39	801	8.70969	C39	1.55011	6	0.546343	0.019056	1.94591	3.42019
2000	0.809463	13	600127	10.1161	C13	1.43283	2	0.65523	0.055155	1.09861	3.01083
2000	0.809463	13	702	9.94611	C13	1.82089	3	0.65523	0.135684	1.38629	4.54898
2000	0.809463	13	895	11.2046	C13	1.5735	2	0.65523	0.0169784	1.09861	3.56588
2000	0.809463	13	529	11.5399	C13	0.859017	8	0.65523	0.0291421	2.19722	0.013337
2000	0.809463	13	876	9.84637	C13	1.42099	2	0.65523	0.0487783	1.09861	3.41281
2000	0.809463	13	600737	11.1159	C13	1.38768	7	0.65523	0.200096	2.07944	3.73928
2000	0.809463	13	911	10.7804	C13	1.33547	1	0.65523	0.023679	0.693147	3.19444
2000	0.809463	13	600811	11.8716	C13	1.36096	8	0.65523	0.221812	2.19722	4.00843
2000	0.809463	13	600191	9.42544	C13	1.54454	2	0.65523	0.0535004	1.09861	3.57437
2000	0.809463	13	972	10.2648	C13	1.07625	6	0.65523	0.0222006	1.94591	2.8511
2000	0.809463	13	505	9.08854	C13	1.13783	12	0.65523	2.23337	2.56495	5.91893
2000	0.809463	14	600882	9.95517	C14	1.16649	12	0.65523	0.0270074	2.56495	3.57778
2000	0.809463	14	600887	10.8245	C14	1.63553	7	0.65523	0.0239413	2.07944	4.27307
2000	0.809463	14	600298	9.53747	C14	1.47238	2	0.65523	0.127297	1.09861	3.10523
2000	0.809463	14	600784	10.0442	C14	0.978491	7	0.65523	0.117993	2.07944	3.1622
2000	0.809463	14	600872	10.7487	C14	1.50373	7	0.65523	0.0762707	2.07944	3.92869
2000	0.809463	14	716	9.16506	C14	0.956345	7	0.65523	0.121741	2.07944	2.48449
2000	0.809463	14	600073	10.0292	C14	1.33449	3	0.65523	0.0350757	1.38629	2.82646
2000	0.809463	14	600873	10.0284	C14	1.57077	5	0.65523	0.0473917	1.79176	3.04849
2000	0.809463	14	600866	10.1905	C14	1.50381	8	0.65523	0.0586001	2.19722	3.66204
2000	0.634055	15	848	10.4134	C15	1.69857	3	0.402026	0.0865426	1.38629	4.11297
2000	0.634055	15	600059	10.6157	C15	1.43915	3	0.402026	0.0761382	1.38629	4.96261
2000	0.634055	15	600616	9.31399	C15	1.40903	8	0.402026	0.0251001	2.19722	2.6483
2000	0.634055	15	568	10.8793	C15	1.78566	6	0.402026	0.07382	1.94591	4.54763
2000	0.634055	15	596	10.4686	C15	1.47983	4	0.402026	0.0246855	1.60944	3.95291
2000	0.634055	15	600084	10.1139	C15	1.50462	3	0.402026	0.0560572	1.38629	2.47796
2000	0.634055	15	600600	12.9182	C15	1.6508	7	0.402026	0.169499	2.07944	3.78864
2000	0.634055	15	860	10.5482	C15	1.33364	2	0.402026	0.0399458	1.09861	4.55072
2000	0.634055	15	995	9.50857	C15	1.16192	2	0.402026	0.0739679	1.09861	3.07186
2000	0.634055	15	729	12.2296	C15	1.58734	3	0.402026	0.0586117	1.38629	3.70048
2000	0.634055	15	600197	9.53471	C15	1.67479	1	0.402026	0.0644781	0.693147	5.34336
2000	0.634055	15	600696	10.725	C15	0.347299	11	0.402026	0.137689	2.48491	1.30892
2000	0.634055	15	858	11.7123	C15	2.10838	2	0.402026	0.049702	1.09861	5.04814
2000	0.634055	15	600779	10.6367	C15	1.72773	7	0.402026	0.100783	2.07944	5.29591
2000	0.634055	15	600132	10.9695	C15	1.33492	7	0.402026	0.0770657	2.07944	3.90657
2000	0.634055	15	600300	10.2096	C15	1.54937	1	0.402026	0.0987113	0.693147	4.45897
2000	0.634055	15	600702	11.1854	C15	1.46722	7	0.402026	0.0531662	2.07944	5.04366
2000	0.634055	15	600189	10.5126	C15	1.20763	2	0.402026	0.0263935	1.09861	3.80076
2000	0.634055	15	600199	10.1578	C15	1.22096	2	0.402026	0.0401	1.09861	4.4357
2000	0.634055	15	799	10.4939	C15	1.45341	3	0.402026	0.0646084	1.38629	4.25272
2000	0.634055	15	869	10.2253	C15	2.01271	3	0.402026	0.0760509	1.38629	5.65107
2000	0.634055	15	600809	10.5816	C15	2.04205	7	0.402026	0.0348314	2.07944	5.22474
2000	0.726246	17	600232	9.66246	C17	1.34943	6	0.527433	0.0168368	1.94591	3.16071
2000	0.726246	17	982	8.54239	C17	1.14982	2	0.527433	0.0663406	1.09861	3.08242
2000	0.726246	17	726	10.4291	C17	1.31351	7	0.527433	0.0367501	2.07944	2.6534
2000	0.726246	17	600626	11.1103	C17	1.68662	14	0.527433	0.0424998	2.70805	2.11782
2000	0.726246	17	600156	10.5883	C17	1.48291	2	0.527433	0.0278047	1.09861	3.18395
2000	0.726246	17	600630	10.8198	C17	1.46937	8	0.527433	0.0532475	2.19722	3.96672
2000	0.726246	17	600220	11.2187	C17	1.36128	1	0.527433	0.0500448	0.693147	4.27769
2000	0.726246	17	850	9.91263	C17	1.47795	2	0.527433	0.0126827	1.09861	4.04318
2000	0.726246	17	955	9.95399	C17	1.16423	1	0.527433	0.167076	0.693147	3.12499
2000	0.726246	17	600689	9.89618	C17	1.49283	7	0.527433	0.0736364	2.07944	2.90053
2000	0.564749	22	600069	10.4809	C22	1.08067	3	0.318942	0.0713558	1.38629	2.36793
2000	0.564749	22	488	12.0295	C22	1.41812	7	0.318942	0.056808	2.07944	3.2466
2000	0.564749	22	600308	10.9786	C22	1.20739	7	0.318942	0.0637467	2.07944	3.53983
2000	0.564749	22	600793	10.5102	C22	1.118	11	0.318942	0.0283087	2.48491	2.83723
2000	0.564749	22	600235	9.70543	C22	1.02791	2	0.318942	0.038088	1.09861	0.531729
2000	0.564749	22	200986	11.1589	C22	1.26586	1	0.318942	0.102903	0.693147	2.99281
2000	0.564749	22	600103	11.1051	C22	1.35746	7	0.318942	0.111404	2.07944	4.57843
2000	0.62109	25	600065	10.3246	C25	1.25347	7	0.385752	0.11639	2.07944	3.15221
2000	0.62109	25	698	11.9772	C25	1.47321	7	0.385752	0.0771235	2.07944	3.621
2000	0.62109	25	600002	13.3825	C25	1.52506	2	0.385752	0.0741887	1.09861	3.6525
2000	0.62109	25	763	11.7964	C25	2.0022	3	0.385752	0.0759815	1.38629	4.27526
2000	0.62109	25	819	9.23281	C25	1.72063	10	0.385752	0.0677576	2.3979	4.56622
2000	0.62109	25	866	13.3362	C25	1.7793	2	0.385752	0.101778	1.09861	3.10074
2000	0.62109	25	600740	10.4424	C25	1.08505	4	0.385752	0.0564766	1.60944	0.917803
2000	0.62109	25	59	12.1486	C25	1.27184	3	0.385752	0.070041	1.38629	1.90817
2000	0.62109	25	600725	9.24885	C25	1.16032	4	0.385752	0.0218157	1.60944	3.06637
2000	0.860134	26	600800	10.2468	C26	1.16059	7	0.739831	0.115527	2.07944	4.36552
2000	0.860134	26	600160	11.1364	C26	1.52835	2	0.739831	0.0247501	1.09861	1.85896
2000	0.860134	26	565	9.3338	C26	1.73476	8	0.739831	0.0283625	2.19722	3.09303
2000	0.860134	26	818	11.5885	C26	1.31322	3	0.739831	0.0534635	1.38629	-0.267645
2000	0.860134	26	930	10.9623	C26	1.33579	2	0.739831	0.0516	1.09861	3.24546
2000	0.860134	26	600078	10.0022	C26	1.49587	6	0.739831	0.133657	1.94591	3.8776
2000	0.860134	26	600181	9.64662	C26	1.83756	2	0.739831	0.053963	1.09861	3.37471
2000	0.860134	26	920	10.0215	C26	1.33427	1	0.739831	0.035067	0.693147	2.25283
2000	0.860134	26	600746	9.9146	C26	1.35816	4	0.739831	0.061216	1.60944	2.58119
2000	0.860134	26	600075	10.7816	C26	1.57399	3	0.739831	0.0380053	1.38629	3.16003
2000	0.860134	26	553	10.7823	C26	1.32888	7	0.739831	0.0602342	2.07944	1.78708
2000	0.860134	26	578	9.32639	C26	1.96297	5	0.739831	1.30838	1.79176	6.42892
2000	0.860134	26	985	9.39623	C26	1.51999	2	0.739831	0.0756998	1.09861	2.5825
2000	0.860134	26	600796	9.35688	C26	1.54298	7	0.739831	0.056894	2.07944	4.33251
2000	0.860134	26	600135	9.57692	C26	2.08122	2	0.739831	0.0878737	1.09861	3.6362
2000	0.860134	26	600230	10.0963	C26	1.32346	2	0.739831	0.0627442	1.09861	5.19574
2000	0.860134	26	902	10.3104	C26	1.40369	1	0.739831	0.0918791	0.693147	4.09406
2000	0.860134	26	600727	11.7182	C26	1.51493	4	0.739831	0.168022	1.60944	3.87802
2000	0.860134	26	900951	10.5147	C26	1.76186	3	0.739831	0.0373756	1.38629	2.95464
2000	0.860134	26	600772	11.2957	C26	1.63834	7	0.739831	0.282972	2.07944	2.01553
2000	0.860134	26	990	9.16033	C26	1.39078	2	0.739831	0.068012	1.09861	2.93397
2000	0.860134	26	600301	10.0653	C26	1.35873	2	0.739831	0.0314884	1.09861	-0.109364
2000	0.860134	26	683	11.6445	C26	1.3189	3	0.739831	0.0388102	1.38629	3.02027
2000	0.860134	26	912	12.0662	C26	1.48138	1	0.739831	0.152171	0.693147	5.31139
2000	0.860134	26	600731	10.0344	C26	1.23537	6	0.739831	0.0646093	1.94591	1.15888
2000	0.860134	26	731	10.7655	C26	1.31077	6	0.739831	0.0627454	1.94591	3.77446
2000	0.860134	26	600165	10.1924	C26	1.22488	2	0.739831	0.0306653	1.09861	3.29136
2000	0.860134	26	600091	10.214	C26	1.37915	3	0.739831	0.0329921	1.38629	1.36924
2000	0.860134	26	545	9.8922	C26	1.40426	8	0.739831	0.0175408	2.19722	3.15221
2000	0.860134	26	600328	9.68284	C26	1.49403	2	0.739831	0.041351	1.09861	5.32629
2000	0.860134	26	822	11.2038	C26	1.3505	2	0.739831	0.0374771	1.09861	3.08758
2000	0.860134	26	600610	10.046	C26	1.25511	8	0.739831	0.0237127	2.19722	2.63903
2000	0.860134	26	600141	9.80865	C26	1.16953	6	0.739831	0.0228258	1.94591	1.71692
2000	0.860134	26	600714	8.95983	C26	1.10449	4	0.739831	0.0207858	1.60944	3.04157
2000	0.860134	26	600500	7.63835	C26	2.71591	2	0.739831	0.661781	1.09861	4.51395
2000	0.860134	26	707	11.2074	C26	1.48333	7	0.739831	0.0412573	2.07944	1.00523
2000	0.860134	26	422	10.6226	C26	1.29192	8	0.739831	0.0813456	2.19722	-0.439277
2000	0.860134	26	830	11.6228	C26	1.50313	2	0.739831	0.0536459	1.09861	2.94067
2000	0.860134	26	600618	12.2637	C26	1.55461	8	0.739831	0.0861138	2.19722	3.02165
2000	0.860134	26	525	8.39495	C26	1.55808	9	0.739831	0.0533093	2.30259	3.85104
2000	0.860134	26	408	10.3607	C26	1.37515	4	0.739831	0.0126317	1.60944	3.21723
2000	0.860134	26	691	8.52024	C26	1.3202	8	0.739831	0.259191	2.19722	3.97589
2000	0.860134	26	600096	10.7219	C26	1.6005	3	0.739831	0.10368	1.38629	2.33022
2000	0.860134	26	523	9.85931	C26	1.45953	22	0.739831	0.0777593	3.13549	5.75089
2000	0.860134	26	515	10.9441	C26	1.11284	8	0.739831	0.0607148	2.19722	2.40892
2000	0.860134	26	737	11.509	C26	1.50988	4	0.739831	0.0447103	1.60944	2.90504
2000	0.860134	26	881	10.3254	C26	1.49508	7	0.739831	0.15633	2.07944	5.14023
2000	0.860134	26	510	10.6156	C26	1.3688	11	0.739831	0.0323258	2.48491	0.800325
2000	0.860134	26	600277	10.041	C26	1.17819	1	0.739831	0.0407815	0.693147	2.70738
2000	0.573885	27	600851	11.1227	C27	1.42089	7	0.329344	0.22589	2.07944	6.13496
2000	0.573885	27	600276	9.44475	C27	1.76385	3	0.329344	0.0638778	1.38629	4.32627
2000	0.573885	27	600211	9.01507	C27	1.91172	1	0.329344	0.0452364	0.693147	1.16668
2000	0.573885	27	600079	9.12307	C27	1.52012	7	0.329344	0.0460548	2.07944	2.78507
2000	0.573885	27	999	10.6941	C27	1.77996	1	0.329344	0.233446	0.693147	5.35849
2000	0.573885	27	600200	9.45722	C27	1.43497	6	0.329344	0.0620697	1.94591	3.47167
2000	0.573885	27	600867	10.6564	C27	1.27675	8	0.329344	0.141261	2.19722	3.91962
2000	0.573885	27	915	8.33899	C27	1.13169	7	0.329344	0.0215505	2.07944	4.27094
2000	0.573885	27	600252	9.22169	C27	1.146	7	0.329344	0.0675457	2.07944	4.55793
2000	0.573885	27	739	9.83914	C27	1.12982	3	0.329344	0.0568174	1.38629	3.4412
2000	0.573885	27	600613	9.02055	C27	1.94706	8	0.329344	0.148081	2.19722	4.495
2000	0.573885	27	600085	10.6046	C27	1.69463	3	0.329344	0.0755163	1.38629	1.02493
2000	0.573885	27	600129	10.9957	C27	1.50642	7	0.329344	0.0233738	2.07944	2.9622
2000	0.573885	27	790	9.58304	C27	1.49273	12	0.329344	0.0733608	2.56495	3.88548
2000	0.573885	27	513	10.8935	C27	1.83623	8	0.329344	0.0686977	2.19722	5.16914
2000	0.573885	27	600812	12.1077	C27	1.4047	8	0.329344	0.0478493	2.19722	3.55985
2000	0.573885	27	403	10.1472	C27	0.262031	7	0.329344	0.0609083	2.07944	3.82182
2000	0.573885	27	153	8.82004	C27	1.37665	3	0.329344	0.0550075	1.38629	2.3616
2000	0.573885	27	600222	9.50245	C27	1.24006	2	0.329344	0.0485061	1.09861	3.00965
2000	0.573885	27	600664	11.6262	C27	2.19691	9	0.329344	0.0246969	2.30259	5.78033
2000	0.573885	27	600062	10.6062	C27	1.78247	3	0.329344	0.0185566	1.38629	2.87414
2000	0.573885	27	813	10.1675	C27	1.23542	5	0.329344	0.0516876	1.79176	2.23396
2000	0.573885	27	953	10.9345	C27	1.19274	7	0.329344	0.0485043	2.07944	1.82028
2000	0.573885	27	919	8.7017	C27	2.0214	2	0.329344	0.085644	1.09861	3.41759
2000	0.573885	27	600781	9.84392	C27	1.29733	7	0.329344	0.132329	2.07944	2.7144
2000	0.573885	27	600195	10.0829	C27	1.72227	2	0.329344	0.057586	1.09861	3.02786
2000	0.573885	27	538	9.75651	C27	1.76984	7	0.329344	0.0921919	2.07944	5.34008
2000	0.573885	27	600771	8.35004	C27	1.61427	4	0.329344	0.0295897	1.60944	3.0145
2000	0.573885	27	931	10.6503	C27	1.59257	1	0.329344	0.163428	0.693147	3.88311
2000	0.573885	27	600789	11.6025	C27	1.25777	7	0.329344	0.0500645	2.07944	2.9907
2000	0.573885	27	200041	9.14839	C27	0.455941	6	0.329344	0.0947189	1.94591	1.4646
2000	0.573885	27	600196	10.089	C27	1.63122	6	0.329344	0.10474	1.94591	4.44825
2000	0.573885	27	600299	10.225	C27	1.19064	1	0.329344	0.0668242	0.693147	2.22477
2000	0.573885	27	600201	9.00487	C27	1.19144	7	0.329344	0.0505838	2.07944	2.72494
2000	0.573885	27	952	9.49558	C27	1.49713	7	0.329344	0.0593692	2.07944	3.27651
2000	0.573885	27	600671	9.01992	C27	1.44063	7	0.329344	0.0353247	2.07944	3.42403
2000	0.573885	27	623	10.2051	C27	1.70641	7	0.329344	0.0682223	2.07944	2.69123
2000	0.573885	27	989	9.60859	C27	1.55548	1	0.329344	0.0620016	0.693147	2.52669
2000	0.573885	27	423	9.70325	C27	1.61717	7	0.329344	0.0556564	2.07944	5.19455
2000	0.573885	27	600422	9.34831	C27	1.70783	5	0.329344	0.0639037	1.79176	4.18471
2000	0.573885	27	600267	10.6608	C27	1.42863	2	0.329344	0.0658433	1.09861	5.55433
2000	0.573885	27	600161	9.48361	C27	1.40088	2	0.329344	0.0432574	1.09861	2.87411
2000	0.573885	27	756	10.6825	C27	1.64188	7	0.329344	0.0272927	2.07944	2.81757
2000	0.573885	27	600216	10.4977	C27	1.63256	3	0.329344	0.0569415	1.38629	3.96899
2000	0.573885	27	518	8.76696	C27	1.43301	8	0.329344	0.041617	2.19722	4.45146
2000	0.573885	27	600752	10.0726	C27	1.94377	7	0.329344	0.0443316	2.07944	2.74755
2000	0.573885	27	600227	9.7491	C27	1.46265	2	0.329344	0.0783703	1.09861	4.52608
2000	0.573885	27	600750	9.47643	C27	1.78216	4	0.329344	0.0575522	1.60944	3.51509
2000	0.573885	27	766	9.97611	C27	2.65874	7	0.329344	0.121782	2.07944	2.61525
2000	0.573885	27	600624	9.56761	C27	1.30848	10	0.329344	0.0853373	2.3979	3.66948
2000	0.573885	27	534	10.1217	C27	1.17286	8	0.329344	0.113975	2.19722	4.0042
2000	0.573885	27	600285	8.36409	C27	2.05096	1	0.329344	0.075705	0.693147	3.90403
2000	0.573885	27	590	9.93015	C27	1.47931	7	0.329344	0.0245658	2.07944	0.867623
2000	0.573885	27	522	9.77711	C27	1.92309	8	0.329344	0.0646025	2.19722	2.14569
2000	0.573885	27	661	10.679	C27	1.79198	7	0.329344	0.0526842	2.07944	3.67047
2000	0.573885	27	600080	9.27815	C27	1.97118	4	0.329344	0.10344	1.60944	3.30416
2000	0.573885	27	908	9.17773	C27	1.21834	2	0.329344	0.0303181	1.09861	2.13793
2000	0.573885	27	600253	10.3541	C27	1.35866	1	0.329344	0.0544035	0.693147	5.39124
2000	0.535083	28	600810	12.3637	C28	1.28295	7	0.286314	0.0794738	2.07944	3.77858
2000	0.535083	28	703	9.02609	C28	2.07727	10	0.286314	1.04756	2.3979	6.36794
2000	0.535083	28	600889	10.1416	C28	1.01657	8	0.286314	0.0248622	2.19722	1.02098
2000	0.535083	28	677	10.5268	C28	1.35438	12	0.286314	0.0205615	2.56495	3.16051
2000	0.535083	28	600063	10.9272	C28	1.28103	3	0.286314	0.035636	1.38629	1.12079
2000	0.535083	28	949	10.9779	C28	1.16074	7	0.286314	0.0280588	2.07944	3.30236
2000	0.535083	28	420	11.7467	C28	1.12986	7	0.286314	0.0268478	2.07944	1.66232
2000	0.535083	28	782	11.4672	C28	1.21005	8	0.286314	0.0956415	2.19722	3.47766
2000	0.535083	28	936	9.95141	C28	1.21835	7	0.286314	0.0222851	2.07944	4.188
2000	0.535083	28	832	11.4573	C28	1.96609	7	0.286314	0.231894	2.07944	5.6468
2000	0.583241	29	599	10.4724	C29	1.06332	4	0.34017	0.0304333	1.60944	2.32699
2000	0.583241	29	589	11.0232	C29	1.78415	4	0.34017	0.0473834	1.60944	1.85907
2000	0.583241	29	619	9.75369	C29	1.44973	4	0.34017	0.109706	1.60944	2.85389
2000	0.583241	29	600182	10.7457	C29	1.40261	7	0.34017	0.0350595	2.07944	2.45598
2000	0.583241	29	600210	11.205	C29	1.58773	1	0.34017	0.47781	0.693147	4.73926
2000	0.583241	29	859	10.5627	C29	1.29951	2	0.34017	0.0686918	1.09861	3.09156
2000	0.583241	29	659	11.2615	C29	1.49991	12	0.34017	0.236804	2.56495	4.123
2000	0.583241	29	973	10.9009	C29	1.27433	12	0.34017	0.0483564	2.56495	2.14934
2000	0.905895	30	12	12.0522	C30	1.48593	16	0.820645	0.118343	2.83321	1.97159
2000	0.905895	30	600883	9.03116	C30	1.22078	10	0.820645	0.0343883	2.3979	4.42623
2000	0.905895	30	600176	10.2029	C30	1.35929	1	0.820645	0.0340954	0.693147	3.00908
2000	0.905895	30	600802	10.801	C30	1.30926	7	0.820645	0.0385807	2.07944	1.94273
2000	0.905895	30	600876	11.4278	C30	1.33249	6	0.820645	0.0563606	1.94591	2.49493
2000	0.905895	30	600678	9.71823	C30	1.26947	12	0.820645	0.0186332	2.56495	1.55615
2000	0.905895	30	827	9.06643	C30	1.38329	11	0.820645	0.0339655	2.48491	1.18201
2000	0.905895	30	600366	10.126	C30	1.27601	6	0.820645	0.0698725	1.94591	2.41156
2000	0.905895	30	600145	10.0922	C30	1.25823	2	0.820645	0.0449369	1.09861	2.05392
2000	0.905895	30	935	10.644	C30	1.47524	2	0.820645	0.0359716	1.09861	5.12893
2000	0.905895	30	789	9.80007	C30	1.41081	3	0.820645	0.051687	1.38629	2.5767
2000	0.905895	30	600286	9.71174	C30	1.14188	7	0.820645	0.011533	2.07944	2.58228
2000	0.905895	30	23	9.48244	C30	1.4671	16	0.820645	0.230795	2.83321	4.94019
2000	0.905895	30	786	11.1245	C30	1.28259	3	0.820645	0.146103	1.38629	4.8123
2000	0.905895	30	600801	11.8092	C30	1.29729	7	0.820645	0.0534859	2.07944	2.56982
2000	0.905895	30	600172	10.5773	C30	1.11765	2	0.820645	0.0229912	1.09861	2.7106
2000	0.905895	30	600660	11.0107	C30	1.43717	8	0.820645	0.0826318	2.19722	1.98665
2000	0.905895	30	600881	11.8685	C30	1.28426	14	0.820645	0.0918519	2.70805	3.27327
2000	0.905895	30	401	11.7022	C30	1.40266	6	0.820645	0.108389	1.94591	0.965828
2000	0.905895	30	600720	10.0343	C30	1.45755	4	0.820645	0.0438917	1.60944	4.10856
2000	0.905895	30	511	9.63464	C30	1.12202	12	0.820645	0.451524	2.56495	3.73804
2000	0.905895	30	600819	11.4513	C30	1.86421	7	0.820645	0.202679	2.07944	4.02447
2000	0.905895	30	877	11.3875	C30	1.29459	2	0.820645	0.0954959	1.09861	3.38235
2000	0.905895	30	600668	10.8778	C30	1.27523	11	0.820645	0.031491	2.48491	3.59474
2000	0.905895	30	795	10.797	C30	1.09666	3	0.820645	0.0870562	1.38629	2.40389
2000	0.905895	30	600293	10.8864	C30	1.12498	7	0.820645	0.0364054	2.07944	1.50846
2000	0.905895	30	600724	9.89413	C30	1.39808	7	0.820645	0.0301076	2.07944	3.96002
2000	0.69339	31	600307	11.6165	C31	1.56201	1	0.48079	0.100788	0.693147	3.95616
2000	0.69339	31	600808	13.8494	C31	1.54165	7	0.48079	0.0379207	2.07944	2.42775
2000	0.69339	31	600001	12.5663	C31	1.83141	2	0.48079	0.0769303	1.09861	0.677032
2000	0.69339	31	600231	10.9651	C31	1.41934	6	0.48079	0.0438679	1.94591	5.13412
2000	0.69339	31	600282	11.2956	C31	1.6757	1	0.48079	0.0391428	0.693147	5.70266
2000	0.69339	31	898	12.7073	C31	1.89187	3	0.48079	0.113143	1.38629	3.51214
2000	0.69339	31	932	12.4833	C31	1.53159	1	0.48079	0.0409252	0.693147	3.10848
2000	0.69339	31	600102	12.8056	C31	1.51551	3	0.48079	0.0359926	1.38629	4.12237
2000	0.69339	31	709	13.2536	C31	1.4561	6	0.48079	0.0369642	1.94591	5.01376
2000	0.69339	31	569	11.3019	C31	1.57605	12	0.48079	0.0246784	2.56495	4.47075
2000	0.69339	31	600005	12.5062	C31	1.78824	3	0.48079	0.147342	1.38629	3.43332
2000	0.69339	31	761	12.3527	C31	2.05336	3	0.48079	0.0890053	1.38629	1.72975
2000	0.69339	31	959	13.0337	C31	1.62382	1	0.48079	0.0795059	0.693147	2.98762
2000	0.69339	31	600126	11.6085	C31	1.64881	2	0.48079	0.0420384	1.09861	4.076
2000	0.69339	31	825	11.9577	C31	1.65725	2	0.48079	0.11887	1.09861	4.70886
2000	0.69339	31	717	11.9884	C31	1.62177	11	0.48079	0.047061	2.48491	2.91604
2000	0.69339	31	708	11.6123	C31	1.51547	7	0.48079	0.0788954	2.07944	-0.594601
2000	0.69339	31	600782	9.17825	C31	1.31796	4	0.48079	0.0465554	1.60944	3.4528
2000	0.69339	31	600399	11.7006	C31	1.84415	1	0.48079	0.0630567	0.693147	2.81993
2000	0.579582	32	600219	11.6532	C32	1.38445	7	0.335916	0.0355399	2.07944	3.7833
2000	0.579582	32	962	10.0088	C32	1.74719	1	0.335916	0.0985808	0.693147	5.67425
2000	0.579582	32	630	11.4866	C32	1.51333	8	0.335916	0.0462966	2.19722	2.8019
2000	0.579582	32	600205	11.7149	C32	1.73004	1	0.335916	0.0444251	0.693147	5.39409
2000	0.579582	32	831	10.3146	C32	1.31536	2	0.335916	0.0551143	1.09861	3.07168
2000	0.579582	32	600110	9.57389	C32	1.76783	6	0.335916	0.0842917	1.94591	4.05838
2000	0.579582	32	60	12.2299	C32	1.46141	6	0.335916	0.0420054	1.94591	4.35928
2000	0.579582	32	612	10.0255	C32	1.42556	7	0.335916	0.0533715	2.07944	1.65843
2000	0.579582	32	657	10.1171	C32	1.42338	7	0.335916	0.0167718	2.07944	1.78043
2000	0.579582	32	600206	10.0068	C32	1.31562	1	0.335916	0.252424	0.693147	3.3856
2000	0.579582	32	960	11.2139	C32	1.38681	2	0.335916	0.0266896	1.09861	1.15233
2000	0.579582	32	600092	10.0022	C32	1.20308	8	0.335916	0.199779	2.19722	3.01945
2000	0.579582	32	600296	11.1019	C32	1.25145	1	0.335916	0.031474	0.693147	3.54477
2000	0.579582	32	600255	9.17968	C32	1.57655	2	0.335916	0.0522371	1.09861	2.95686
2000	0.579582	32	751	12.0325	C32	1.48103	7	0.335916	0.0332494	2.07944	2.28572
2000	0.579582	32	807	11.9276	C32	1.32842	2	0.335916	0.0801205	1.09861	4.38826
2000	0.579582	32	933	11.1118	C32	1.30685	2	0.335916	0.0164999	1.09861	1.86252
2000	0.579582	32	878	10.4995	C32	1.7767	2	0.335916	0.136174	1.09861	3.40391
2000	0.579582	32	633	9.51778	C32	1.4179	10	0.335916	0.0530893	2.3979	2.7245
2000	0.579582	32	600111	10.5244	C32	1.61802	3	0.335916	0.0593157	1.38629	3.55206
2000	0.544099	33	55	10.0084	C33	1.60154	6	0.296044	0.065151	1.94591	3.83429
2000	0.544099	33	778	11.5186	C33	1.43797	3	0.296044	0.0353238	1.38629	3.98626
2000	0.544099	33	969	8.45392	C33	1.7939	2	0.296044	0.16697	1.09861	2.97019
2000	0.544099	33	39	11.8548	C33	2.42227	8	0.296044	3.73022	2.19722	9.80018
2000	0.652378	34	530	10.2455	C34	1.72847	7	0.425598	0.0817161	2.07944	3.0408
2000	0.652378	34	595	10.0262	C34	1.77681	4	0.425598	0.0198421	1.60944	3.75408
2000	0.652378	34	410	10.7236	C34	1.49184	7	0.425598	0.0261328	2.07944	2.93742
2000	0.652378	34	200771	9.42112	C34	1.55682	2	0.425598	0.0408285	1.09861	1.50898
2000	0.652378	34	837	9.35289	C34	1.31721	2	0.425598	0.0544921	1.09861	0.282765
2000	0.652378	34	880	10.4866	C34	1.50132	2	0.425598	0.0298297	1.09861	0.985267
2000	0.652378	34	404	10.2272	C34	1.09026	6	0.425598	0.0682728	1.94591	0.576887
2000	0.652378	34	600218	9.99481	C34	1.07119	2	0.425598	0.025234	1.09861	4.14923
2000	0.652378	34	600619	11.6048	C34	1.76992	8	0.425598	0.134083	2.19722	5.99129
2000	0.652378	34	600841	11.3419	C34	1.72078	7	0.425598	0.0435532	2.07944	3.32966
2000	0.652378	34	600835	11.3678	C34	2.03706	7	0.425598	0.401811	2.07944	5.99849
2000	0.652378	34	777	8.59437	C34	1.28897	3	0.425598	0.0314229	1.38629	4.28653
2000	0.652378	34	600894	12.0283	C34	1.62037	7	0.425598	0.0641097	2.07944	3.62912
2000	0.652378	34	200706	10.4995	C34	2.05523	3	0.425598	0.020258	1.38629	3.08305
2000	0.652378	34	816	10.746	C34	1.56593	3	0.425598	0.07342	1.38629	3.88422
2000	0.652378	34	600875	10.4648	C34	1.32736	7	0.425598	0.0353528	2.07944	3.53788
2000	0.652378	34	600806	9.96024	C34	0.926514	7	0.425598	0.0272128	2.07944	2.75687
2000	0.652378	34	600243	9.24573	C34	1.34364	2	0.425598	0.0371615	1.09861	2.77574
2000	0.652378	34	811	9.1115	C34	1.30381	12	0.425598	0.0566667	2.56495	4.10414
2000	0.652378	34	570	11.175	C34	1.56901	6	0.425598	0.0821546	1.94591	4.12523
2000	0.594622	35	528	10.6595	C35	1.7649	7	0.353576	0.0437396	2.07944	2.1934
2000	0.594622	35	600843	10.4691	C35	1.34084	7	0.353576	0.0412433	2.07944	1.01906
2000	0.594622	35	600761	9.78782	C35	1.49049	7	0.353576	0.0298137	2.07944	2.83107
2000	0.594622	35	600055	9.76678	C35	1.44135	3	0.353576	0.0554396	1.38629	3.07695
2000	0.594622	35	600320	11.1738	C35	1.80903	8	0.353576	0.764116	2.19722	6.28379
2000	0.594622	35	600388	7.95864	C35	1.60875	2	0.353576	0.140647	1.09861	3.85936
2000	0.594622	35	584	10.6224	C35	1.28868	10	0.353576	0.0673154	2.3979	-3.28714
2000	0.594622	35	519	9.05514	C35	1.47382	12	0.353576	0.0229639	2.56495	3.00789
2000	0.594622	35	856	10.5049	C35	1.22462	2	0.353576	0.009652	1.09861	3.3521
2000	0.594622	35	425	10.3881	C35	1.50997	7	0.353576	0.0275035	2.07944	3.55458
2000	0.594622	35	600879	9.99032	C35	1.37462	14	0.353576	0.0643073	2.70805	3.95412
2000	0.594622	35	600169	10.413	C35	1.14695	2	0.353576	0.0415575	1.09861	1.52418
2000	0.594622	35	622	9.66661	C35	1.46978	7	0.353576	0.0405931	2.07944	2.68325
2000	0.594622	35	852	10.1594	C35	1.73897	2	0.353576	0.0472472	1.09861	3.44536
2000	0.594622	35	821	10.6573	C35	1.09723	7	0.353576	0.0384651	2.07944	3.00854
2000	0.594622	35	600860	10.7524	C35	1.28788	7	0.353576	0.0369574	2.07944	4.34111
2000	0.594622	35	600817	9.75603	C35	2.32989	8	0.353576	0.172786	2.19722	2.55837
2000	0.594622	35	600302	9.33889	C35	1.75205	1	0.353576	0.0551457	0.693147	4.4143
2000	0.594622	35	925	9.54733	C35	1.40863	1	0.353576	0.133767	0.693147	4.31281
2000	0.594622	35	600262	8.75008	C35	1.4171	1	0.353576	0.173923	0.693147	3.91647
2000	0.594622	35	576	10.6181	C35	1.36882	6	0.353576	0.0329539	1.94591	3.81502
2000	0.594622	35	157	8.72674	C35	1.50373	1	0.353576	0.106313	0.693147	2.96976
2000	0.594622	35	600815	10.5649	C35	1.5968	6	0.353576	0.0515529	1.94591	2.40948
2000	0.710427	36	600006	11.7666	C36	1.67994	1	0.504706	0.088941	0.693147	2.38794
2000	0.710427	36	600148	9.10866	C36	1.19691	2	0.504706	0.0300472	1.09861	4.12396
2000	0.710427	36	600066	10.7221	C36	1.56905	7	0.504706	0.0709344	2.07944	5.16758
2000	0.710427	36	600686	9.90947	C36	1.54329	8	0.504706	0.0478052	2.19722	5.1057
2000	0.710427	36	625	12.1408	C36	1.86552	4	0.504706	0.0961605	1.60944	4.11651
2000	0.710427	36	600742	10.379	C36	2.14449	7	0.504706	0.0241774	2.07944	3.98505
2000	0.710427	36	760	9.82971	C36	1.15916	12	0.504706	0.0324921	2.56495	0.667886
2000	0.710427	36	980	9.08925	C36	1.25605	2	0.504706	0.0237937	1.09861	3.0799
2000	0.710427	36	700	10.3751	C36	1.66101	12	0.504706	0.0614886	2.56495	3.73807
2000	0.710427	36	550	12.0493	C36	1.74087	7	0.504706	0.0705368	2.07944	4.93959
2000	0.710427	36	600741	12.1304	C36	1.94652	8	0.504706	0.0807453	2.19722	4.39531
2000	0.710427	36	559	10.8299	C36	1.40824	7	0.504706	0.0271011	2.07944	4.46692
2000	0.710427	36	549	10.1787	C36	1.66402	7	0.504706	0.0384811	2.07944	2.65284
2000	0.710427	36	951	10.1862	C36	1.44888	2	0.504706	0.0457407	1.09861	2.34799
2000	0.710427	36	600166	11.1653	C36	1.50611	4	0.504706	0.0266229	1.60944	2.53173
2000	0.710427	36	957	9.21664	C36	1.21751	6	0.504706	0.0445937	1.94591	2.8597
2000	0.710427	36	981	8.23603	C36	1.86603	2	0.504706	0.192289	1.09861	3.67396
2000	0.710427	36	868	10.3296	C36	1.19795	3	0.504706	0.0996168	1.38629	3.47811
2000	0.710427	36	600733	7.74124	C36	1.63428	8	0.504706	0.368489	2.19722	3.3536
2000	0.710427	36	600609	10.5343	C36	0.978653	12	0.504706	0.0355852	2.56495	1.52022
2000	0.710427	36	600178	10.7476	C36	1.70027	2	0.504706	0.0314446	1.09861	4.77712
2000	0.710427	36	800	11.7239	C36	1.56311	3	0.504706	0.0908206	1.38629	4.34392
2000	0.710427	36	572	8.99924	C36	1.19717	7	0.504706	0.198103	2.07944	4.17319
2000	0.710427	36	581	10.3055	C36	1.59997	8	0.504706	0.0826872	2.19722	1.16711
2000	0.710427	36	600699	9.84437	C36	1.13575	8	0.504706	0.0564332	2.19722	0.949244
2000	0.710427	36	600303	9.60651	C36	1.76094	5	0.504706	0.110319	1.79176	3.78085
2000	0.710427	36	901	8.71197	C36	1.2189	1	0.504706	0.0521665	0.693147	2.0458
2000	0.710427	36	900953	11.2443	C36	1.42121	2	0.504706	0.0241947	1.09861	2.74045
2000	0.710427	36	600104	11.8844	C36	1.70334	3	0.504706	0.160037	1.38629	6.04596
2000	0.710427	36	30	8.98448	C36	1.59637	7	0.504706	0.0275164	2.07944	3.3286
2000	0.661489	38	836	10.2239	C38	1.6182	3	0.437568	0.201245	1.38629	5.3369
2000	0.661489	38	600112	9.28841	C38	1.50012	3	0.437568	0.0307989	1.38629	1.21476
2000	0.661489	38	600627	11.3193	C38	1.538	8	0.437568	0.037263	2.19722	1.96921
2000	0.661489	38	521	10.6566	C38	1.66818	8	0.437568	0.0916461	2.19722	4.07536
2000	0.661489	38	600261	9.0581	C38	1.50029	3	0.437568	0.0400688	1.38629	4.36965
2000	0.661489	38	200512	11.472	C38	1.55371	7	0.437568	0.032247	2.07944	3.54541
2000	0.661489	38	600089	10.6102	C38	1.53144	7	0.437568	0.1338	2.07944	3.48999
2000	0.661489	38	600290	8.7934	C38	1.29122	2	0.437568	0.0548941	1.09861	3.97874
2000	0.661489	38	600732	10.0294	C38	1.296	4	0.437568	0.0614297	1.60944	3.42264
2000	0.661489	38	922	8.41272	C38	1.63531	7	0.437568	0.0256565	2.07944	1.83493
2000	0.661489	38	600268	9.01104	C38	1.50779	1	0.437568	0.0698453	0.693147	3.49876
2000	0.661489	38	70	9.34009	C38	1.57465	3	0.437568	0.102267	1.38629	3.46689
2000	0.661489	38	418	11.1339	C38	1.79149	7	0.437568	0.181618	2.07944	5.68644
2000	0.661489	38	600241	8.71279	C38	2.07205	1	0.437568	0.333551	0.693147	3.40466
2000	0.661489	38	600651	9.07187	C38	1.57603	16	0.437568	0.684144	2.83321	4.0173
2000	0.661489	38	49	9.97611	C38	1.17673	5	0.437568	0.490298	1.79176	4.9722
2000	0.661489	38	651	10.9899	C38	2.02819	11	0.437568	0.129148	2.48491	5.60466
2000	0.661489	38	533	11.3224	C38	1.59011	8	0.437568	0.081215	2.19722	3.72142
2000	0.661489	38	541	10.8189	C38	1.48731	8	0.437568	0.0274936	2.19722	3.6758
2000	0.661489	38	600690	11.3905	C38	2.12874	11	0.437568	0.134458	2.48491	4.15152
2000	0.661489	38	527	11.7762	C38	1.98635	8	0.437568	0.0547139	2.19722	3.64842
2000	0.661489	38	600152	10.716	C38	1.42274	7	0.437568	0.0177778	2.07944	2.26569
2000	0.661489	38	600847	8.75268	C38	1.31647	8	0.437568	0.0225116	2.19722	2.19228
2000	0.661489	38	600105	10.0961	C38	1.45363	6	0.437568	0.136847	1.94591	3.18579
2000	0.661489	38	806	9.9109	C38	1.49864	2	0.437568	0.0487969	1.09861	2.31149
2000	0.661489	38	600192	10.5286	C38	1.36569	2	0.437568	0.0210471	1.09861	3.09022
2000	0.661489	38	600884	10.4596	C38	1.45518	8	0.437568	0.0350394	2.19722	3.9585
2000	0.73915	39	938	9.11291	C39	1.88908	1	0.546343	0.155391	0.693147	4.07131
2000	0.73915	39	600171	10.2772	C39	1.84778	2	0.546343	0.154453	1.09861	5.06299
2000	0.73915	39	600888	10.0353	C39	1.86274	4	0.546343	0.0427868	1.60944	2.01145
2000	0.73915	39	600680	8.9859	C39	1.60322	7	0.546343	0.0776686	2.07944	3.79853
2000	0.73915	39	687	10.8874	C39	1.1532	3	0.546343	0.0200157	1.38629	0.746726
2000	0.73915	39	600130	9.91156	C39	1.37837	5	0.546343	0.0692431	1.79176	4.29209
2000	0.73915	39	600775	10.5357	C39	1.60146	8	0.546343	0.108061	2.19722	4.05582
2000	0.73915	39	600707	10.5567	C39	1.61232	8	0.546343	0.0616217	2.19722	3.77242
2000	0.73915	39	600601	8.66592	C39	2.57346	15	0.546343	1.98296	2.77259	4.88704
2000	0.73915	39	600345	8.31168	C39	1.89711	4	0.546343	0.41535	1.60944	6.18031
2000	0.73915	39	600074	10.7558	C39	1.39383	3	0.546343	0.0942326	1.38629	3.27984
2000	0.73915	39	600237	9.82989	C39	1.13212	4	0.546343	0.0495581	1.60944	3.28331
2000	0.73915	39	600288	9.53729	C39	1.89591	2	0.546343	0.162398	1.09861	5.15337
2000	0.73915	39	636	10.8753	C39	1.6911	6	0.546343	0.0490626	1.94591	2.6835
2000	0.73915	39	600100	10.7313	C39	1.86204	3	0.546343	0.206906	1.38629	5.16493
2000	0.73915	39	413	9.76806	C39	0.351846	8	0.546343	0.13879	2.19722	3.6134
2000	0.73915	39	45	10.1385	C39	1.42264	6	0.546343	0.121566	1.94591	4.5544
2000	0.73915	39	600776	11.286	C39	2.11492	4	0.546343	0.358397	1.60944	5.04338
2000	0.73915	39	823	10.4921	C39	1.42926	3	0.546343	0.0832485	1.38629	3.32472
2000	0.73915	39	810	9.52561	C39	1.00453	12	0.546343	0.006621	2.56495	1.99349
2000	0.73915	39	561	9.71212	C39	1.58417	8	0.546343	0.142121	2.19722	4.55982
2000	0.73915	39	988	8.71741	C39	1.75193	1	0.546343	0.142103	0.693147	4.06867
2000	0.73915	39	21	11.4783	C39	1.7987	7	0.546343	0.0795496	2.07944	0.159215
2000	0.73915	39	727	9.71321	C39	1.32005	3	0.546343	0.060403	1.38629	3.32916
2000	0.73915	39	66	10.1801	C39	1.82543	3	0.546343	0.0729553	1.38629	3.74636
2000	0.73915	39	63	11.1286	C39	1.65657	3	0.546343	0.0674097	1.38629	4.70165
2000	0.73915	39	547	9.26118	C39	1.6477	7	0.546343	0.107081	2.07944	4.22628
2000	0.73915	39	200468	9.51989	C39	1.66457	20	0.546343	0.0612049	3.04452	1.01819
2000	0.73915	39	600666	9.01983	C39	1.50026	8	0.546343	0.029612	2.19722	4.33511
2000	0.73915	39	600183	10.0159	C39	1.68965	15	0.546343	0.122473	2.77259	4.82073
2000	0.73915	39	725	10.9717	C39	1.78874	7	0.546343	0.31312	2.07944	5.35353
2000	0.73915	39	970	9.2039	C39	1.83505	1	0.546343	0.271448	0.693147	5.19386
2000	0.73915	39	670	10.8167	C39	1.54653	11	0.546343	0.0883785	2.48491	1.31934
2000	0.73915	39	748	9.64368	C39	1.6607	3	0.546343	0.155134	1.38629	5.074
2000	0.73915	39	733	10.7723	C39	1.26733	3	0.546343	0.0425748	1.38629	3.85499
2000	0.73915	39	600260	9.93273	C39	1.40771	7	0.546343	0.066804	2.07944	2.44901
2000	0.73915	39	600839	12.5247	C39	1.70313	7	0.546343	0.0555835	2.07944	2.57752
2000	0.73915	39	801	8.89375	C39	0.882049	7	0.546343	0.0216242	2.07944	3.31026
2000	0.73915	39	20	10.0752	C39	0.951997	8	0.546343	0.0376282	2.19722	2.58875
2000	0.73915	39	50	9.95169	C39	1.32409	17	0.546343	0.0417711	2.89037	1.93707
2000	0.73915	39	16	11.7123	C39	1.87712	20	0.546343	0.0891558	3.04452	4.16775
2000	0.73915	39	600118	8.89648	C39	1.64789	3	0.546343	0.165509	1.38629	4.61686
2000	0.73915	39	600764	10.1515	C39	1.44234	7	0.546343	0.171203	2.07944	2.22653
2000	0.73915	39	977	9.22004	C39	1.78648	2	0.546343	0.0922059	1.09861	3.65047
2000	0.73915	39	600203	9.15202	C39	1.47295	1	0.546343	0.139796	0.693147	5.24262
2000	0.73915	39	542	9.82226	C39	1.8325	8	0.546343	0.0490509	2.19722	4.22117
2000	0.73915	39	600877	11.4469	C39	1.6772	13	0.546343	0.0798122	2.63906	3.84751
2001	0.809463	13	876	9.8243	C13	1.61219	3	0.65523	0.063539	1.38629	3.73959
2001	0.809463	13	972	10.3728	C13	1.16535	7	0.65523	0.135515	2.07944	4.28044
2001	0.809463	13	911	11.1471	C13	1.35667	2	0.65523	0.0200029	1.09861	2.95155
2001	0.809463	13	600737	11.7474	C13	1.22844	8	0.65523	0.412842	2.19722	4.29107
2001	0.809463	13	702	9.76331	C13	2.0235	4	0.65523	0.160978	1.60944	4.51818
2001	0.809463	13	895	11.2021	C13	1.72456	3	0.65523	0.0512849	1.38629	4.49868
2001	0.809463	13	600275	8.93148	C13	1.20395	2	0.65523	0.0652085	1.09861	2.56728
2001	0.809463	13	600191	10.3522	C13	1.36678	3	0.65523	0.0525856	1.38629	3.47852
2001	0.809463	13	600127	9.9231	C13	1.38907	3	0.65523	0.1512	1.38629	3.19826
2001	0.809463	13	600811	12.1629	C13	1.42344	9	0.65523	0.277847	2.30259	4.00756
2001	0.809463	14	600419	9.25573	C14	1.19233	2	0.65523	0.0376655	1.09861	3.64711
2001	0.809463	14	600305	9.70894	C14	1.31868	8	0.65523	0.0763454	2.19722	4.65625
2001	0.809463	14	600866	10.3205	C14	1.5243	9	0.65523	0.0473323	2.30259	3.50581
2001	0.809463	14	600381	9.16514	C14	1.27488	3	0.65523	0.0766863	1.38629	3.84996
2001	0.809463	14	716	6.79633	C14	2.10043	8	0.65523	0.334226	2.19722	3.20626
2001	0.809463	14	600882	9.83295	C14	1.32306	13	0.65523	0.0258764	2.63906	3.57697
2001	0.809463	14	600186	11.5915	C14	1.58699	3	0.65523	0.0543011	1.38629	4.02192
2001	0.809463	14	600784	9.97983	C14	1.77503	8	0.65523	0.132598	2.19722	2.64261
2001	0.809463	14	600073	10.1511	C14	1.32221	4	0.65523	0.0548732	1.60944	2.87351
2001	0.809463	14	600887	11.1638	C14	1.74509	8	0.65523	0.0260174	2.19722	4.72447
2001	0.809463	14	600298	10.4325	C14	1.43557	3	0.65523	0.114616	1.38629	4.15036
2001	0.634055	15	600365	9.41462	C15	1.16939	2	0.402026	0.0453737	1.09861	3.24333
2001	0.634055	15	600600	13.1536	C15	1.52329	8	0.402026	0.0311229	2.19722	2.28302
2001	0.634055	15	858	12.636	C15	1.69063	3	0.402026	0.0458702	1.38629	4.73936
2001	0.634055	15	600197	9.80385	C15	1.6517	2	0.402026	0.0621924	1.09861	5.66912
2001	0.634055	15	600059	11.077	C15	1.00626	4	0.402026	0.0929306	1.60944	4.98035
2001	0.634055	15	600238	9.02795	C15	2.39494	8	0.402026	0.171334	2.19722	5.02812
2001	0.634055	15	600809	10.5136	C15	1.95877	8	0.402026	0.0313527	2.19722	4.47149
2001	0.634055	15	729	12.4075	C15	1.43318	4	0.402026	0.0589866	1.60944	3.75949
2001	0.634055	15	600696	10.1638	C15	1.77529	12	0.402026	1.04052	2.56495	3.63367
2001	0.634055	15	799	10.7742	C15	1.78648	4	0.402026	0.120724	1.60944	5.31095
2001	0.634055	15	600199	10.1898	C15	1.25456	3	0.402026	0.0396422	1.38629	4.29422
2001	0.634055	15	860	10.8633	C15	1.24696	3	0.402026	0.0510799	1.38629	3.58341
2001	0.634055	15	600702	11.014	C15	1.41428	8	0.402026	0.0469327	2.19722	5.07937
2001	0.634055	15	600084	10.9582	C15	1.45467	4	0.402026	0.0598003	1.60944	2.46713
2001	0.634055	15	848	10.6122	C15	1.6016	4	0.402026	0.0882948	1.60944	4.31022
2001	0.634055	15	869	10.2169	C15	1.82909	4	0.402026	0.0851273	1.60944	6.05021
2001	0.634055	15	600132	10.8615	C15	1.60507	8	0.402026	0.0718379	2.19722	4.0855
2001	0.634055	15	600189	11.2693	C15	1.00674	3	0.402026	0.0253933	1.38629	3.8247
2001	0.634055	15	600300	10.3302	C15	1.54034	2	0.402026	0.118134	1.09861	4.13056
2001	0.634055	15	995	9.29932	C15	1.20615	3	0.402026	0.0804485	1.38629	3.32971
2001	0.634055	15	600616	9.34673	C15	1.52943	9	0.402026	0.0276759	2.30259	2.68144
2001	0.634055	15	600519	10.6316	C15	2.16917	2	0.402026	0.0982243	1.09861	4.02229
2001	0.634055	15	600779	10.648	C15	1.74432	8	0.402026	0.145533	2.19722	4.66985
2001	0.634055	15	568	10.8864	C15	1.72911	7	0.402026	0.0856033	2.07944	4.49582
2001	0.726246	17	600220	11.3019	C17	1.44011	2	0.527433	0.0521321	1.09861	4.23952
2001	0.726246	17	600626	11.0465	C17	1.72047	15	0.527433	0.0376606	2.77259	2.02129
2001	0.726246	17	600448	10.7309	C17	1.39793	2	0.527433	0.0748156	1.09861	4.22948
2001	0.726246	17	850	10.7054	C17	1.46066	3	0.527433	0.0173295	1.38629	3.99053
2001	0.726246	17	600630	10.7813	C17	1.49812	9	0.527433	0.0602078	2.30259	3.29358
2001	0.726246	17	600232	9.94209	C17	1.31339	7	0.527433	0.016817	2.07944	3.71817
2001	0.726246	17	726	11.1528	C17	1.3029	8	0.527433	0.0332743	2.19722	2.9285
2001	0.726246	17	982	9.579	C17	1.25192	3	0.527433	0.0641522	1.38629	3.18416
2001	0.564749	22	200986	11.1497	C22	1.28502	2	0.318942	0.10143	1.09861	1.33916
2001	0.564749	22	600793	10.5127	C22	1.21541	12	0.318942	0.032553	2.56495	2.79588
2001	0.564749	22	600567	9.50294	C22	1.31749	2	0.318942	0.0737032	1.09861	1.08703
2001	0.564749	22	600103	11.472	C22	1.31715	8	0.318942	0.112096	2.19722	4.75719
2001	0.564749	22	488	12.2158	C22	1.50726	8	0.318942	0.0553842	2.19722	3.23054
2001	0.564749	22	815	10.4335	C22	1.29073	3	0.318942	0.044471	1.38629	3.07063
2001	0.564749	22	600356	10.0637	C22	1.3645	7	0.318942	0.0447176	2.07944	2.66677
2001	0.62109	25	698	12.0544	C25	1.44034	8	0.385752	0.0834298	2.19722	3.59619
2001	0.62109	25	600688	14.0539	C25	1.76319	8	0.385752	0.0772114	2.19722	3.59298
2001	0.62109	25	600725	9.68904	C25	1.43757	5	0.385752	0.0288986	1.79176	3.82916
2001	0.62109	25	637	9.6184	C25	1.74849	13	0.385752	0.0720876	2.63906	4.65644
2001	0.62109	25	819	9.96474	C25	1.55899	11	0.385752	0.0924227	2.48491	5.01806
2001	0.62109	25	866	13.2635	C25	1.70325	3	0.385752	0.116285	1.38629	3.81132
2001	0.62109	25	763	11.7327	C25	1.94607	4	0.385752	0.0718798	1.60944	4.43619
2001	0.62109	25	600002	13.3072	C25	1.45056	3	0.385752	0.0683234	1.38629	3.55104
2001	0.62109	25	600740	11.5067	C25	1.044	5	0.385752	0.0650778	1.79176	2.09575
2001	0.860134	26	600075	11.1685	C26	1.35238	4	0.739831	0.0445448	1.60944	2.76693
2001	0.860134	26	600135	10.1107	C26	1.77624	3	0.739831	0.0988869	1.38629	3.6038
2001	0.860134	26	792	11.1731	C26	1.39854	4	0.739831	0.056962	1.60944	2.56731
2001	0.860134	26	600500	10.6447	C26	2.32789	3	0.739831	0.523444	1.38629	5.26711
2001	0.860134	26	600181	9.11974	C26	2.1553	3	0.739831	0.180768	1.38629	4.61074
2001	0.860134	26	600727	12.0267	C26	1.24584	5	0.739831	0.175859	1.79176	3.69763
2001	0.860134	26	600844	9.6426	C26	0.966671	8	0.739831	0.0235762	2.19722	1.12673
2001	0.860134	26	920	10.2381	C26	1.5904	2	0.739831	0.033229	1.09861	2.25884
2001	0.860134	26	600315	10.0388	C26	1.8301	6	0.739831	0.151579	1.94591	4.86361
2001	0.860134	26	600618	12.1433	C26	1.533	9	0.739831	0.0877945	2.30259	3.74336
2001	0.860134	26	912	12.0226	C26	1.57024	2	0.739831	0.141758	1.09861	5.47582
2001	0.860134	26	600389	10.103	C26	1.48118	11	0.739831	0.0455354	2.48491	5.2875
2001	0.860134	26	600165	10.4245	C26	1.20824	3	0.739831	0.0364372	1.38629	3.39749
2001	0.860134	26	600141	10.5992	C26	1.13934	7	0.739831	0.0238259	2.07944	2.2173
2001	0.860134	26	930	11.4935	C26	1.31102	3	0.739831	0.0811874	1.38629	2.11616
2001	0.860134	26	600277	9.95366	C26	1.36284	2	0.739831	0.0531484	1.09861	2.43078
2001	0.860134	26	600301	10.2966	C26	1.42978	3	0.739831	0.0333954	1.38629	1.46931
2001	0.860134	26	600096	11.3938	C26	1.60274	4	0.739831	0.120557	1.60944	3.50355
2001	0.860134	26	737	11.6729	C26	1.47137	5	0.739831	0.0488631	1.79176	3.19142
2001	0.860134	26	422	11.6381	C26	1.19044	9	0.739831	0.08939	2.30259	2.25712
2001	0.860134	26	600623	11.8986	C26	1.54839	9	0.739831	0.119543	2.30259	3.6526
2001	0.860134	26	515	10.7574	C26	1.34507	9	0.739831	0.0556742	2.30259	2.40568
2001	0.860134	26	600772	11.3612	C26	2.18633	8	0.739831	1.45633	2.19722	3.5155
2001	0.860134	26	830	11.7469	C26	1.21577	3	0.739831	0.0525823	1.38629	2.99534
2001	0.860134	26	600378	8.64595	C26	1.23156	2	0.739831	0.0598385	1.09861	-0.79283
2001	0.860134	26	990	9.56107	C26	1.51826	3	0.739831	0.0475352	1.38629	2.66596
2001	0.860134	26	565	9.2346	C26	1.84719	9	0.739831	0.0306174	2.30259	3.41339
2001	0.860134	26	600746	9.84665	C26	1.48523	5	0.739831	0.0526622	1.79176	2.60586
2001	0.860134	26	600714	9.16522	C26	1.06867	5	0.739831	0.0214867	1.79176	3.25013
2001	0.860134	26	600230	10.1152	C26	1.30847	3	0.739831	0.0619248	1.38629	4.50781
2001	0.860134	26	600800	10.6068	C26	1.50543	8	0.739831	0.139965	2.19722	4.05218
2001	0.860134	26	600610	9.98271	C26	1.54727	9	0.739831	0.0198934	2.30259	3.2316
2001	0.860134	26	578	8.57417	C26	2.12025	6	0.739831	1.57112	1.94591	6.25154
2001	0.860134	26	600091	10.3777	C26	1.49849	4	0.739831	0.0513702	1.60944	1.58406
2001	0.860134	26	600309	10.3145	C26	1.59747	3	0.739831	0.133096	1.38629	5.02998
2001	0.860134	26	553	10.6691	C26	1.50711	8	0.739831	0.0538616	2.19722	2.13628
2001	0.860134	26	600160	11.6423	C26	1.43165	3	0.739831	0.0309975	1.38629	3.27981
2001	0.860134	26	900951	10.4131	C26	1.70929	4	0.739831	0.0335325	1.60944	1.52653
2001	0.860134	26	600691	8.486	C26	0.844131	13	0.739831	0.0100941	2.63906	3.87323
2001	0.860134	26	985	10.1385	C26	1.22475	3	0.739831	0.0674382	1.38629	3.19799
2001	0.860134	26	510	11.0655	C26	1.19168	12	0.739831	0.0344903	2.56495	2.68142
2001	0.860134	26	600596	10.5847	C26	1.29788	8	0.739831	0.0474513	2.19722	4.7633
2001	0.860134	26	600319	10.7119	C26	1.40803	1	0.739831	0.0813072	0.693147	2.23814
2001	0.860134	26	600328	10.0171	C26	1.97167	3	0.739831	0.0493656	1.38629	5.14946
2001	0.860134	26	525	9.67323	C26	1.46492	10	0.739831	0.120027	2.3979	4.51459
2001	0.860134	26	600589	9.94995	C26	1.45757	4	0.739831	0.132126	1.60944	2.15528
2001	0.860134	26	523	9.95051	C26	1.5614	23	0.739831	0.0919825	3.17805	5.4551
2001	0.860134	26	600731	10.1498	C26	1.09638	7	0.739831	0.079907	2.07944	1.88062
2001	0.860134	26	731	10.9506	C26	1.22861	7	0.739831	0.0659048	2.07944	3.75385
2001	0.860134	26	600367	9.43407	C26	1.54636	2	0.739831	0.072798	1.09861	3.85532
2001	0.860134	26	408	10.1202	C26	1.07205	5	0.739831	0.0149684	1.79176	3.34219
2001	0.860134	26	600796	9.39394	C26	1.50742	8	0.739831	0.0588158	2.19722	4.39924
2001	0.860134	26	881	10.5011	C26	1.83086	8	0.739831	0.161015	2.19722	4.58615
2001	0.860134	26	822	11.6062	C26	1.46997	3	0.739831	0.0431201	1.38629	3.36524
2001	0.860134	26	691	8.2482	C26	1.91834	9	0.739831	0.237789	2.30259	3.86212
2001	0.573885	27	952	10.0245	C27	0.988242	8	0.329344	0.0518253	2.19722	3.92213
2001	0.573885	27	600299	11.083	C27	1.22415	2	0.329344	0.0836006	1.09861	2.50761
2001	0.573885	27	919	9.30283	C27	1.8303	3	0.329344	0.0972719	1.38629	3.84031
2001	0.573885	27	600079	10.1938	C27	1.17968	8	0.329344	0.0310742	2.19722	2.36005
2001	0.573885	27	788	10.2417	C27	1.11983	8	0.329344	0.0270324	2.19722	3.5473
2001	0.573885	27	600201	9.37532	C27	1.09892	8	0.329344	0.0786907	2.19722	3.2885
2001	0.573885	27	597	10.763	C27	1.34207	8	0.329344	0.0313606	2.19722	3.90355
2001	0.573885	27	931	10.7269	C27	1.92789	2	0.329344	0.22833	1.09861	4.37548
2001	0.573885	27	600568	8.1891	C27	1.81709	7	0.329344	0.0710362	2.07944	2.78555
2001	0.573885	27	600422	9.37327	C27	1.76369	6	0.329344	0.0576156	1.94591	4.67038
2001	0.573885	27	600789	11.8916	C27	1.6017	8	0.329344	0.152024	2.19722	3.68415
2001	0.573885	27	790	9.69504	C27	1.4299	13	0.329344	0.0953925	2.63906	3.78487
2001	0.573885	27	600332	11.1676	C27	1.82836	4	0.329344	0.044438	1.60944	4.96965
2001	0.573885	27	600380	10.3803	C27	2.20454	9	0.329344	0.102526	2.30259	3.44219
2001	0.573885	27	600851	11.1584	C27	1.57565	8	0.329344	0.250441	2.19722	6.56005
2001	0.573885	27	600566	9.57641	C27	1.12223	4	0.329344	0.0703684	1.60944	2.86464
2001	0.573885	27	600267	10.7588	C27	1.43409	3	0.329344	0.0690549	1.38629	5.62534
2001	0.573885	27	600129	11.1968	C27	1.56665	8	0.329344	0.0362941	2.19722	3.1106
2001	0.573885	27	534	10.0633	C27	1.07195	9	0.329344	0.117969	2.30259	4.00373
2001	0.573885	27	522	11.0674	C27	1.6115	9	0.329344	0.0687343	2.30259	5.29278
2001	0.573885	27	600752	10.3277	C27	2.35855	8	0.329344	0.08667	2.19722	3.19213
2001	0.573885	27	600195	10.2759	C27	1.72938	3	0.329344	0.0580783	1.38629	3.21866
2001	0.573885	27	600276	10.253	C27	1.86869	4	0.329344	0.0674111	1.60944	4.42563
2001	0.573885	27	600518	9.34581	C27	1.51993	4	0.329344	0.122656	1.60944	4.27716
2001	0.573885	27	623	10.5841	C27	1.62605	8	0.329344	0.0701069	2.19722	2.67221
2001	0.573885	27	600285	8.38344	C27	2.05389	2	0.329344	0.0818068	1.09861	4.45667
2001	0.573885	27	600222	10.0633	C27	1.77864	3	0.329344	0.0344339	1.38629	2.5325
2001	0.573885	27	600200	9.41833	C27	1.6583	7	0.329344	0.0815932	2.07944	3.00177
2001	0.573885	27	661	10.8334	C27	2.01111	8	0.329344	0.0599107	2.19722	3.89593
2001	0.573885	27	953	11.0693	C27	1.10291	8	0.329344	0.058975	2.19722	2.50357
2001	0.573885	27	915	9.53027	C27	0.391134	8	0.329344	0.185535	2.19722	5.13244
2001	0.573885	27	600750	9.50052	C27	1.67702	5	0.329344	0.0558804	1.79176	3.23927
2001	0.573885	27	756	10.6674	C27	1.61045	8	0.329344	0.0364501	2.19722	2.97767
2001	0.573885	27	600062	11.3393	C27	1.6453	4	0.329344	0.0164419	1.60944	3.11643
2001	0.573885	27	600671	9.33551	C27	1.40376	8	0.329344	0.0333942	2.19722	3.53042
2001	0.573885	27	153	9.66866	C27	1.48942	4	0.329344	0.055602	1.60944	2.81188
2001	0.573885	27	423	9.6424	C27	1.5339	8	0.329344	0.0659473	2.19722	5.00598
2001	0.573885	27	600771	8.74927	C27	2.91865	5	0.329344	0.0383338	1.79176	3.00805
2001	0.573885	27	518	9.16302	C27	1.55952	9	0.329344	0.0884664	2.30259	4.16234
2001	0.573885	27	600085	10.6905	C27	1.78858	4	0.329344	0.0951124	1.60944	4.02595
2001	0.573885	27	989	10.044	C27	1.63475	2	0.329344	0.0660078	1.09861	2.87157
2001	0.573885	27	200041	9.00812	C27	1.74225	7	0.329344	0.0834066	2.07944	1.45552
2001	0.573885	27	600624	9.69004	C27	1.32753	11	0.329344	0.120461	2.48491	3.96803
2001	0.573885	27	600211	9.15276	C27	1.83247	2	0.329344	0.0660505	1.09861	2.18936
2001	0.573885	27	600252	9.13519	C27	1.3532	8	0.329344	0.0776292	2.19722	4.25088
2001	0.573885	27	600812	12.3592	C27	1.33781	9	0.329344	0.0568612	2.30259	4.41998
2001	0.573885	27	600227	9.68851	C27	1.59821	3	0.329344	0.0903355	1.38629	4.57912
2001	0.573885	27	538	9.9779	C27	1.79945	8	0.329344	0.0980247	2.19722	5.53489
2001	0.573885	27	600664	12.0542	C27	1.9073	10	0.329344	0.0313318	2.3979	6.06754
2001	0.573885	27	600080	10.7127	C27	1.66804	5	0.329344	0.160798	1.79176	3.86063
2001	0.573885	27	600385	9.12976	C27	1.24682	9	0.329344	0.0629926	2.30259	3.843
2001	0.573885	27	600196	10.0828	C27	1.69442	7	0.329344	0.184713	2.07944	4.61518
2001	0.573885	27	600530	9.30809	C27	1.92996	4	0.329344	0.171496	1.60944	4.16061
2001	0.573885	27	600488	9.94978	C27	1.47355	2	0.329344	0.0787515	1.09861	2.78158
2001	0.573885	27	600253	10.3667	C27	1.35751	2	0.329344	0.0496202	1.09861	5.18836
2001	0.573885	27	600216	10.571	C27	1.48653	4	0.329344	0.0570184	1.60944	4.11554
2001	0.573885	27	600161	9.68151	C27	1.50251	3	0.329344	0.044593	1.38629	3.22693
2001	0.573885	27	600867	10.7548	C27	1.35586	9	0.329344	0.0866968	2.30259	3.61179
2001	0.573885	27	908	9.50323	C27	1.11941	3	0.329344	0.0526171	1.38629	3.09083
2001	0.573885	27	513	10.852	C27	2.41243	9	0.329344	0.0720633	2.30259	4.48111
2001	0.573885	27	600329	10.9753	C27	1.56952	9	0.329344	0.0298773	2.30259	2.7232
2001	0.573885	27	999	10.6994	C27	1.75466	2	0.329344	0.116798	1.09861	4.57266
2001	0.535083	28	949	10.9933	C28	1.14228	8	0.286314	0.0291346	2.19722	2.03055
2001	0.535083	28	832	11.4616	C28	1.71757	8	0.286314	0.206455	2.19722	5.60481
2001	0.535083	28	301	11.5081	C28	1.40943	3	0.286314	0.0458808	1.38629	4.67194
2001	0.535083	28	600810	12.3062	C28	1.22018	8	0.286314	0.0962167	2.19722	3.77337
2001	0.535083	28	936	10.4643	C28	1.29243	8	0.286314	0.0291424	2.19722	4.85196
2001	0.535083	28	600346	9.30561	C28	1.34205	2	0.286314	0.0242687	1.09861	2.67843
2001	0.535083	28	782	11.4205	C28	1.20981	9	0.286314	0.0840153	2.30259	3.44522
2001	0.535083	28	600063	10.9684	C28	1.2764	4	0.286314	0.0340522	1.60944	0.221935
2001	0.535083	28	600889	10.5654	C28	1.10691	9	0.286314	0.0277243	2.30259	1.35883
2001	0.535083	28	677	10.4471	C28	1.4823	13	0.286314	0.0281398	2.63906	3.35788
2001	0.583241	29	619	10.5321	C29	1.69024	5	0.34017	0.117928	1.79176	3.75172
2001	0.583241	29	887	9.97148	C29	1.48499	3	0.34017	0.0450918	1.38629	3.28237
2001	0.583241	29	973	10.9078	C29	1.44322	13	0.34017	0.0529843	2.63906	2.40438
2001	0.583241	29	600210	11.8337	C29	1.53067	2	0.34017	0.677089	1.09861	4.43093
2001	0.583241	29	859	11.0533	C29	1.31781	3	0.34017	0.120508	1.38629	3.50746
2001	0.583241	29	659	11.7014	C29	1.29089	13	0.34017	0.251873	2.63906	3.42246
2001	0.905895	30	600801	11.7939	C30	1.25917	8	0.820645	0.0624808	2.19722	3.04094
2001	0.905895	30	935	10.8165	C30	1.40731	3	0.820645	0.0426184	1.38629	5.20433
2001	0.905895	30	600145	10.305	C30	1.39932	3	0.820645	0.0514612	1.38629	2.2229
2001	0.905895	30	600883	8.96775	C30	1.48921	11	0.820645	0.0569582	2.48491	4.02688
2001	0.905895	30	795	10.3593	C30	0.805864	4	0.820645	0.0807382	1.60944	2.16608
2001	0.905895	30	600720	10.0469	C30	1.43952	5	0.820645	0.051833	1.79176	4.10269
2001	0.905895	30	600366	10.2559	C30	1.34459	7	0.820645	0.0584574	2.07944	2.71156
2001	0.905895	30	789	10.6742	C30	1.32234	4	0.820645	0.0572132	1.60944	1.14117
2001	0.905895	30	600286	10.0239	C30	1.34448	8	0.820645	0.0168232	2.19722	3.00827
2001	0.905895	30	600724	10.521	C30	1.41201	8	0.820645	0.040954	2.19722	3.1124
2001	0.905895	30	600293	11.0635	C30	1.05419	8	0.820645	0.0736987	2.19722	2.58256
2001	0.905895	30	12	12.0139	C30	1.56579	17	0.820645	0.11241	2.89037	2.22442
2001	0.905895	30	600176	10.9431	C30	1.15839	2	0.820645	0.0283676	1.09861	3.09359
2001	0.905895	30	600668	10.8519	C30	1.37361	12	0.820645	0.0309308	2.56495	3.92194
2001	0.905895	30	511	9.57993	C30	1.2665	13	0.820645	2.70858	2.63906	5.39987
2001	0.905895	30	600326	9.02964	C30	1.59776	2	0.820645	0.0498058	1.09861	3.52896
2001	0.905895	30	600172	10.6304	C30	1.00731	3	0.820645	0.0275092	1.38629	2.76557
2001	0.905895	30	600876	11.6291	C30	1.27436	7	0.820645	0.054764	2.07944	2.3073
2001	0.905895	30	600660	10.9529	C30	1.54153	9	0.820645	0.0648515	2.30259	2.00527
2001	0.905895	30	672	9.52441	C30	0.979641	9	0.820645	0.0985624	2.30259	2.96087
2001	0.905895	30	786	11.1667	C30	1.46652	4	0.820645	0.161431	1.60944	4.80476
2001	0.905895	30	600819	11.7686	C30	1.71121	8	0.820645	0.212001	2.19722	3.11138
2001	0.905895	30	600881	12.1598	C30	1.1097	15	0.820645	0.115998	2.77259	3.26037
2001	0.905895	30	877	11.421	C30	1.55862	3	0.820645	0.123948	1.38629	3.89142
2001	0.69339	31	708	11.6961	C31	1.85322	8	0.48079	0.0866469	2.19722	2.85759
2001	0.69339	31	600782	9.12751	C31	1.48409	5	0.48079	0.0484714	1.79176	4.14224
2001	0.69339	31	932	13.07	C31	1.59801	2	0.48079	0.0600432	1.09861	3.66101
2001	0.69339	31	959	13.1025	C31	1.58413	2	0.48079	0.0824652	1.09861	2.58323
2001	0.69339	31	600282	11.2617	C31	1.67438	2	0.48079	0.0389883	1.09861	5.66101
2001	0.69339	31	600231	11.4793	C31	1.55253	7	0.48079	0.0435018	2.07944	5.05444
2001	0.69339	31	600010	12.0002	C31	1.64252	2	0.48079	0.0810992	1.09861	3.50289
2001	0.69339	31	600569	12.5277	C31	1.53004	8	0.48079	0.03163	2.19722	5.49803
2001	0.69339	31	600126	11.6787	C31	1.66631	3	0.48079	0.0493612	1.38629	4.2321
2001	0.69339	31	825	12.0579	C31	1.82662	3	0.48079	0.106414	1.38629	3.62907
2001	0.69339	31	600019	15.3975	C31	1.79644	1	0.48079	0.368638	0.693147	3.23578
2001	0.69339	31	569	11.212	C31	1.53308	13	0.48079	0.027125	2.63906	4.31288
2001	0.69339	31	600808	13.8203	C31	1.41863	8	0.48079	0.0363995	2.19722	0.990017
2001	0.69339	31	600001	12.8869	C31	1.76804	3	0.48079	0.0883315	1.38629	0.664621
2001	0.69339	31	600399	11.9002	C31	1.28423	2	0.48079	0.06688	1.09861	3.40926
2001	0.69339	31	600102	12.809	C31	1.47472	4	0.48079	0.0387138	1.60944	4.04261
2001	0.69339	31	898	12.9031	C31	1.78959	4	0.48079	0.111512	1.60944	3.88569
2001	0.69339	31	709	13.273	C31	1.51508	7	0.48079	0.039854	2.07944	5.02766
2001	0.69339	31	600005	12.3552	C31	1.78029	4	0.48079	0.141851	1.60944	3.34589
2001	0.69339	31	600307	12.2454	C31	1.49182	2	0.48079	0.104867	1.09861	3.90083
2001	0.69339	31	761	12.4201	C31	1.61847	4	0.48079	0.121259	1.60944	1.65694
2001	0.69339	31	600295	11.1875	C31	1.42808	6	0.48079	0.0303791	1.94591	3.13666
2001	0.69339	31	717	12.2885	C31	1.6219	12	0.48079	0.0601546	2.56495	2.90658
2001	0.579582	32	629	12.9752	C32	1.6159	8	0.335916	0.0358687	2.19722	4.02511
2001	0.579582	32	878	11.0189	C32	1.85642	3	0.335916	0.14347	1.38629	2.80909
2001	0.579582	32	600110	9.32794	C32	1.60598	7	0.335916	0.140146	2.07944	3.99758
2001	0.579582	32	933	11.1444	C32	1.39439	3	0.335916	0.0142282	1.38629	2.72761
2001	0.579582	32	600362	13.1328	C32	1.13697	4	0.335916	0.0756113	1.60944	-1.08141
2001	0.579582	32	612	11.3068	C32	1.3919	8	0.335916	0.0517522	2.19722	1.72926
2001	0.579582	32	600206	10.6962	C32	0.7152	2	0.335916	0.300298	1.09861	4.02814
2001	0.579582	32	807	12.0121	C32	1.50547	3	0.335916	0.0722117	1.38629	4.74011
2001	0.579582	32	600219	11.6143	C32	1.54618	8	0.335916	0.0316457	2.19722	3.71593
2001	0.579582	32	962	10.0859	C32	1.47911	2	0.335916	0.0981231	1.09861	5.93876
2001	0.579582	32	657	10.1191	C32	1.34021	8	0.335916	0.0188011	2.19722	2.34576
2001	0.579582	32	960	11.4025	C32	1.26609	3	0.335916	0.0243793	1.38629	0.535029
2001	0.579582	32	633	9.62691	C32	1.4845	11	0.335916	0.0464199	2.48491	3.78962
2001	0.579582	32	60	12.1994	C32	1.52858	7	0.335916	0.0423989	2.07944	1.89927
2001	0.579582	32	831	11.4079	C32	1.33095	3	0.335916	0.0623239	1.38629	3.26781
2001	0.579582	32	630	11.5371	C32	1.56451	9	0.335916	0.0555671	2.30259	3.23065
2001	0.579582	32	600255	9.25203	C32	1.48516	3	0.335916	0.0409613	1.38629	2.46179
2001	0.579582	32	751	12.0288	C32	1.29286	8	0.335916	0.0379742	2.19722	2.03398
2001	0.579582	32	600092	9.83949	C32	1.5848	9	0.335916	0.218098	2.30259	3.04474
2001	0.579582	32	600205	11.7134	C32	1.60074	2	0.335916	0.0450048	1.09861	5.31948
2001	0.579582	32	600296	11.2043	C32	1.25894	2	0.335916	0.0350242	1.09861	3.31366
2001	0.579582	32	600768	9.2285	C32	1.2002	20	0.335916	0.0498349	3.04452	1.38694
2001	0.579582	32	600331	10.514	C32	1.34707	7	0.335916	0.0755572	2.07944	3.83711
2001	0.579582	32	600111	10.4977	C32	1.28564	4	0.335916	0.0623779	1.60944	3.74324
2001	0.544099	33	55	10.1916	C33	1.55641	7	0.296044	0.0686998	2.07944	3.64457
2001	0.544099	33	778	11.7043	C33	1.51747	4	0.296044	0.0505285	1.60944	4.00056
2001	0.544099	33	969	8.17598	C33	1.72821	3	0.296044	0.131391	1.38629	4.20104
2001	0.544099	33	890	10.638	C33	1.51908	8	0.296044	0.0911217	2.19722	2.30922
2001	0.544099	33	600558	9.66026	C33	1.39638	2	0.296044	0.0603713	1.09861	4.99703
2001	0.652378	34	777	9.09884	C34	1.35401	4	0.425598	0.0357542	1.60944	3.19382
2001	0.652378	34	900956	9.02376	C34	1.50325	2	0.425598	0.106741	1.09861	1.76685
2001	0.652378	34	816	10.6691	C34	1.62738	4	0.425598	0.0772492	1.60944	4.02584
2001	0.652378	34	600894	12.1001	C34	1.59729	8	0.425598	0.0654215	2.19722	3.7434
2001	0.652378	34	880	10.6032	C34	1.51647	3	0.425598	0.0389958	1.38629	1.44105
2001	0.652378	34	410	10.9796	C34	1.28414	8	0.425598	0.0468467	2.19722	3.36748
2001	0.652378	34	600218	10.0585	C34	1.35464	3	0.425598	0.0340948	1.38629	4.2283
2001	0.652378	34	837	9.50415	C34	1.25162	3	0.425598	0.0541389	1.38629	1.0665
2001	0.652378	34	600806	10.0622	C34	0.983461	8	0.425598	0.0318046	2.19722	2.96284
2001	0.652378	34	404	10.1307	C34	0.985371	7	0.425598	0.119708	2.07944	1.14934
2001	0.652378	34	595	10.0027	C34	1.69711	5	0.425598	0.0217749	1.79176	3.81405
2001	0.652378	34	600835	11.1373	C34	2.10166	8	0.425598	0.723949	2.19722	6.68704
2001	0.652378	34	530	10.2097	C34	1.81368	8	0.425598	0.0867566	2.19722	3.16883
2001	0.652378	34	903	10.6768	C34	1.42988	2	0.425598	0.0825974	1.09861	4.30998
2001	0.652378	34	600619	12.0386	C34	1.83502	9	0.425598	0.102391	2.30259	5.7609
2001	0.652378	34	200771	9.45425	C34	1.5544	3	0.425598	0.03844	1.38629	1.52
2001	0.652378	34	811	9.46116	C34	1.52933	13	0.425598	0.053566	2.63906	3.28919
2001	0.652378	34	600243	9.53055	C34	1.28061	3	0.425598	0.0280961	1.38629	2.66373
2001	0.652378	34	600841	11.4063	C34	1.54369	8	0.425598	0.0449658	2.19722	4.17587
2001	0.594622	35	600320	11.4579	C35	1.80071	9	0.353576	0.696979	2.30259	6.18948
2001	0.594622	35	600879	9.84	C35	1.55776	15	0.353576	0.0858674	2.77259	5.36243
2001	0.594622	35	600815	10.5241	C35	1.54117	7	0.353576	0.0635707	2.07944	2.96495
2001	0.594622	35	600302	9.35803	C35	1.70783	2	0.353576	0.143352	1.09861	5.51121
2001	0.594622	35	425	10.4774	C35	1.48743	8	0.353576	0.0321756	2.19722	3.14655
2001	0.594622	35	852	10.1599	C35	1.87288	3	0.353576	0.062332	1.38629	4.05275
2001	0.594622	35	600528	10.8391	C35	2.23368	2	0.353576	0.544915	1.09861	6.90827
2001	0.594622	35	821	10.6201	C35	1.38609	8	0.353576	0.0456801	2.19722	3.36346
2001	0.594622	35	519	8.88256	C35	1.33309	13	0.353576	0.0314161	2.63906	2.87945
2001	0.594622	35	584	10.6009	C35	1.3291	11	0.353576	0.0809002	2.48491	1.53689
2001	0.594622	35	576	10.698	C35	1.25333	7	0.353576	0.0435507	2.07944	2.2797
2001	0.594622	35	528	10.7797	C35	1.69704	8	0.353576	0.04704	2.19722	2.87726
2001	0.594622	35	600055	9.7146	C35	1.49069	4	0.353576	0.0523213	1.60944	3.2815
2001	0.594622	35	925	9.45839	C35	1.27192	2	0.353576	0.114902	1.09861	3.88914
2001	0.594622	35	600817	9.37075	C35	2.14917	9	0.353576	0.225164	2.30259	3.13987
2001	0.594622	35	600855	8.67631	C35	1.35898	15	0.353576	0.0368291	2.77259	2.32118
2001	0.594622	35	600860	10.7475	C35	1.44844	8	0.353576	0.0458357	2.19722	3.81073
2001	0.594622	35	600388	8.72298	C35	1.57679	3	0.353576	0.100192	1.38629	4.05707
2001	0.594622	35	600262	8.78742	C35	1.51917	2	0.353576	0.18158	1.09861	2.21894
2001	0.594622	35	600761	10.2245	C35	1.50956	8	0.353576	0.0227704	2.19722	2.90568
2001	0.594622	35	157	9.12492	C35	1.59682	2	0.353576	0.102015	1.09861	4.18684
2001	0.594622	35	680	9.9839	C35	1.76735	8	0.353576	0.0392093	2.19722	2.89886
2001	0.594622	35	622	9.55979	C35	1.27496	8	0.353576	0.0383824	2.19722	2.86603
2001	0.594622	35	600169	10.3945	C35	1.14912	3	0.353576	0.0491309	1.38629	1.95364
2001	0.710427	36	600148	9.45342	C36	1.43797	3	0.504706	0.0332872	1.38629	4.28039
2001	0.710427	36	980	9.04233	C36	1.28029	3	0.504706	0.0330923	1.38629	3.08749
2001	0.710427	36	600418	10.0413	C36	2.43324	2	0.504706	0.0541616	1.09861	3.70771
2001	0.710427	36	581	10.4987	C36	1.58732	9	0.504706	0.0799952	2.30259	1.76961
2001	0.710427	36	600006	12.0853	C36	1.72335	2	0.504706	0.104045	1.09861	3.88511
2001	0.710427	36	981	9.247	C36	1.71986	3	0.504706	0.245282	1.38629	4.29623
2001	0.710427	36	901	9.80819	C36	1.26736	2	0.504706	0.0349377	1.09861	2.82353
2001	0.710427	36	600104	12.1224	C36	1.78308	4	0.504706	0.241807	1.60944	6.20585
2001	0.710427	36	600303	9.93995	C36	1.66016	6	0.504706	0.10283	1.94591	4.07087
2001	0.710427	36	600166	11.1955	C36	1.57129	5	0.504706	0.0286646	1.79176	1.3498
2001	0.710427	36	600066	10.68	C36	1.68505	8	0.504706	0.0688897	2.19722	5.19585
2001	0.710427	36	625	12.1157	C36	1.74785	5	0.504706	0.0930168	1.79176	4.61112
2001	0.710427	36	700	10.6814	C36	1.50578	13	0.504706	0.0698539	2.63906	4.04581
2001	0.710427	36	600686	10.0007	C36	1.63185	9	0.504706	0.0389108	2.30259	4.58406
2001	0.710427	36	600081	10.1245	C36	1.4218	4	0.504706	0.0298638	1.60944	2.66768
2001	0.710427	36	600178	10.7553	C36	1.62167	3	0.504706	0.0379066	1.38629	4.72225
2001	0.710427	36	600741	12.1903	C36	1.97331	9	0.504706	0.067308	2.30259	4.56037
2001	0.710427	36	549	10.5615	C36	1.64116	8	0.504706	0.0330231	2.19722	2.90816
2001	0.710427	36	600523	10.4269	C36	1.32472	2	0.504706	0.0414515	1.09861	4.27644
2001	0.710427	36	800	11.8635	C36	1.47704	4	0.504706	0.083255	1.60944	3.63439
2001	0.710427	36	600501	8.94809	C36	1.5594	2	0.504706	0.0571143	1.09861	3.81923
2001	0.710427	36	868	10.205	C36	1.50536	4	0.504706	0.0955928	1.60944	3.43495
2001	0.710427	36	600733	8.31447	C36	1.1792	9	0.504706	0.170702	2.30259	3.10127
2001	0.710427	36	559	11.1016	C36	1.45624	8	0.504706	0.05938	2.19722	5.14659
2001	0.710427	36	957	9.48935	C36	1.19412	7	0.504706	0.0405916	2.07944	2.95209
2001	0.710427	36	550	12.0198	C36	1.62422	8	0.504706	0.0631961	2.19722	4.92287
2001	0.710427	36	600213	10.2683	C36	1.39617	3	0.504706	0.0500431	1.38629	5.02387
2001	0.710427	36	600742	10.2756	C36	1.92575	8	0.504706	0.0295558	2.19722	4.35627
2001	0.710427	36	760	9.70953	C36	0.897496	13	0.504706	0.0321801	2.63906	0.858699
2001	0.661489	38	600290	9.40706	C38	1.08581	3	0.437568	0.0309251	1.38629	3.42739
2001	0.661489	38	600192	10.3872	C38	1.21091	3	0.437568	0.0216293	1.38629	3.30943
2001	0.661489	38	600105	10.0602	C38	1.62457	7	0.437568	0.132213	2.07944	4.25142
2001	0.661489	38	600690	11.9129	C38	2.36398	12	0.437568	0.269503	2.56495	4.96266
2001	0.661489	38	600651	9.63423	C38	1.87164	17	0.437568	0.132658	2.89037	4.66683
2001	0.661489	38	651	10.9079	C38	1.97689	12	0.437568	0.134649	2.56495	5.68854
2001	0.661489	38	600312	9.6106	C38	1.49546	2	0.437568	0.0553358	1.09861	1.74406
2001	0.661489	38	600152	10.845	C38	1.29983	8	0.437568	0.023247	2.19722	3.36051
2001	0.661489	38	600550	9.931	C38	1.40378	2	0.437568	0.0762582	1.09861	0.213725
2001	0.661489	38	600884	10.4303	C38	1.37406	9	0.437568	0.0756376	2.30259	3.79899
2001	0.661489	38	600869	8.02028	C38	1.37545	6	0.437568	0.0456366	1.94591	3.35483
2001	0.661489	38	200512	11.5912	C38	1.63319	8	0.437568	0.0249289	2.19722	3.36381
2001	0.661489	38	806	10.1798	C38	1.45015	3	0.437568	0.0565471	1.38629	2.63267
2001	0.661489	38	70	10.1949	C38	1.42293	4	0.437568	0.127947	1.60944	3.36588
2001	0.661489	38	600468	9.17771	C38	1.10517	2	0.437568	0.0325464	1.09861	4.15521
2001	0.661489	38	600261	10.0766	C38	1.51603	4	0.437568	0.0417979	1.60944	4.89744
2001	0.661489	38	600268	8.94511	C38	1.62752	2	0.437568	0.0755413	1.09861	3.68319
2001	0.661489	38	922	9.31101	C38	1.43757	8	0.437568	0.0272787	2.19722	1.81118
2001	0.661489	38	541	10.8983	C38	1.56666	9	0.437568	0.0281343	2.30259	3.8941
2001	0.661489	38	527	12.0056	C38	1.91106	9	0.437568	0.0572606	2.30259	3.55228
2001	0.661489	38	600854	11.1544	C38	1.44672	13	0.437568	0.164401	2.63906	5.08814
2001	0.661489	38	600089	11.0622	C38	1.47795	8	0.437568	0.14518	2.19722	3.75466
2001	0.661489	38	600847	8.66877	C38	1.32548	9	0.437568	0.0234124	2.30259	2.6951
2001	0.661489	38	600112	9.08959	C38	1.35726	4	0.437568	0.0249975	1.60944	1.49955
2001	0.661489	38	600379	9.34254	C38	1.76934	4	0.437568	0.0344424	1.60944	2.42755
2001	0.661489	38	418	11.2314	C38	1.81246	8	0.437568	0.991486	2.19722	7.37189
2001	0.661489	38	600627	11.1666	C38	1.63534	9	0.437568	0.046512	2.30259	0.848329
2001	0.661489	38	49	9.97502	C38	1.42715	6	0.437568	0.442314	1.94591	4.95137
2001	0.661489	38	200770	9.81006	C38	1.36579	3	0.437568	0.0452783	1.38629	-0.930014
2001	0.661489	38	836	10.2653	C38	1.5359	4	0.437568	0.0291936	1.60944	2.99787
2001	0.73915	39	600776	11.2282	C39	2.12218	5	0.546343	0.349224	1.79176	5.02799
2001	0.73915	39	50	9.89042	C39	1.34929	18	0.546343	0.0590676	2.94444	0.969126
2001	0.73915	39	600171	10.2978	C39	1.83938	3	0.546343	0.259343	1.38629	5.35146
2001	0.73915	39	600888	10.875	C39	1.35929	5	0.546343	0.0553939	1.79176	1.96661
2001	0.73915	39	988	9.17985	C39	1.51341	2	0.546343	0.0908706	1.09861	4.06393
2001	0.73915	39	66	10.8623	C39	1.49805	4	0.546343	0.0678983	1.60944	3.6542
2001	0.73915	39	687	11.173	C39	1.39097	4	0.546343	0.0201971	1.60944	-0.0492361
2001	0.73915	39	733	10.6456	C39	1.31455	4	0.546343	0.0530707	1.60944	4.01152
2001	0.73915	39	542	10.039	C39	2.10941	9	0.546343	0.0897407	2.30259	4.53411
2001	0.73915	39	600260	10.2098	C39	1.36612	8	0.546343	0.0651307	2.19722	3.24095
2001	0.73915	39	536	8.2165	C39	1.32632	20	0.546343	0.0287344	3.04452	3.12246
2001	0.73915	39	600680	10.1845	C39	1.47545	8	0.546343	0.117843	2.19722	3.77389
2001	0.73915	39	413	9.70531	C39	0.366929	9	0.546343	0.132058	2.30259	3.51859
2001	0.73915	39	636	11.5411	C39	1.36074	7	0.546343	0.0571353	2.07944	2.66352
2001	0.73915	39	600074	11.1461	C39	1.42903	4	0.546343	0.172015	1.60944	3.77506
2001	0.73915	39	600775	10.4336	C39	1.53229	9	0.546343	0.084825	2.30259	3.47568
2001	0.73915	39	200468	9.38807	C39	1.6809	21	0.546343	0.0618806	3.09104	2.47718
2001	0.73915	39	600498	9.95078	C39	1.78021	2	0.546343	0.164212	1.09861	4.97427
2001	0.73915	39	600745	9.33972	C39	1.72497	11	0.546343	0.0300246	2.48491	2.38854
2001	0.73915	39	970	9.39714	C39	1.60678	2	0.546343	0.167942	1.09861	4.81411
2001	0.73915	39	600100	11.0283	C39	1.9459	4	0.546343	0.233815	1.60944	5.64449
2001	0.73915	39	600898	10.0831	C39	1.03999	12	0.546343	0.0608941	2.56495	0.435727
2001	0.73915	39	725	11.0065	C39	1.88341	8	0.546343	0.233381	2.19722	4.5335
2001	0.73915	39	977	9.39504	C39	1.5717	3	0.546343	0.101438	1.38629	4.07731
2001	0.73915	39	600703	10.0587	C39	1.33062	8	0.546343	0.085938	2.19722	1.70582
2001	0.73915	39	600118	8.74295	C39	1.56935	4	0.546343	0.177364	1.60944	4.80188
2001	0.73915	39	670	11.4724	C39	1.38151	12	0.546343	0.115308	2.56495	2.05538
2001	0.73915	39	600601	9.58835	C39	2.50027	16	0.546343	3.8564	2.83321	5.47014
2001	0.73915	39	600839	12.3799	C39	1.81848	8	0.546343	0.0603714	2.19722	2.47823
2001	0.73915	39	810	9.66546	C39	1.03363	13	0.546343	0.0082517	2.63906	1.70692
2001	0.73915	39	600734	9.74427	C39	2.02327	5	0.546343	0.0590841	1.79176	3.07389
2001	0.73915	39	600707	11.5088	C39	1.54192	9	0.546343	0.064386	2.30259	3.47935
2001	0.73915	39	547	8.973	C39	1.8067	8	0.546343	0.109203	2.19722	4.12865
2001	0.73915	39	727	9.52304	C39	1.18756	4	0.546343	0.0711583	1.60944	2.25014
2001	0.73915	39	600345	8.56979	C39	1.54576	5	0.546343	0.292534	1.79176	5.76781
2001	0.73915	39	600330	9.8695	C39	1.5114	2	0.546343	0.0455836	1.09861	4.48948
2001	0.73915	39	45	10.0913	C39	1.36599	7	0.546343	0.125859	2.07944	4.39371
2001	0.73915	39	600877	11.3877	C39	1.78446	14	0.546343	0.091236	2.70805	3.7752
2001	0.73915	39	600363	10.3696	C39	1.64268	2	0.546343	0.0225423	1.09861	3.12241
2001	0.73915	39	600130	10.0201	C39	1.82473	6	0.546343	0.0771089	1.94591	4.51727
2001	0.73915	39	600198	10.9353	C39	1.42818	3	0.546343	0.101604	1.38629	3.66351
2001	0.73915	39	600203	9.68209	C39	1.58311	2	0.546343	0.102059	1.09861	4.20299
2001	0.73915	39	63	11.517	C39	1.99551	4	0.546343	0.06986	1.60944	5.13537
2001	0.73915	39	600288	9.64154	C39	1.94777	3	0.546343	0.155333	1.38629	5.03697
2001	0.73915	39	600360	10.553	C39	1.17262	2	0.546343	0.0549701	1.09861	3.43862
2001	0.73915	39	600237	10.0454	C39	1.28201	5	0.546343	0.0440002	1.79176	3.20006
2001	0.73915	39	823	10.6581	C39	1.62099	4	0.546343	0.0906677	1.60944	5.12807
2001	0.73915	39	748	9.55542	C39	1.63986	4	0.546343	0.143299	1.60944	4.53468
2001	0.73915	39	600151	10.6058	C39	1.61965	3	0.546343	0.100706	1.38629	4.30166
2001	0.73915	39	20	10.0363	C39	0.888543	9	0.546343	0.0326014	2.30259	2.46783
2001	0.73915	39	600666	8.98002	C39	1.50372	9	0.546343	0.0261678	2.30259	3.65076
2002	0.915853	13	600191	10.4591	C13	1.41223	4	0.838787	0.0532849	1.60944	3.37924
2002	0.915853	13	972	11.0451	C13	1.25332	8	0.838787	0.155841	2.19722	4.5559
2002	0.915853	13	639	9.06383	C13	1.08465	15	0.838787	0.0202242	2.77259	2.35422
2002	0.915853	13	600275	10.2893	C13	1.76445	3	0.838787	0.139105	1.38629	3.16354
2002	0.915853	13	876	10.6605	C13	1.46233	4	0.838787	0.0337842	1.60944	3.0378
2002	0.915853	13	600811	11.186	C13	1.27799	10	0.838787	0.0491074	2.3979	1.69966
2002	0.915853	13	48	10.5102	C13	1.79762	8	0.838787	0.289186	2.19722	4.28613
2002	0.915853	13	702	9.968	C13	1.76605	5	0.838787	0.155775	1.79176	4.75716
2002	0.915853	13	895	11.4406	C13	1.84902	4	0.838787	0.0406007	1.60944	3.80201
2002	0.915853	13	911	11.264	C13	1.50564	3	0.838787	0.0282493	1.38629	4.16672
2002	0.915853	14	600887	11.4479	C14	1.84428	9	0.838787	0.0465405	2.30259	5.31134
2002	0.915853	14	600597	11.4551	C14	2.04945	6	0.838787	0.109726	1.94591	5.5972
2002	0.915853	14	600419	9.49	C14	1.1294	3	0.838787	0.043643	1.38629	3.67452
2002	0.915853	14	600298	10.5868	C14	1.43579	4	0.838787	0.107858	1.60944	5.00377
2002	0.915853	14	600381	9.89602	C14	1.3882	4	0.838787	0.0891626	1.60944	3.90606
2002	0.915853	14	600882	9.99009	C14	1.28994	14	0.838787	0.0300423	2.70805	1.51151
2002	0.915853	14	600872	10.7843	C14	1.53142	9	0.838787	0.066079	2.30259	4.4284
2002	0.915853	14	600186	11.9276	C14	1.33824	4	0.838787	0.05642	1.60944	4.28411
2002	0.915853	14	600073	10.3379	C14	1.33469	5	0.838787	0.0591069	1.79176	3.18244
2002	0.915853	14	600866	10.3869	C14	1.7526	10	0.838787	0.0551333	2.3979	2.87315
2002	0.830194	15	600519	10.7581	C15	2.22863	3	0.689222	0.0994914	1.38629	5.06032
2002	0.830194	15	848	10.7131	C15	1.72166	5	0.689222	0.0856879	1.79176	4.48768
2002	0.830194	15	600809	10.4788	C15	1.98275	9	0.689222	0.0287304	2.30259	4.45344
2002	0.830194	15	600702	11.2681	C15	1.81925	9	0.689222	0.0513861	2.30259	5.22128
2002	0.830194	15	600059	10.9698	C15	1.32619	5	0.689222	0.10482	1.79176	5.04379
2002	0.830194	15	858	12.7944	C15	1.8398	4	0.689222	0.048743	1.60944	4.84501
2002	0.830194	15	600559	9.74587	C15	1.48602	3	0.689222	0.0275089	1.38629	0.969778
2002	0.830194	15	600197	9.7591	C15	1.78073	3	0.689222	0.0660857	1.38629	5.94759
2002	0.830194	15	860	11.1947	C15	1.32887	4	0.689222	0.0571487	1.60944	3.7853
2002	0.830194	15	995	9.99488	C15	1.10861	4	0.689222	0.0486152	1.60944	2.89413
2002	0.830194	15	600238	9.5366	C15	1.82956	9	0.689222	0.22916	2.30259	5.32184
2002	0.830194	15	600199	10.2299	C15	1.38292	4	0.689222	0.0488421	1.60944	4.40927
2002	0.830194	15	600600	13.1624	C15	1.88909	9	0.689222	0.225097	2.30259	4.3993
2002	0.830194	15	600616	10.1475	C15	1.58254	10	0.689222	0.073179	2.3979	3.3339
2002	0.830194	15	600132	11.0852	C15	1.68001	9	0.689222	0.100751	2.30259	4.41896
2002	0.830194	15	869	10.8828	C15	1.83692	5	0.689222	0.090903	1.79176	5.97825
2002	0.830194	15	600189	11.2601	C15	1.15956	4	0.689222	0.0189191	1.60944	3.12188
2002	0.830194	15	929	10.2768	C15	1.22818	9	0.689222	0.0716232	2.30259	5.97357
2002	0.830194	15	600696	10.1017	C15	2.63001	13	0.689222	0.894155	2.63906	3.95841
2002	0.830194	15	729	12.5498	C15	1.62698	5	0.689222	0.071123	1.79176	4.19524
2002	0.830194	15	600300	10.7985	C15	1.57495	3	0.689222	0.120404	1.38629	4.06441
2002	0.830194	15	568	10.8195	C15	1.83551	8	0.689222	0.131004	2.19722	4.4692
2002	0.830194	15	600365	9.45781	C15	1.44925	3	0.689222	0.046844	1.38629	3.38468
2002	0.830194	15	596	10.6316	C15	1.41836	6	0.689222	0.026101	1.94591	5.03864
2002	0.830194	15	600084	11.201	C15	1.33237	5	0.689222	0.0764129	1.79176	3.06086
2002	0.898157	17	600689	10.3267	C17	1.5389	9	0.806686	0.137126	2.30259	2.48528
2002	0.898157	17	600626	11.0869	C17	1.76675	16	0.806686	0.0398879	2.83321	2.69832
2002	0.898157	17	600232	10.1263	C17	1.40982	8	0.806686	0.015973	2.19722	3.87459
2002	0.898157	17	600220	11.7191	C17	1.34798	3	0.806686	0.0827104	1.38629	4.40892
2002	0.898157	17	600630	10.8583	C17	1.52782	10	0.806686	0.0578226	2.3979	2.63121
2002	0.898157	17	726	11.4707	C17	1.53377	9	0.806686	0.0297496	2.30259	3.68783
2002	0.898157	17	850	10.6853	C17	1.34603	4	0.806686	0.0197904	1.60944	4.10347
2002	0.898157	17	611	8.64673	C17	1.42207	9	0.806686	0.183102	2.30259	5.20646
2002	0.79345	22	600308	11.6975	C22	1.52457	9	0.629563	0.0739517	2.30259	3.4512
2002	0.79345	22	600567	10.0708	C22	1.43068	3	0.629563	0.079058	1.38629	1.69174
2002	0.79345	22	600103	11.4215	C22	1.40154	9	0.629563	0.11061	2.30259	4.89562
2002	0.79345	22	600069	10.4512	C22	1.27813	5	0.629563	0.0585867	1.79176	3.26689
2002	0.79345	22	815	11.2185	C22	1.1653	4	0.629563	0.0427397	1.60944	3.34634
2002	0.79345	22	200986	11.1881	C22	1.37736	3	0.629563	0.069033	1.38629	4.47129
2002	0.79345	22	488	13.1494	C22	1.63849	9	0.629563	0.0552478	2.30259	3.46579
2002	0.79345	22	600235	10.8542	C22	1.10394	4	0.629563	0.0591088	1.60944	1.80048
2002	0.79345	22	699	10.1036	C22	1.64248	8	0.629563	0.0829803	2.19722	4.37687
2002	0.84991	25	600792	9.05261	C25	1.17946	5	0.722347	0.0353887	1.79176	3.81396
2002	0.84991	25	600725	9.78076	C25	1.47348	6	0.722347	0.0279473	1.94591	2.3663
2002	0.84991	25	600065	10.774	C25	1.32115	9	0.722347	0.0656359	2.30259	2.93071
2002	0.84991	25	819	9.90054	C25	1.59823	12	0.722347	0.106601	2.56495	4.90409
2002	0.84991	25	866	13.7115	C25	1.71243	4	0.722347	0.140539	1.60944	4.73913
2002	0.84991	25	723	9.71984	C25	1.72494	10	0.722347	0.0498035	2.3979	2.5985
2002	0.84991	25	600740	11.5411	C25	1.59247	6	0.722347	0.046792	1.94591	2.13416
2002	0.84991	25	600002	13.1958	C25	1.55514	4	0.722347	0.0615291	1.60944	3.47087
2002	0.84991	25	763	11.7277	C25	1.98989	5	0.722347	0.0786935	1.79176	4.60586
2002	0.84991	25	637	10.0574	C25	1.79319	14	0.722347	0.0846814	2.70805	3.54427
2002	0.84991	25	698	11.9226	C25	1.50793	9	0.722347	0.0780111	2.30259	4.12245
2002	1.00776	26	818	12.0193	C26	1.3656	5	1.01557	0.0701059	1.79176	2.22141
2002	1.00776	26	893	9.94145	C26	1.41533	4	1.01557	0.0638412	1.60944	2.03266
2002	1.00776	26	600160	11.7253	C26	1.43145	4	1.01557	0.0344405	1.60944	3.43544
2002	1.00776	26	422	11.6579	C26	1.33007	10	1.01557	0.0971342	2.3979	1.93457
2002	1.00776	26	600367	10.0922	C26	1.57163	3	1.01557	0.0394329	1.38629	3.72176
2002	1.00776	26	912	11.9962	C26	1.53056	3	1.01557	0.148999	1.38629	5.58897
2002	1.00776	26	515	10.6456	C26	1.63658	10	1.01557	0.0543215	2.3979	2.70934
2002	1.00776	26	600230	10.0649	C26	1.63864	4	1.01557	0.0641087	1.60944	4.72742
2002	1.00776	26	510	11.1113	C26	1.36033	13	1.01557	0.0421443	2.63906	3.13573
2002	1.00776	26	600731	10.2711	C26	1.24299	8	1.01557	0.0599524	2.19722	2.53167
2002	1.00776	26	600500	10.9563	C26	2.28999	4	1.01557	0.64257	1.60944	5.32418
2002	1.00776	26	691	6.13473	C26	1.83385	10	1.01557	0.265191	2.3979	1.62129
2002	1.00776	26	408	10.1599	C26	1.27592	6	1.01557	0.0159452	1.94591	3.4996
2002	1.00776	26	600618	12.3036	C26	1.48823	10	1.01557	0.0952212	2.3979	3.95379
2002	1.00776	26	600309	10.7245	C26	1.63328	4	1.01557	0.134123	1.60944	5.37416
2002	1.00776	26	525	10.6074	C26	1.49226	11	1.01557	0.118762	2.48491	3.27956
2002	1.00776	26	600078	10.6822	C26	1.34009	8	1.01557	0.118477	2.19722	3.45085
2002	1.00776	26	600315	10.332	C26	1.86604	7	1.01557	0.150093	2.07944	5.12021
2002	1.00776	26	822	11.7805	C26	1.37175	4	1.01557	0.0373535	1.60944	3.49015
2002	1.00776	26	600796	9.44124	C26	1.3757	9	1.01557	0.0710324	2.30259	4.47042
2002	1.00776	26	600486	9.31216	C26	1.49722	3	1.01557	0.0784197	1.38629	4.27573
2002	1.00776	26	920	10.3779	C26	1.45573	3	1.01557	0.0420239	1.38629	2.47884
2002	1.00776	26	930	11.5756	C26	1.36633	4	1.01557	0.085637	1.60944	2.63261
2002	1.00776	26	600181	9.77258	C26	1.30211	4	1.01557	0.119217	1.60944	3.95226
2002	1.00776	26	902	10.0586	C26	1.47655	3	1.01557	0.0696599	1.38629	4.07805
2002	1.00776	26	881	10.3943	C26	1.64662	9	1.01557	0.19364	2.30259	4.31882
2002	1.00776	26	600328	10.7601	C26	1.29557	4	1.01557	0.0520088	1.60944	5.11281
2002	1.00776	26	830	11.9254	C26	1.20743	4	1.01557	0.0367624	1.60944	2.77642
2002	1.00776	26	600596	10.8067	C26	1.36534	9	1.01557	0.048167	2.30259	4.76704
2002	1.00776	26	600727	11.9858	C26	1.24596	6	1.01557	0.209092	1.94591	3.81405
2002	1.00776	26	600589	10.5228	C26	1.17219	5	1.01557	0.0804628	1.79176	1.99585
2002	1.00776	26	985	10.098	C26	1.36086	4	1.01557	0.0625858	1.60944	3.43566
2002	1.00776	26	600165	10.6822	C26	1.24227	4	1.01557	0.0420695	1.60944	2.94989
2002	1.00776	26	600135	10.5513	C26	1.6032	4	1.01557	0.0971854	1.60944	3.12609
2002	1.00776	26	600426	10.6853	C26	1.38129	2	1.01557	0.055937	1.09861	4.31873
2002	1.00776	26	600389	10.4378	C26	1.65934	12	1.01557	0.0427575	2.56495	4.87683
2002	1.00776	26	600277	10.1397	C26	1.50585	3	1.01557	0.0669646	1.38629	2.75572
2002	1.00776	26	578	8.70578	C26	2.24007	7	1.01557	1.80463	2.07944	6.27706
2002	1.00776	26	737	11.759	C26	1.51459	6	1.01557	0.0502284	1.94591	3.21404
2002	1.00776	26	600075	11.5502	C26	1.43248	5	1.01557	0.0486092	1.79176	2.93526
2002	1.00776	26	600301	10.2746	C26	1.46135	4	1.01557	0.0328875	1.60944	0.269203
2002	1.00776	26	600091	10.3745	C26	1.37424	5	1.01557	0.0722061	1.79176	1.95441
2002	1.00776	26	600610	10.0828	C26	1.61027	10	1.01557	0.0277093	2.3979	3.0558
2002	1.00776	26	683	11.9428	C26	1.35536	5	1.01557	0.0429549	1.79176	3.76184
2002	1.00776	26	600096	11.655	C26	1.60787	5	1.01557	0.148677	1.79176	3.90261
2002	1.00776	26	565	9.15892	C26	1.92259	10	1.01557	0.0329856	2.3979	3.71731
2002	1.00776	26	792	11.1885	C26	1.77204	5	1.01557	0.103413	1.79176	2.78494
2002	1.00776	26	990	10.6166	C26	1.48177	4	1.01557	0.0910992	1.60944	3.59658
2002	1.00776	26	600378	8.7265	C26	1.33824	3	1.01557	0.0676311	1.38629	1.26622
2002	1.00776	26	600772	10.4734	C26	1.69325	9	1.01557	2.30929	2.30259	5.51238
2002	1.00776	26	600714	9.12599	C26	1.24172	6	1.01557	0.0242743	1.94591	3.55514
2002	1.00776	26	545	9.75495	C26	1.13366	10	1.01557	0.023566	2.3979	3.11791
2002	1.00776	26	731	11.4209	C26	1.24082	8	1.01557	0.0640423	2.19722	3.43627
2002	0.793945	27	600380	10.4544	C27	2.04485	10	0.630348	0.069548	2.3979	3.07145
2002	0.793945	27	600851	11.5047	C27	1.74842	9	0.630348	0.273336	2.30259	6.46201
2002	0.793945	27	600253	10.5868	C27	1.49354	3	0.630348	0.0543796	1.38629	4.93393
2002	0.793945	27	600812	12.3506	C27	1.55464	10	0.630348	0.0544905	2.3979	4.56059
2002	0.793945	27	952	10.1454	C27	1.39269	9	0.630348	0.0604206	2.30259	4.03289
2002	0.793945	27	600201	9.71245	C27	1.65949	9	0.630348	0.0808365	2.30259	3.72957
2002	0.793945	27	908	9.64552	C27	1.30245	4	0.630348	0.0591183	1.60944	3.14153
2002	0.793945	27	600299	11.4181	C27	1.18308	3	0.630348	0.0876624	1.38629	2.70947
2002	0.793945	27	518	9.93004	C27	1.44841	10	0.630348	0.0987065	2.3979	4.31442
2002	0.793945	27	915	9.54812	C27	1.27742	9	0.630348	0.177668	2.30259	4.89792
2002	0.793945	27	597	10.8996	C27	1.38866	9	0.630348	0.0315745	2.30259	3.65163
2002	0.793945	27	566	9.52975	C27	1.4627	10	0.630348	0.0627391	2.3979	3.04554
2002	0.793945	27	600351	9.20494	C27	1.60688	3	0.630348	0.0290504	1.38629	3.85646
2002	0.793945	27	600422	9.30015	C27	1.70242	7	0.630348	0.0558365	2.07944	4.38053
2002	0.793945	27	600285	8.75267	C27	2.2544	3	0.630348	0.0918086	1.38629	3.96812
2002	0.793945	27	600568	8.50089	C27	1.7568	8	0.630348	0.0740242	2.19722	2.98527
2002	0.793945	27	600252	8.93212	C27	1.4765	9	0.630348	0.0708913	2.30259	3.04045
2002	0.793945	27	999	10.79	C27	2.26889	3	0.630348	0.895452	1.38629	6.29104
2002	0.793945	27	600664	12.2421	C27	1.84352	11	0.630348	0.031893	2.48491	5.95954
2002	0.793945	27	600196	10.6588	C27	1.60841	8	0.630348	0.108598	2.19722	4.77623
2002	0.793945	27	600161	9.96294	C27	1.59571	4	0.630348	0.0478909	1.60944	2.96059
2002	0.793945	27	600276	10.4316	C27	2.04854	5	0.630348	0.0722601	1.79176	4.42807
2002	0.793945	27	919	10.8841	C27	1.59672	4	0.630348	0.0699268	1.60944	3.49814
2002	0.793945	27	790	9.61311	C27	1.41927	14	0.630348	0.105217	2.70805	3.98871
2002	0.793945	27	600867	10.9792	C27	1.41167	10	0.630348	0.095584	2.3979	3.91113
2002	0.793945	27	623	10.9641	C27	2.53169	9	0.630348	7.23665	2.30259	7.97412
2002	0.793945	27	600329	11.0531	C27	1.64363	10	0.630348	0.0342533	2.3979	3.01074
2002	0.793945	27	600129	11.4528	C27	1.72488	9	0.630348	0.144728	2.30259	4.57263
2002	0.793945	27	600216	10.9238	C27	1.45565	5	0.630348	0.0594073	1.79176	4.10305
2002	0.793945	27	600080	10.9377	C27	1.58342	6	0.630348	0.172021	1.94591	3.82856
2002	0.793945	27	600566	9.61895	C27	1.17303	5	0.630348	0.0720092	1.79176	2.98643
2002	0.793945	27	600789	11.8811	C27	1.45306	9	0.630348	0.0465145	2.30259	2.73381
2002	0.793945	27	600530	9.42206	C27	2.76272	5	0.630348	0.21813	1.79176	3.3736
2002	0.793945	27	600624	9.94356	C27	1.1699	12	0.630348	0.0974405	2.56495	2.84832
2002	0.793945	27	756	10.8199	C27	1.54815	9	0.630348	0.0382622	2.30259	2.99091
2002	0.793945	27	600771	8.81075	C27	2.02565	6	0.630348	0.0417774	1.94591	3.33106
2002	0.793945	27	513	10.9949	C27	2.08718	10	0.630348	0.0713466	2.3979	4.19952
2002	0.793945	27	600518	10.265	C27	1.42365	5	0.630348	0.119013	1.79176	4.08089
2002	0.793945	27	200041	8.84426	C27	1.40592	8	0.630348	0.0806599	2.19722	1.44914
2002	0.793945	27	600332	11.259	C27	1.85261	5	0.630348	0.0496041	1.79176	5.10853
2002	0.793945	27	600062	11.4941	C27	1.69142	5	0.630348	0.021671	1.79176	3.36463
2002	0.793945	27	600671	9.34024	C27	1.43418	9	0.630348	0.0309726	2.30259	3.84669
2002	0.793945	27	538	10.0323	C27	1.81983	9	0.630348	0.102637	2.30259	5.26897
2002	0.793945	27	600227	9.67092	C27	1.64756	4	0.630348	0.087288	1.60944	4.59837
2002	0.793945	27	600222	10.2281	C27	1.69992	4	0.630348	0.0362824	1.60944	3.51531
2002	0.793945	27	661	10.889	C27	1.89771	9	0.630348	0.0630809	2.30259	4.23837
2002	0.793945	27	600200	9.89428	C27	1.51398	8	0.630348	0.0901332	2.19722	3.65536
2002	0.793945	27	522	11.0893	C27	1.67752	10	0.630348	0.0336569	2.3979	4.77377
2002	0.793945	27	600211	9.15109	C27	1.4196	3	0.630348	0.0876888	1.38629	2.64664
2002	0.793945	27	600557	9.46635	C27	2.27618	6	0.630348	0.0262845	1.94591	3.2532
2002	0.793945	27	590	10.1389	C27	1.32847	9	0.630348	0.0285491	2.30259	2.56157
2002	0.793945	27	600079	10.5507	C27	1.28125	9	0.630348	0.0576558	2.30259	2.9892
2002	0.793945	27	600488	9.95918	C27	1.45915	3	0.630348	0.086472	1.38629	1.53847
2002	0.793945	27	403	10.2243	C27	1.38869	9	0.630348	0.0882095	2.30259	3.38525
2002	0.793945	27	989	10.2467	C27	1.70581	3	0.630348	0.072688	1.38629	3.08213
2002	0.793945	27	739	10.1858	C27	1.35647	5	0.630348	0.024025	1.79176	3.5305
2002	0.793945	27	953	11.0106	C27	1.16534	9	0.630348	0.0526573	2.30259	2.7793
2002	0.793945	27	600085	10.9783	C27	1.83296	5	0.630348	0.0915217	1.79176	5.18939
2002	0.793945	27	423	9.95041	C27	1.71517	9	0.630348	0.0779587	2.30259	5.27976
2002	0.793945	27	600535	10.0961	C27	2.42708	4	0.630348	0.0512162	1.60944	3.90848
2002	0.793945	27	600267	11.1751	C27	1.4627	4	0.630348	0.075456	1.60944	5.62795
2002	0.793945	27	813	10.0898	C27	1.39148	7	0.630348	0.0548964	2.07944	3.04466
2002	0.793945	27	153	10.2286	C27	1.26213	5	0.630348	0.0463701	1.79176	2.37195
2002	0.793945	27	600195	10.3444	C27	1.77008	4	0.630348	0.0498446	1.60944	3.39
2002	0.793945	27	534	9.98695	C27	1.14859	10	0.630348	0.120414	2.3979	4.03844
2002	0.793945	27	600750	9.30535	C27	2.09787	6	0.630348	0.140833	1.94591	4.39034
2002	0.773532	28	600063	11.1118	C28	1.28891	5	0.598352	0.0545781	1.79176	1.18546
2002	0.773532	28	936	10.5602	C28	1.31131	9	0.598352	0.0340982	2.30259	4.22891
2002	0.773532	28	949	11.425	C28	1.30677	9	0.598352	0.0322524	2.30259	1.97858
2002	0.773532	28	703	9.0646	C28	1.97478	12	0.598352	2.49066	2.56495	6.31493
2002	0.773532	28	782	11.5196	C28	1.39575	10	0.598352	0.111161	2.3979	3.3759
2002	0.773532	28	420	11.9375	C28	1.03829	9	0.598352	0.0287425	2.30259	1.52676
2002	0.773532	28	600810	12.2115	C28	1.25309	9	0.598352	0.0780937	2.30259	3.72293
2002	0.773532	28	600346	9.42014	C28	1.31064	3	0.598352	0.0272091	1.38629	2.73033
2002	0.773532	28	600889	10.7031	C28	1.08652	10	0.598352	0.0389033	2.3979	0.741702
2002	0.773532	28	677	11.4355	C28	0.875454	14	0.598352	0.0278228	2.70805	3.2463
2002	0.773532	28	832	11.5482	C28	1.77601	9	0.598352	0.28378	2.30259	5.88103
2002	0.807133	29	973	11.2901	C29	1.41304	14	0.651463	0.0570346	2.70805	3.20895
2002	0.807133	29	859	11.3344	C29	1.53155	4	0.651463	0.150175	1.60944	3.53859
2002	0.807133	29	599	11.033	C29	1.38018	6	0.651463	0.0212172	1.94591	2.76277
2002	0.807133	29	600210	12.2622	C29	1.71051	3	0.651463	0.677902	1.38629	4.20963
2002	0.807133	29	659	12.0356	C29	1.48245	14	0.651463	0.362056	2.70805	4.30555
2002	0.807133	29	600458	8.44414	C29	1.57303	8	0.651463	0.0866094	2.19722	3.89355
2002	0.807133	29	619	11.2964	C29	1.51785	6	0.651463	0.135482	1.94591	3.15021
2002	0.807133	29	887	10.3689	C29	1.51492	4	0.651463	0.0764619	1.60944	3.72624
2002	1.08988	30	600881	12.2168	C30	1.54787	16	1.18784	0.119187	2.83321	3.39985
2002	1.08988	30	600668	10.8601	C30	1.3873	13	1.18784	0.037846	2.63906	3.7441
2002	1.08988	30	600145	10.3262	C30	1.39949	4	1.18784	0.0479479	1.60944	2.66535
2002	1.08988	30	786	11.1273	C30	1.5192	5	1.18784	0.182568	1.79176	4.80234
2002	1.08988	30	600529	9.83239	C30	1.58652	9	1.18784	0.0216222	2.30259	3.65782
2002	1.08988	30	600678	9.68958	C30	1.91222	14	1.18784	0.027806	2.70805	3.07719
2002	1.08988	30	600176	11.0603	C30	1.46626	3	1.18784	0.030028	1.38629	3.4555
2002	1.08988	30	600660	11.2849	C30	1.71052	10	1.18784	0.0530655	2.3979	2.48266
2002	1.08988	30	600293	11.0717	C30	1.52529	9	1.18784	0.0727965	2.30259	2.54999
2002	1.08988	30	600516	10.2843	C30	1.07766	3	1.18784	0.039836	1.38629	3.68956
2002	1.08988	30	789	10.788	C30	1.27474	5	1.18784	0.0629509	1.79176	1.8109
2002	1.08988	30	511	9.53302	C30	1.30355	14	1.18784	2.58886	2.70805	5.67033
2002	1.08988	30	600585	13.2323	C30	1.43526	5	1.18784	0.0958908	1.79176	2.37133
2002	1.08988	30	600801	11.9125	C30	1.40451	9	1.18784	0.0695127	2.30259	3.09997
2002	1.08988	30	600819	11.6671	C30	1.74776	9	1.18784	0.203004	2.30259	4.39973
2002	1.08988	30	600172	10.834	C30	1.03879	4	1.18784	0.0291917	1.60944	2.74968
2002	1.08988	30	600586	10.2308	C30	1.56408	3	1.18784	0.197912	1.38629	2.57843
2002	1.08988	30	600366	10.5081	C30	3.08922	8	1.18784	0.0758841	2.19722	3.80252
2002	1.08988	30	600883	8.86533	C30	0.620218	12	1.18784	0.0864922	2.56495	4.03825
2002	1.08988	30	401	12.0879	C30	1.51415	8	1.18784	0.0806076	2.19722	2.33219
2002	1.08988	30	827	9.57218	C30	1.20227	13	1.18784	0.0354337	2.63906	2.02048
2002	1.08988	30	600326	9.73197	C30	1.59937	3	1.18784	0.0625027	1.38629	3.91873
2002	1.08988	30	12	12.0381	C30	1.51216	18	1.18784	0.113338	2.94444	3.82525
2002	1.08988	30	600724	10.4408	C30	1.3844	9	1.18784	0.0554778	2.30259	3.34421
2002	1.08988	30	600553	10.3018	C30	1.1673	9	1.18784	0.0626748	2.30259	2.82978
2002	1.08988	30	877	11.7506	C30	1.67688	4	1.18784	0.196283	1.60944	4.77489
2002	1.08988	30	935	10.8624	C30	1.21863	4	1.18784	0.0405347	1.60944	5.116
2002	1.08988	30	600720	10.8874	C30	1.43971	6	1.18784	0.0535809	1.94591	3.97823
2002	1.08988	30	600286	10.2767	C30	1.33521	9	1.18784	0.0212179	2.30259	2.82516
2002	0.908788	31	600126	12.1404	C31	1.66444	4	0.825897	0.0640279	1.60944	4.58814
2002	0.908788	31	600005	12.1961	C31	1.78266	5	0.825897	0.161323	1.79176	5.23421
2002	0.908788	31	761	12.769	C31	1.97378	5	0.825897	0.189709	1.79176	2.26926
2002	0.908788	31	825	12.3657	C31	1.90148	4	0.825897	0.142045	1.60944	4.1021
2002	0.908788	31	600117	11.402	C31	1.54857	5	0.825897	0.0674808	1.79176	-2.224
2002	0.908788	31	708	11.6991	C31	1.36057	9	0.825897	0.104539	2.30259	3.80759
2002	0.908788	31	600569	12.403	C31	1.65109	9	0.825897	0.0335242	2.30259	5.57404
2002	0.908788	31	600001	12.9642	C31	1.84915	4	0.825897	0.0965439	1.60944	-0.822999
2002	0.908788	31	600399	12.1854	C31	1.51374	3	0.825897	0.0556793	1.38629	3.31388
2002	0.908788	31	600357	12.2216	C31	1.69268	8	0.825897	0.0406171	2.19722	2.41316
2002	0.908788	31	959	13.0984	C31	1.62282	3	0.825897	0.0864806	1.38629	3.01397
2002	0.908788	31	600581	12.002	C31	1.668	2	0.825897	0.0999549	1.09861	3.85087
2002	0.908788	31	600295	11.4411	C31	1.40574	7	0.825897	0.0355517	2.07944	3.30829
2002	0.908788	31	709	13.1924	C31	1.61224	8	0.825897	0.0493264	2.19722	5.19819
2002	0.908788	31	898	12.9552	C31	1.73757	5	0.825897	0.155492	1.79176	4.07278
2002	0.908788	31	600282	11.184	C31	1.72668	3	0.825897	0.0481361	1.38629	5.67349
2002	0.908788	31	600019	15.3879	C31	1.99921	2	0.825897	0.391826	1.09861	4.08201
2002	0.908788	31	569	11.1633	C31	1.50382	14	0.825897	0.0239681	2.70805	4.26079
2002	0.908788	31	600307	12.2769	C31	1.63192	3	0.825897	0.139127	1.38629	4.21426
2002	0.908788	31	600102	12.8683	C31	1.56358	5	0.825897	0.0430083	1.79176	3.72558
2002	0.908788	31	932	13.1281	C31	1.59945	3	0.825897	0.0586893	1.38629	3.89923
2002	0.908788	31	600231	11.5222	C31	1.70366	8	0.825897	0.0579178	2.19722	5.44806
2002	0.908788	31	600782	9.49951	C31	1.48785	6	0.825897	0.0553935	1.94591	0.919141
2002	0.908788	31	600010	13.1353	C31	1.58258	3	0.825897	0.136823	1.38629	3.83862
2002	0.908788	31	717	12.4404	C31	1.61407	13	0.825897	0.078785	2.63906	3.50434
2002	0.815613	32	630	11.5768	C32	1.53618	10	0.665224	0.0632613	2.3979	3.18559
2002	0.815613	32	600362	13.2259	C32	1.18943	5	0.665224	0.0670248	1.79176	-0.992537
2002	0.815613	32	612	11.3094	C32	1.41794	9	0.665224	0.0586749	2.30259	2.22998
2002	0.815613	32	633	9.88838	C32	1.57469	12	0.665224	0.0554283	2.56495	3.64313
2002	0.815613	32	600111	10.5536	C32	1.66371	5	0.665224	0.0687797	1.79176	3.06892
2002	0.815613	32	962	10.2835	C32	1.37422	3	0.665224	0.0958513	1.38629	5.80227
2002	0.815613	32	600219	11.8118	C32	1.47933	9	0.665224	0.0353231	2.30259	3.80522
2002	0.815613	32	60	12.2597	C32	1.50928	8	0.665224	0.0536284	2.19722	3.75293
2002	0.815613	32	600296	11.9692	C32	1.21991	3	0.665224	0.0376712	1.38629	3.16961
2002	0.815613	32	600255	9.23522	C32	1.5653	4	0.665224	0.0431321	1.60944	2.98043
2002	0.815613	32	831	11.5808	C32	1.28855	4	0.665224	0.0543261	1.60944	3.65905
2002	0.815613	32	600595	10.7898	C32	1.66884	9	0.665224	0.0547821	2.30259	4.51637
2002	0.815613	32	600205	11.9985	C32	1.87182	3	0.665224	0.044394	1.38629	5.10242
2002	0.815613	32	600331	10.88	C32	1.06343	8	0.665224	0.0318871	2.19722	3.54831
2002	0.815613	32	933	11.1098	C32	1.79634	4	0.665224	0.0176644	1.60944	2.93593
2002	0.815613	32	657	10.0853	C32	1.72048	9	0.665224	0.0197582	2.30259	2.74177
2002	0.815613	32	878	10.9681	C32	1.64679	4	0.665224	0.152947	1.60944	3.21243
2002	0.815613	32	629	13.0128	C32	1.67528	9	0.665224	0.0392587	2.30259	4.25912
2002	0.815613	32	600281	10.4548	C32	1.32624	3	0.665224	0.0262914	1.38629	0.363228
2002	0.815613	32	600110	9.56539	C32	2.31717	8	0.665224	0.42276	2.19722	4.69645
2002	0.815613	32	960	11.5937	C32	1.22801	4	0.665224	0.0268044	1.60944	1.28442
2002	0.815613	32	600092	9.7775	C32	0.878511	10	0.665224	0.213552	2.3979	3.01566
2002	0.815613	32	600549	9.54326	C32	1.71275	5	0.665224	0.280827	1.79176	6.63448
2002	0.815613	32	600456	9.6996	C32	1.39404	3	0.665224	0.0568848	1.38629	2.29449
2002	0.815613	32	600531	9.63852	C32	1.55141	2	0.665224	0.0455867	1.09861	3.74802
2002	0.791918	33	969	8.98836	C33	1.73935	4	0.627134	0.136193	1.60944	4.30376
2002	0.791918	33	600496	8.36336	C33	1.41846	3	0.627134	0.0369464	1.38629	3.73015
2002	0.791918	33	890	10.8999	C33	1.28292	9	0.627134	0.0745036	2.30259	0.742691
2002	0.791918	33	39	11.8895	C33	2.45007	10	0.627134	3.66693	2.3979	9.58229
2002	0.791918	33	778	11.7801	C33	1.71895	5	0.627134	0.0546895	1.79176	4.13807
2002	0.871284	34	600243	9.59139	C34	1.37137	4	0.759136	0.0303905	1.60944	3.1398
2002	0.871284	34	600592	8.91903	C34	1.54657	5	0.759136	0.0568106	1.79176	5.57349
2002	0.871284	34	410	11.5878	C34	1.35596	9	0.759136	0.0485515	2.30259	3.54869
2002	0.871284	34	600894	11.8343	C34	1.93832	9	0.759136	0.139171	2.30259	4.71092
2002	0.871284	34	404	10.7074	C34	1.31705	8	0.759136	0.17241	2.19722	3.90846
2002	0.871284	34	600835	11.3025	C34	2.06873	9	0.759136	0.866049	2.30259	7.89315
2002	0.871284	34	600806	10.0727	C34	1.09846	9	0.759136	0.0348762	2.30259	2.19328
2002	0.871284	34	600841	11.3419	C34	1.70059	9	0.759136	0.0540813	2.30259	4.63275
2002	0.871284	34	903	10.7012	C34	1.66161	3	0.759136	0.0967153	1.38629	4.66426
2002	0.871284	34	837	9.83403	C34	1.39729	4	0.759136	0.066093	1.60944	2.02748
2002	0.871284	34	900956	9.62152	C34	1.2587	3	0.759136	0.0810015	1.38629	2.81972
2002	0.871284	34	811	10.0394	C34	1.42752	14	0.759136	0.0575201	2.70805	3.48295
2002	0.871284	34	200706	10.557	C34	2.00927	5	0.759136	0.0218143	1.79176	-0.757084
2002	0.871284	34	600416	9.85226	C34	1.38193	3	0.759136	0.0202692	1.38629	2.74841
2002	0.871284	34	530	10.2768	C34	1.79688	9	0.759136	0.0907625	2.30259	3.02575
2002	0.871284	34	600875	10.6196	C34	1.32477	9	0.759136	0.0370092	2.30259	4.12151
2002	0.871284	34	600218	10.227	C34	1.34369	4	0.759136	0.0379314	1.60944	4.26919
2002	0.871284	34	200771	9.70259	C34	1.70323	4	0.759136	0.0340865	1.60944	1.32557
2002	0.871284	34	600619	11.9198	C34	1.80739	10	0.759136	0.100298	2.3979	5.79532
2002	0.871284	34	600786	9.97961	C34	1.67257	13	0.759136	0.0426684	2.63906	4.12587
2002	0.828357	35	425	10.5129	C35	1.59759	9	0.686176	0.0463039	2.30259	3.66029
2002	0.828357	35	600855	8.67403	C35	1.54453	16	0.686176	0.0362232	2.83321	3.1756
2002	0.828357	35	925	8.8287	C35	1.43765	3	0.686176	0.121018	1.38629	3.68755
2002	0.828357	35	600302	9.82187	C35	1.63024	3	0.686176	0.0516344	1.38629	4.69841
2002	0.828357	35	600528	11.3345	C35	2.0762	3	0.686176	0.43089	1.38629	6.86812
2002	0.828357	35	519	8.96526	C35	2.06909	14	0.686176	0.0285716	2.70805	2.91324
2002	0.828357	35	600817	9.43138	C35	2.44228	10	0.686176	0.315812	2.3979	3.21917
2002	0.828357	35	600879	10.3377	C35	1.62216	16	0.686176	0.0976437	2.83321	4.64583
2002	0.828357	35	622	9.47059	C35	1.14074	9	0.686176	0.0384146	2.30259	2.99978
2002	0.828357	35	821	10.5879	C35	1.39695	9	0.686176	0.0666992	2.30259	3.96419
2002	0.828357	35	600320	11.9446	C35	1.76005	10	0.686176	0.684906	2.3979	6.00925
2002	0.828357	35	600388	8.88094	C35	1.37187	4	0.686176	0.0909831	1.60944	3.62186
2002	0.828357	35	680	9.77205	C35	1.7984	9	0.686176	0.042633	2.30259	3.09189
2002	0.828357	35	584	10.5827	C35	0.818172	12	0.686176	0.0914346	2.56495	2.83729
2002	0.828357	35	600560	7.16235	C35	1.80675	3	0.686176	0.101041	1.38629	4.20735
2002	0.828357	35	600815	10.4866	C35	1.67832	8	0.686176	0.0738968	2.19722	3.6941
2002	0.828357	35	528	10.7314	C35	1.93367	9	0.686176	0.0539882	2.30259	3.02048
2002	0.828357	35	600055	9.86684	C35	1.49725	5	0.686176	0.0597035	1.79176	4.36744
2002	0.828357	35	600169	10.8558	C35	1.23381	4	0.686176	0.0429042	1.60944	2.74729
2002	0.828357	35	600262	8.76579	C35	1.69369	3	0.686176	0.178122	1.38629	2.08911
2002	0.828357	35	600582	8.50042	C35	1.6283	2	0.686176	0.0587436	1.09861	4.36536
2002	0.828357	35	157	9.82903	C35	1.63531	3	0.686176	0.101529	1.38629	4.33143
2002	0.828357	35	852	10.3346	C35	1.66626	4	0.686176	0.0601621	1.60944	4.62007
2002	0.828357	35	856	10.302	C35	1.10606	4	0.686176	0.0105024	1.60944	2.9105
2002	0.828357	35	600587	9.21495	C35	1.47403	9	0.686176	0.0568619	2.30259	3.77608
2002	0.828357	35	600761	10.3018	C35	1.62344	9	0.686176	0.020212	2.30259	2.59549
2002	0.828357	35	600499	8.77962	C35	1.34153	6	0.686176	0.0817327	1.94591	2.93177
2002	0.828357	35	600843	10.2218	C35	1.43257	9	0.686176	0.0338529	2.30259	2.75982
2002	0.828357	35	600526	8.00049	C35	1.60583	2	0.686176	0.123225	1.09861	3.45697
2002	0.828357	35	600579	10.4861	C35	1.46914	3	0.686176	0.168793	1.38629	3.81868
2002	0.910204	36	800	11.818	C36	1.79376	5	0.82847	0.0902601	1.79176	3.32105
2002	0.910204	36	600303	10.4719	C36	1.65072	7	0.82847	0.141139	2.07944	4.80298
2002	0.910204	36	549	11.254	C36	1.73984	9	0.82847	0.0353568	2.30259	3.2697
2002	0.910204	36	957	9.57354	C36	1.31442	8	0.82847	0.0541099	2.19722	3.44496
2002	0.910204	36	600166	11.4592	C36	1.86139	6	0.82847	0.0260396	1.94591	1.91516
2002	0.910204	36	600081	10.4739	C36	1.35197	5	0.82847	0.0261812	1.79176	3.44415
2002	0.910204	36	600742	10.5161	C36	1.84097	9	0.82847	0.0371461	2.30259	4.39532
2002	0.910204	36	600741	12.3932	C36	1.80848	10	0.82847	0.0097141	2.3979	2.57321
2002	0.910204	36	600523	10.4239	C36	1.32677	3	0.82847	0.0406242	1.38629	4.266
2002	0.910204	36	625	12.2208	C36	1.88664	6	0.82847	0.122972	1.94591	4.52999
2002	0.910204	36	600733	8.52052	C36	1.35421	10	0.82847	0.187165	2.3979	3.87393
2002	0.910204	36	600066	10.578	C36	1.82391	9	0.82847	0.0864048	2.30259	5.08478
2002	0.910204	36	901	9.71431	C36	1.55097	3	0.82847	0.0463198	1.38629	2.84808
2002	0.910204	36	600178	11.2195	C36	1.62958	4	0.82847	0.045357	1.60944	4.75832
2002	0.910204	36	559	11.5041	C36	1.45139	9	0.82847	0.0368359	2.30259	4.63172
2002	0.910204	36	550	11.9478	C36	1.81363	9	0.82847	0.0573471	2.30259	4.87906
2002	0.910204	36	600006	12.2303	C36	1.91606	3	0.82847	0.120966	1.38629	4.29657
2002	0.910204	36	600213	10.2634	C36	1.29311	4	0.82847	0.0549641	1.60944	5.17382
2002	0.910204	36	600148	9.38256	C36	1.61252	4	0.82847	0.0335884	1.60944	4.37639
2002	0.910204	36	760	9.74755	C36	1.24549	14	0.82847	0.0737651	2.70805	2.29604
2002	0.910204	36	581	10.9674	C36	1.50207	10	0.82847	0.0662657	2.3979	2.28588
2002	0.910204	36	600418	11.1299	C36	2.37105	3	0.82847	0.0661237	1.38629	4.28414
2002	0.910204	36	600609	10.5784	C36	1.29237	14	0.82847	0.0303162	2.70805	1.79085
2002	0.910204	36	981	10.0862	C36	1.75073	4	0.82847	1.63357	1.60944	6.65507
2002	0.910204	36	600501	9.24716	C36	1.59762	3	0.82847	0.0559868	1.38629	3.73032
2002	0.910204	36	600104	12.235	C36	1.81549	5	0.82847	0.24046	1.79176	6.51704
2002	0.910204	36	600686	9.98245	C36	1.78539	10	0.82847	0.0374544	2.3979	5.03137
2002	0.910204	36	700	10.8471	C36	1.63906	14	0.82847	0.0994218	2.70805	4.26244
2002	0.864937	38	600522	9.12708	C38	1.82794	3	0.748116	0.167418	1.38629	4.61126
2002	0.864937	38	600580	9.68831	C38	1.24608	4	0.748116	0.0508228	1.60944	3.87612
2002	0.864937	38	400	10.9968	C38	1.75932	9	0.748116	0.119276	2.30259	5.23654
2002	0.864937	38	521	10.8248	C38	1.50197	10	0.748116	0.0959147	2.3979	4.54726
2002	0.864937	38	600312	9.63959	C38	1.52541	3	0.748116	0.0555304	1.38629	0.351537
2002	0.864937	38	200770	9.74779	C38	1.45268	4	0.748116	0.062919	1.60944	-0.63427
2002	0.864937	38	600854	10.9574	C38	1.50045	14	0.748116	0.150841	2.70805	4.97717
2002	0.864937	38	600192	10.4098	C38	1.27992	4	0.748116	0.0215127	1.60944	3.36679
2002	0.864937	38	806	10.3765	C38	1.52765	4	0.748116	0.0791792	1.60944	3.03082
2002	0.864937	38	600261	10.324	C38	1.44448	5	0.748116	0.043059	1.79176	4.98177
2002	0.864937	38	651	10.9809	C38	2.0583	13	0.748116	0.124571	2.63906	5.73896
2002	0.864937	38	600690	11.9635	C38	2.57173	13	0.748116	0.390604	2.63906	5.38868
2002	0.864937	38	600651	10.1056	C38	1.62709	18	0.748116	0.0666857	2.94444	4.67406
2002	0.864937	38	49	9.93374	C38	2.02311	7	0.748116	0.371905	2.07944	3.83162
2002	0.864937	38	600627	9.86903	C38	1.86917	10	0.748116	0.0600649	2.3979	1.78707
2002	0.864937	38	922	9.75644	C38	1.41326	9	0.748116	0.0395967	2.30259	2.23505
2002	0.864937	38	600468	9.64526	C38	1.33903	3	0.748116	0.044099	1.38629	4.47549
2002	0.864937	38	600520	9.48019	C38	1.46358	2	0.748116	0.0326082	1.09861	3.20041
2002	0.864937	38	70	10.1863	C38	1.63629	5	0.748116	0.127155	1.79176	3.43834
2002	0.864937	38	600105	10.1367	C38	1.58395	8	0.748116	0.126531	2.19722	2.22542
2002	0.864937	38	600537	10.0695	C38	1.38503	2	0.748116	0.108632	1.09861	4.3881
2002	0.864937	38	600550	10.4314	C38	1.50404	3	0.748116	0.0960457	1.38629	1.72454
2002	0.864937	38	600732	10.1517	C38	1.56702	6	0.748116	0.29544	1.94591	5.1567
2002	0.864937	38	836	11.0067	C38	1.54418	5	0.748116	0.21421	1.79176	4.98596
2002	0.864937	38	921	12.2	C38	1.80495	10	0.748116	0.118522	2.3979	4.32031
2002	0.864937	38	600336	10.4529	C38	1.69114	4	0.748116	0.137941	1.60944	0.485135
2002	0.864937	38	600152	10.8892	C38	1.46323	9	0.748116	0.0325017	2.30259	3.39138
2002	0.864937	38	600290	9.2488	C38	1.29787	4	0.748116	0.042023	1.60944	2.62495
2002	0.864937	38	600884	10.796	C38	1.51494	10	0.748116	0.0991947	2.3979	4.27876
2002	0.864937	38	527	12.1322	C38	1.90683	10	0.748116	0.0464423	2.3979	3.47002
2002	0.864937	38	541	11.057	C38	1.60584	10	0.748116	0.0282877	2.3979	4.07702
2002	0.864937	38	585	11.2257	C38	1.54233	9	0.748116	0.0401513	2.30259	1.69541
2002	0.864937	38	600590	9.37248	C38	1.4689	6	0.748116	0.0641264	1.94591	3.5661
2002	0.864937	38	600379	9.46636	C38	1.83478	5	0.748116	0.0304489	1.79176	1.99527
2002	0.864937	38	600577	9.37284	C38	1.58958	2	0.748116	0.125466	1.09861	4.64662
[truncated: 20,625 more rows]
