# Supplementary material for: Does the opening of producer services promote the wage growth of the downstream manufacturing industry?—Empirical evidence from Chinese manufacturing listed companies
Source: PLoS One. 2024 Apr 18;19(4):e0293915. doi: 10.1371/journal.pone.0293915 (PMC11025729; doi:10.1371/journal.pone.0293915)
Supplement: S1 Data — (ZIP) [file pone.0293915.s001.zip › data4.xlsx]

## Sheet: Sheet1
行业类型	CPI	year	Msfdi	行代码C	HHI	Equity	ROE	id	Msfdi2	Capital	Size	Wage_1
农副食品加工业	98.6	1999	0.809463	C13	0.147148	0.680872	0.114572	13	0.65523	1.74993	4.80402	14.948
食品制造业	98.6	1999	0.809463	C14	0.152915	0.716572	0.0946979	14	0.65523	1.28678	4.67283	15.1105
酒、饮料和精制茶制造业	98.6	1999	0.634055	C15	0.0730655	0.549157	0.13551	15	0.402026	1.39623	5.52146	15.9555
纺织业	98.6	1999	0.726246	C17	0.184424	0.752574	0.0932128	17	0.527433	1.25234	4.69135	15.3686
造纸和纸制品业C22	98.6	1999	0.564749	C22	0.281727	1.40888	0.0556903	22	0.318942	1.49634	3.65066	13.388
石油、煤炭及其他燃料加工业C25	98.6	1999	0.62109	C25	0.280948	0.646181	0.0639461	25	0.385752	2.02266	5.44242	15.7741
化学原料和化学制品制造业C26	98.6	1999	0.860134	C26	0.0492116	0.721586	0.0979963	26	0.739831	1.60019	6.32615	16.564
医药制造业C27	98.6	1999	0.573885	C27	0.035648	-1.44383	0.0901258	27	0.329344	1.44368	6.29342	16.7897
化学纤维制造业C28	98.6	1999	0.535083	C28	0.152095	0.526725	0.0985583	28	0.286314	1.36733	4.83628	15.1406
橡胶和塑料制品业C29	98.6	1999	0.583241	C29	0.162021	0.888569	0.0952123	29	0.34017	1.53388	4.60217	14.6181
非金属矿物制品业C30	98.6	1999	0.905895	C30	0.0627761	0.881835	0.091626	30	0.820645	1.48222	5.57595	16.0235
黑色金属冶炼和压延加工业C31	98.6	1999	0.69339	C31	0.0999093	0.695183	0.101904	31	0.48079	1.57193	6.74524	17.2208
有色金属冶炼和压延加工业	98.6	1999	0.579582	C32	0.109145	0.860406	0.122974	32	0.335916	1.42985	5.81711	16.447
金属制品业	98.6	1999	0.544099	C33	0.353581	0.832013	0.1127	33	0.296044	2.23252	4.82028	15.4763
通用设备制造业	98.6	1999	0.652378	C34	0.0883432	0.944181	0.0771979	34	0.425598	1.45256	5.86647	16.7032
专用设备制造业	98.6	1999	0.594622	C35	0.0622353	1.13081	0.0690328	35	0.353576	1.04391	5.15906	15.9165
汽车铁路、船舶、航空航天和其他	98.6	1999	0.710427	C36	0.0882668	1.01744	0.108335	36	0.504706	1.29196	6.3081	16.9564
电气机械和器材制造业	98.6	1999	0.661489	C38	0.0709662	0.863221	0.110041	38	0.437568	1.69496	6.19441	16.531
计算机、通信和其他电子设备	98.6	1999	0.73915	C39	0.0757315	0.9415	0.107588	39	0.546343	1.91464	6.6958	17.1438
农副食品加工业	100.4	2000	0.809463	C13	0.127166	0.715825	0.0948237	13	0.65523	1.59858	5.30827	15.5235
食品制造业	100.4	2000	0.809463	C14	0.137655	0.727172	0.0777389	14	0.65523	1.518	4.89035	15.2418
酒、饮料和精制茶制造业	100.4	2000	0.634055	C15	0.0713607	0.587076	0.0963041	15	0.402026	1.78882	6.03787	16.4362
纺织业	100.4	2000	0.726246	C17	0.13471	0.713557	0.0935448	17	0.527433	1.30171	5.01063	15.674
造纸和纸制品业	100.4	2000	0.564749	C22	0.197552	0.987679	0.0831199	22	0.318942	1.78019	5.02388	14.9778
石油、煤炭及其他燃料加工业	100.4	2000	0.62109	C25	0.213842	0.639592	0.0776965	25	0.385752	2.06941	5.743	16.1339
化学原料和化学制品制造业	100.4	2000	0.860134	C26	0.029507	0.822254	0.0784592	26	0.739831	1.68035	6.49526	16.7972
医药制造业	100.4	2000	0.573885	C27	0.0334917	1.22339	0.108684	27	0.329344	1.72279	6.66186	17.1074
化学纤维制造业	100.4	2000	0.535083	C28	0.1305	0.540211	0.0820674	28	0.286314	1.49687	5.06259	15.3926
橡胶和塑料制品业	100.4	2000	0.583241	C29	0.124081	1.10663	0.099412	29	0.34017	1.78521	5.01728	15.1035
非金属矿物制品业	100.4	2000	0.905895	C30	0.0507096	0.886159	0.0854604	30	0.820645	1.71217	5.92426	16.2625
黑色金属冶炼和压延加工业	100.4	2000	0.69339	C31	0.117482	0.684962	0.109428	31	0.48079	1.94165	7.25841	17.7761
有色金属冶炼和压延加工业	100.4	2000	0.579582	C32	0.0728855	0.902677	0.114644	32	0.335916	1.43591	6.10479	16.7768
金属制品业	100.4	2000	0.544099	C33	0.328258	0.646314	0.104533	33	0.296044	2.35443	4.89035	15.8488
通用设备制造业	100.4	2000	0.652378	C34	0.0805763	0.823758	0.0641599	34	0.425598	1.61245	5.95324	16.7454
专用设备制造业	100.4	2000	0.594622	C35	0.0575925	0.812777	0.0822623	35	0.353576	1.48302	5.57215	16.3047
汽车铁路、船舶、航空航天和其他	100.4	2000	0.710427	C36	0.05957	1.18989	0.0938126	36	0.504706	1.43726	6.53379	17.1891
电气机械和器材制造业	100.4	2000	0.661489	C38	0.0628416	0.992825	0.103556	38	0.437568	1.75311	6.29895	16.7819
计算机、通信和其他电子设备	100.4	2000	0.73915	C39	0.0548967	0.816697	0.0955942	39	0.546343	2.06945	6.98472	17.4622
农副食品加工业	100.7	2001	0.809463	C13	0.164342	0.8236	0.0748858	13	0.65523	2.29067	5.42495	15.5115
食品制造业	100.7	2001	0.809463	C14	0.139148	0.686732	0.0583942	14	0.65523	1.63568	5.04986	15.6217
酒、饮料和精制茶制造业	100.7	2001	0.634055	C15	0.0698747	0.579838	0.079986	15	0.402026	1.66366	6.2634	16.7634
纺织业	100.7	2001	0.726246	C17	0.150894	0.72475	0.0866982	17	0.527433	1.33087	5.03695	15.5869
造纸和纸制品业	100.7	2001	0.564749	C22	0.239569	1.174	0.0790465	22	0.318942	1.78225	5.15906	15.1746
石油、煤炭及其他燃料加工业	100.7	2001	0.62109	C25	0.272542	0.715001	0.0540318	25	0.385752	2.07248	6.31717	17.0781
化学原料和化学制品制造业	100.7	2001	0.860134	C26	0.0280194	0.964054	0.0693799	26	0.739831	1.75597	6.70441	17.0194
医药制造业	100.7	2001	0.573885	C27	0.032399	0.820337	0.069196	27	0.329344	1.79038	6.95655	17.539
化学纤维制造业	100.7	2001	0.535083	C28	0.134313	0.68644	0.0665535	28	0.286314	1.63537	5.01728	15.416
橡胶和塑料制品业	100.7	2001	0.583241	C29	0.165885	1.04669	0.13735	29	0.34017	2.03963	4.96284	14.7831
非金属矿物制品业	100.7	2001	0.905895	C30	0.0557292	0.891812	0.0804542	30	0.820645	1.85253	5.97126	16.3422
黑色金属冶炼和压延加工业	100.7	2001	0.69339	C31	0.123326	0.736285	0.0965407	31	0.48079	2.01099	7.54433	18.088
有色金属冶炼和压延加工业	100.7	2001	0.579582	C32	0.0670677	0.979003	0.0772605	32	0.335916	1.51985	6.38856	17.0274
金属制品业	100.7	2001	0.544099	C33	0.25497	0.614136	0.108074	33	0.296044	2.34394	5.04986	15.9696
通用设备制造业	100.7	2001	0.652378	C34	0.0881707	0.94101	0.0600708	34	0.425598	1.77586	5.90536	16.6592
专用设备制造业	100.7	2001	0.594622	C35	0.0597605	0.884339	0.074983	35	0.353576	1.8437	5.79301	16.6179
汽车铁路、船舶、航空航天和其他	100.7	2001	0.710427	C36	0.0672117	0.769751	0.0764564	36	0.504706	1.51283	6.48616	17.3724
电气机械和器材制造业	100.7	2001	0.661489	C38	0.06085	1.02775	0.0781505	38	0.437568	1.82096	6.47851	16.999
计算机、通信和其他电子设备	100.7	2001	0.73915	C39	0.0508616	0.589534	0.0781833	39	0.546343	2.07878	7.02997	17.7226
农副食品加工业	99.2	2002	0.915853	C13	0.137559	2.43371	0.0913123	13	0.838787	1.90705	5.55683	15.7737
食品制造业	99.2	2002	0.915853	C14	0.139339	0.709047	0.0545027	14	0.838787	1.78822	5.24702	16.1749
酒、饮料和精制茶制造业	99.2	2002	0.830194	C15	0.0701581	0.69677	0.0598014	15	0.689222	1.93762	6.35611	16.9371
纺织业	99.2	2002	0.898157	C17	0.15248	0.98533	0.0774533	17	0.806686	1.47634	5.11799	15.8543
造纸和纸制品业	99.2	2002	0.79345	C22	0.199522	1.13001	0.0732567	22	0.629563	1.81601	5.41165	15.5675
石油、煤炭及其他燃料加工业	99.2	2002	0.84991	C25	0.285042	0.872581	0.0575607	25	0.722347	2.11161	6.35957	17.0816
化学原料和化学制品制造业	99.2	2002	1.00776	C26	0.0262966	0.834319	0.0676722	26	1.01557	1.85614	6.72623	17.1377
医药制造业	99.2	2002	0.793945	C27	0.0263243	0.753198	0.0657065	27	0.630348	1.76031	6.96602	17.8217
化学纤维制造业	99.2	2002	0.773532	C28	0.109613	0.870661	0.0490378	28	0.598352	1.6364	5.29832	15.7212
橡胶和塑料制品业	99.2	2002	0.807133	C29	0.139129	1.00477	0.0884043	29	0.651463	2.14752	5.29331	15.4894
非金属矿物制品业	99.2	2002	1.08988	C30	0.060753	1.02982	0.0711153	30	1.18784	1.92123	6.29711	16.6743
黑色金属冶炼和压延加工业	99.2	2002	0.908788	C31	0.108614	0.879065	0.091488	31	0.825897	2.11431	7.68248	18.302
有色金属冶炼和压延加工业	99.2	2002	0.815613	C32	0.0641233	0.938261	0.0673795	32	0.665224	1.58792	6.45834	17.1943
金属制品业	99.2	2002	0.791918	C33	0.311063	0.716905	0.0924048	33	0.627134	2.41146	5.15906	16.2031
通用设备制造业	99.2	2002	0.871284	C34	0.0840269	1.4423	0.0517961	34	0.759136	1.8155	6.03069	16.9763
专用设备制造业	99.2	2002	0.828357	C35	0.0533699	0.922387	0.0796905	35	0.686176	1.83261	5.99645	16.8869
汽车铁路、船舶、航空航天和其他	99.2	2002	0.910204	C36	0.0643217	0.907509	0.0922056	36	0.82847	1.31131	6.68461	17.6822
电气机械和器材制造业	99.2	2002	0.864937	C38	0.0490856	1.00136	0.064612	38	0.748116	1.9466	6.71296	17.283
计算机、通信和其他电子设备	99.2	2002	0.88226	C39	0.0473111	1.00532	0.0764951	39	0.778382	2.06373	7.20043	17.9393
农副食品加工业	101.2	2003	0.915853	C13	0.105485	2.1213	0.0771522	13	0.838787	1.84777	5.7462	16.091
食品制造业	101.2	2003	0.915853	C14	0.107921	1.14395	0.0535028	14	0.838787	1.96547	5.34711	16.3373
酒、饮料和精制茶制造业	101.2	2003	0.830194	C15	0.0718362	0.861151	0.0640215	15	0.689222	1.97022	6.45677	17.054
纺织业	101.2	2003	0.898157	C17	0.124826	1.02308	0.05922	17	0.806686	1.61075	5.3845	16.04
造纸和纸制品业	101.2	2003	0.79345	C22	0.200905	1.26094	0.0820705	22	0.629563	1.95582	5.56452	15.7735
石油、煤炭及其他燃料加工业	101.2	2003	0.84991	C25	0.287184	0.899817	0.0913192	25	0.722347	2.14332	6.38688	17.1846
化学原料和化学制品制造业	101.2	2003	1.00776	C26	0.0322658	1.00688	0.0677819	26	1.01557	1.96647	7.06476	17.4697
医药制造业	101.2	2003	0.793945	C27	0.0272761	1.51775	0.118557	27	0.630348	1.83976	7.09008	17.9795
化学纤维制造业	101.2	2003	0.773532	C28	0.119351	0.962638	0.0665957	28	0.598352	1.61849	5.31321	15.8893
橡胶和塑料制品业	101.2	2003	0.807133	C29	0.126783	1.12666	0.0577403	29	0.651463	2.21865	5.55296	15.7466
非金属矿物制品业	101.2	2003	1.08988	C30	0.0644206	1.10782	0.0714625	30	1.18784	2.10792	6.59167	16.9347
黑色金属冶炼和压延加工业	101.2	2003	0.908788	C31	0.0881965	0.986034	0.130584	31	0.825897	2.23871	7.87853	18.5041
有色金属冶炼和压延加工业	101.2	2003	0.815613	C32	0.0568592	1.02013	0.0821624	32	0.665224	1.73062	6.72503	17.3871
金属制品业	101.2	2003	0.791918	C33	0.248961	0.885725	0.0824822	33	0.627134	1.73888	5.54126	16.5824
通用设备制造业	101.2	2003	0.871284	C34	0.0753575	1.69134	0.074342	34	0.759136	1.80568	6.19848	17.2376
专用设备制造业	101.2	2003	0.828357	C35	0.0511372	0.984028	0.0861884	35	0.686176	2.09108	6.24998	17.1068
汽车铁路、船舶、航空航天和其他	101.2	2003	0.910204	C36	0.0615852	1.34351	0.103817	36	0.82847	1.47199	6.92756	17.9403
电气机械和器材制造业	101.2	2003	0.864937	C38	0.0456431	1.09436	0.0714709	38	0.748116	1.94215	6.90676	17.5098
计算机、通信和其他电子设备	101.2	2003	0.88226	C39	0.0471387	1.0284	0.0769938	39	0.778382	2.06748	7.38399	18.1718
农副食品加工业	103.9	2004	0.915853	C13	0.146664	1.9339	0.0869943	13	0.838787	1.68302	5.53733	16.0996
食品制造业	103.9	2004	0.915853	C14	0.10856	1.59523	0.0600828	14	0.838787	2.02261	5.60212	16.4651
酒、饮料和精制茶制造业	103.9	2004	0.830194	C15	0.0666908	0.871437	0.0688067	15	0.689222	1.78535	6.60935	17.1718
纺织业	103.9	2004	0.898157	C17	0.144286	0.762867	0.0681612	17	0.806686	1.51919	5.2832	16.0275
造纸和纸制品业	103.9	2004	0.79345	C22	0.184433	1.47257	0.0745975	22	0.629563	2.12026	6.01859	16.166
石油、煤炭及其他燃料加工业	103.9	2004	0.84991	C25	0.22772	0.913456	0.152703	25	0.722347	2.18364	6.6053	17.3882
化学原料和化学制品制造业	103.9	2004	1.00776	C26	0.0303499	1.16829	0.0908751	26	1.01557	2.09228	7.24423	17.7323
医药制造业	103.9	2004	0.793945	C27	0.0243136	0.760824	0.0725897	27	0.630348	1.8644	7.17012	18.0567
化学纤维制造业	103.9	2004	0.773532	C28	0.109814	1.2454	0.0642293	28	0.598352	1.71044	5.49306	15.9689
橡胶和塑料制品业	103.9	2004	0.807133	C29	0.112168	1.40234	0.0724135	29	0.651463	2.35682	5.83188	16.018
非金属矿物制品业	103.9	2004	1.08988	C30	0.07295	1.19762	0.0825573	30	1.18784	2.22298	6.70319	16.98
黑色金属冶炼和压延加工业	103.9	2004	0.908788	C31	0.0720783	1.31026	0.152978	31	0.825897	2.41967	8.16337	18.7117
有色金属冶炼和压延加工业	103.9	2004	0.815613	C32	0.0543091	1.15257	0.103429	32	0.665224	1.87738	6.91771	17.5431
金属制品业	103.9	2004	0.791918	C33	0.226173	1.19783	0.103225	33	0.627134	2.49127	6.01616	16.984
通用设备制造业	103.9	2004	0.871284	C34	0.0714058	1.59273	0.0969026	34	0.759136	2.15914	6.45991	17.3355
专用设备制造业	103.9	2004	0.828357	C35	0.0588013	1.10598	0.0833889	35	0.686176	2.23393	6.54247	17.2768
汽车铁路、船舶、航空航天和其他	103.9	2004	0.910204	C36	0.0578205	1.45732	0.100665	36	0.82847	1.55991	7.08171	18.0786
电气机械和器材制造业	103.9	2004	0.864937	C38	0.044236	1.18902	0.0662643	38	0.748116	1.78966	7.01211	17.6295
计算机、通信和其他电子设备	103.9	2004	0.88226	C39	0.0557625	0.73735	0.0674995	39	0.778382	2.0323	7.58579	18.4501
农副食品加工业	101.8	2005	0.658106	C13	0.109244	1.63679	0.0587831	13	0.433104	1.82337	5.78996	16.3471
食品制造业	101.8	2005	0.658106	C14	0.125321	1.4757	0.0510345	14	0.433104	1.89328	5.54126	16.5703
酒、饮料和精制茶制造业	101.8	2005	0.576057	C15	0.0765095	0.69909	0.0683739	15	0.331842	1.70968	6.55393	17.3415
纺织业	101.8	2005	0.638807	C17	0.119792	0.913431	0.0501212	17	0.408074	1.43338	5.45104	16.5057
造纸和纸制品业	101.8	2005	0.541521	C22	0.18375	1.51321	0.0770399	22	0.293245	2.23724	6.16121	16.3854
石油、煤炭及其他燃料加工业	101.8	2005	0.594422	C25	0.229424	1.06075	0.115817	25	0.353338	2.23757	6.59851	17.5064
化学原料和化学制品制造业	101.8	2005	0.743343	C26	0.0255489	1.15648	0.0898961	26	0.552559	2.1707	7.2724	17.7547
医药制造业	101.8	2005	0.54119	C27	0.0244341	0.88555	0.0754569	27	0.292886	1.89963	7.20043	18.1376
化学纤维制造业	101.8	2005	0.535083	C28	0.115135	1.40732	0.0393662	28	0.286314	1.74623	5.56068	16.0739
橡胶和塑料制品业	101.8	2005	0.55492	C29	0.118823	1.36007	0.0752911	29	0.307936	2.23915	5.85793	16.1003
非金属矿物制品业	101.8	2005	0.82724	C30	0.0697251	1.41824	0.0541517	30	0.684327	2.30223	6.91771	17.1684
黑色金属冶炼和压延加工业	101.8	2005	0.651146	C31	0.121808	1.3198	0.113234	31	0.423992	2.63303	8.45532	18.9567
有色金属冶炼和压延加工业	101.8	2005	0.563166	C32	0.0580736	1.2313	0.109214	32	0.317155	1.97612	7.03878	17.7314
金属制品业	101.8	2005	0.539819	C33	0.235173	1.34464	0.100201	33	0.291404	1.8795	6.03069	17.0786
通用设备制造业	101.8	2005	0.613159	C34	0.0769895	1.28974	0.0952361	34	0.375964	2.14131	6.51471	17.5589
专用设备制造业	101.8	2005	0.574877	C35	0.07106	1.21661	0.0810012	35	0.330484	2.218	6.56103	17.3922
汽车铁路、船舶、航空航天和其他	101.8	2005	0.650398	C36	0.0666302	1.46869	0.0812929	36	0.423018	1.72517	7.12287	18.095
电气机械和器材制造业	101.8	2005	0.610634	C38	0.0476999	1.25015	0.0820239	38	0.372873	1.97147	6.91771	17.6043
计算机、通信和其他电子设备	101.8	2005	0.62669	C39	0.0535492	0.662104	0.0697604	39	0.39274	1.99079	7.28619	18.2773
农副食品加工业	101.5	2006	0.658106	C13	0.107931	1.23175	0.0926515	13	0.433104	1.79283	5.8861	16.7345
食品制造业	101.5	2006	0.658106	C14	0.117559	1.27219	0.0466704	14	0.433104	1.89381	5.73657	16.864
酒、饮料和精制茶制造业	101.5	2006	0.576057	C15	0.07076	0.724479	0.0863066	15	0.331842	1.75703	6.68461	17.5407
纺织业	101.5	2006	0.638807	C17	0.0966903	0.962067	0.0703279	17	0.408074	1.32588	5.77455	16.8356
造纸和纸制品业	101.5	2006	0.541521	C22	0.160929	1.67386	0.0753801	22	0.293245	2.46191	6.42	16.4678
石油、煤炭及其他燃料加工业	101.5	2006	0.594422	C25	0.354538	1.18973	0.084211	25	0.353338	2.13882	6.19236	17.3151
化学原料和化学制品制造业	101.5	2006	0.743343	C26	0.0264113	1.28808	0.103807	26	0.552559	2.31085	7.32647	17.8645
医药制造业	101.5	2006	0.54119	C27	0.0226222	1.01087	0.0720118	27	0.292886	2.00846	7.36518	18.2596
化学纤维制造业	101.5	2006	0.535083	C28	0.105166	1.16783	0.0534183	28	0.286314	1.83771	5.65599	16.2165
橡胶和塑料制品业	101.5	2006	0.55492	C29	0.118064	1.37271	0.0646485	29	0.307936	2.29394	5.85507	16.243
非金属矿物制品业	101.5	2006	0.82724	C30	0.0728662	1.49656	0.0821284	30	0.684327	2.36121	7.03878	17.3979
黑色金属冶炼和压延加工业	101.5	2006	0.651146	C31	0.0883203	1.4994	0.115845	31	0.423992	2.70082	8.79027	19.3059
有色金属冶炼和压延加工业	101.5	2006	0.563166	C32	0.0614391	0.225613	0.164277	32	0.317155	2.23335	7.36518	17.9517
金属制品业	101.5	2006	0.539819	C33	0.246291	1.18596	0.110411	33	0.291404	1.82574	6.26149	17.3502
通用设备制造业	101.5	2006	0.613159	C34	0.0611032	1.22322	0.0870043	34	0.375964	2.13112	6.67708	17.7265
专用设备制造业	101.5	2006	0.574877	C35	0.0670624	1.36201	0.0981418	35	0.330484	2.13882	6.88244	17.8331
汽车铁路、船舶、航空航天和其他	101.5	2006	0.650398	C36	0.163636	1.51686	0.0849066	36	0.423018	2.13914	7.745	18.3937
电气机械和器材制造业	101.5	2006	0.610634	C38	0.0457179	1.17111	0.0915379	38	0.372873	1.74482	7.15461	17.9438
计算机、通信和其他电子设备	101.5	2006	0.62669	C39	0.0448407	1.20876	0.110706	39	0.39274	2.00847	7.51207	18.6128
农副食品加工业	104.8	2007	0.658106	C13	0.105548	0.585329	0.0847941	13	0.433104	1.88353	6.12687	16.8367
食品制造业	104.8	2007	0.658106	C14	0.12725	1.24519	0.0510869	14	0.433104	2.00883	5.89715	17.0972
酒、饮料和精制茶制造业	104.8	2007	0.576057	C15	0.0699841	0.440013	0.118246	15	0.331842	1.83528	6.848	17.7723
纺织业	104.8	2007	0.638807	C17	0.0933685	0.91215	0.0875056	17	0.408074	1.58724	5.99894	16.9915
造纸和纸制品业	104.8	2007	0.541521	C22	0.136961	1.20399	0.0634009	22	0.293245	2.57968	6.61204	16.6534
石油、煤炭及其他燃料加工业	104.8	2007	0.594422	C25	0.281099	1.10123	0.093324	25	0.353338	2.49129	6.45205	17.4348
化学原料和化学制品制造业	104.8	2007	0.743343	C26	0.0225489	1.98742	0.225549	26	0.552559	2.42557	7.75791	18.2904
医药制造业	104.8	2007	0.54119	C27	0.0225096	0.884058	0.118081	27	0.292886	2.04601	7.48997	18.4415
化学纤维制造业	104.8	2007	0.535083	C28	0.0908106	0.987148	0.111887	28	0.286314	2.06324	5.96101	16.4833
橡胶和塑料制品业	104.8	2007	0.55492	C29	0.101987	1.31696	0.0963776	29	0.307936	2.3275	6.09357	16.6193
非金属矿物制品业	104.8	2007	0.82724	C30	0.0725815	1.26778	0.0956519	30	0.684327	2.42908	7.32647	17.7083
黑色金属冶炼和压延加工业	104.8	2007	0.651146	C31	0.0841393	1.55062	0.141921	31	0.423992	2.82194	9.08251	19.6034
有色金属冶炼和压延加工业	104.8	2007	0.563166	C32	0.127556	1.21763	0.198408	32	0.317155	2.40235	8.03916	18.6284
金属制品业	104.8	2007	0.539819	C33	0.287243	1.22684	0.0920296	33	0.291404	2.04569	6.68461	17.5929
通用设备制造业	104.8	2007	0.613159	C34	0.110575	1.35355	0.130499	34	0.375964	2.40758	7.12287	18.0341
专用设备制造业	104.8	2007	0.574877	C35	0.0763203	1.22453	0.123559	35	0.330484	2.51233	7.25841	18.1456
汽车铁路、船舶、航空航天和其他	104.8	2007	0.650398	C36	0.147722	1.42704	0.105717	36	0.423018	2.2159	7.95858	18.6739
电气机械和器材制造业	104.8	2007	0.610634	C38	0.052939	1.14926	0.112066	38	0.372873	1.79398	7.42655	18.3617
计算机、通信和其他电子设备	104.8	2007	0.62669	C39	0.0473386	0.913672	0.0860831	39	0.39274	2.07425	7.9047	18.9781
农副食品加工业	105.9	2008	1.15817	C13	0.101516	0.849689	0.0694721	13	1.34137	2.14236	6.23637	16.9929
食品制造业	105.9	2008	1.15817	C14	0.117073	1.02238	0.0545059	14	1.34137	1.9028	5.18739	16.147
酒、饮料和精制茶制造业	105.9	2008	1.07512	C15	0.0827663	0.639017	0.118509	15	1.15589	1.94657	6.93731	17.9673
纺织业	105.9	2008	1.13468	C17	0.0988486	1.07822	0.0533581	17	1.28749	1.60923	6.05912	17.076
造纸和纸制品业	105.9	2008	1.04131	C22	0.158125	1.94798	0.0614237	22	1.08432	2.54653	6.6796	16.8805
石油、煤炭及其他燃料加工业	105.9	2008	1.09373	C25	0.246328	2.60601	0.147244	25	1.19625	2.64926	6.12905	16.7883
化学原料和化学制品制造业	105.9	2008	1.2331	C26	0.0291191	1.31938	0.116617	26	1.52052	2.51842	7.83201	18.3553
医药制造业	105.9	2008	1.03979	C27	0.0206939	0.81097	0.112917	27	1.08116	2.03465	7.49554	18.554
化学纤维制造业	105.9	2008	1.02173	C28	0.1486	0.666002	0.0795591	28	1.04394	2.70588	5.1358	15.3716
橡胶和塑料制品业	105.9	2008	1.05473	C29	0.122338	1.07273	0.0813706	29	1.11245	2.38764	5.9162	16.5616
非金属矿物制品业	105.9	2008	1.31077	C30	0.0819044	1.19533	0.100095	30	1.71811	2.53238	7.54433	17.9202
黑色金属冶炼和压延加工业	105.9	2008	1.14577	C31	0.0823502	1.79212	0.0596304	31	1.31278	2.89847	9.16325	19.7345
有色金属冶炼和压延加工业	105.9	2008	1.05613	C32	0.215246	1.22166	0.0781342	32	1.11541	2.45047	8.04238	18.721
金属制品业	105.9	2008	1.03415	C33	0.237039	1.24881	0.0884935	33	1.06947	2.06384	6.67203	17.803
通用设备制造业	105.9	2008	1.10241	C34	0.190126	1.77726	0.112506	34	1.21531	2.74495	7.75791	18.5945
专用设备制造业	105.9	2008	1.06544	C35	0.112369	1.32497	0.103042	35	1.13516	2.60484	7.59589	18.3553
汽车铁路、船舶、航空航天和其他	105.9	2008	1.13268	C36	0.154009	1.37078	0.0848717	36	1.28296	1.97038	7.99968	18.858
电气机械和器材制造业	105.9	2008	1.10573	C38	0.0626541	1.09252	0.0954625	38	1.22264	2.05462	7.54961	18.5289
计算机、通信和其他电子设备	105.9	2008	1.12443	C39	0.0585018	0.936622	0.0859273	39	1.26435	2.0541	7.96207	19.1698
农副食品加工业	99.3	2009	1.15817	C13	0.0831196	-118.21	0.0796884	13	1.34137	2.25128	6.48768	17.3099
食品制造业	99.3	2009	1.15817	C14	0.147013	1.69959	0.0871848	14	1.34137	2.09623	6.00635	17.2851
酒、饮料和精制茶制造业	99.3	2009	1.07512	C15	0.0837068	0.671988	0.135702	15	1.15589	2.10447	7.17778	18.2522
纺织业	99.3	2009	1.13468	C17	0.0748304	1.06556	0.0601668	17	1.28749	1.48636	6.23637	17.3518
造纸和纸制品业	99.3	2009	1.04131	C22	0.137506	1.24852	0.0783935	22	1.08432	2.67924	6.87936	16.988
石油、煤炭及其他燃料加工业	99.3	2009	1.09373	C25	0.245153	1.29777	0.0954169	25	1.19625	2.87141	6.73697	17.5238
化学原料和化学制品制造业	99.3	2009	1.2331	C26	0.0305736	1.11227	0.0954349	26	1.52052	2.69183	7.97934	18.4954
医药制造业	99.3	2009	1.03979	C27	0.0194211	0.706975	0.12807	27	1.08116	2.19721	7.71869	18.7278
化学纤维制造业	99.3	2009	1.02173	C28	0.0907284	1.58267	0.0747901	28	1.04394	2.26733	6.11368	16.679
橡胶和塑料制品业	99.3	2009	1.05473	C29	0.0875914	1.14131	0.145942	29	1.11245	2.32445	6.32615	17.0806
非金属矿物制品业	99.3	2009	1.31077	C30	0.0838669	1.24215	0.122345	30	1.71811	2.57775	7.67786	18.0653
黑色金属冶炼和压延加工业	99.3	2009	1.14577	C31	0.0923859	1.82949	0.0401675	31	1.31278	2.98828	9.16534	19.7835
有色金属冶炼和压延加工业	99.3	2009	1.05613	C32	0.0657669	1.55815	0.0582973	32	1.11541	2.54747	7.83598	18.4765
金属制品业	99.3	2009	1.03415	C33	0.217592	1.12869	0.0783271	33	1.06947	2.15124	6.82002	17.7265
通用设备制造业	99.3	2009	1.10241	C34	0.172471	1.30358	0.111532	34	1.21531	2.81795	7.95858	18.7923
专用设备制造业	99.3	2009	1.06544	C35	0.0727081	1.71699	0.106282	35	1.13516	2.74048	7.98616	18.866
汽车铁路、船舶、航空航天和其他	99.3	2009	1.13268	C36	0.149121	1.33718	0.117413	36	1.28296	2.02241	8.284	18.9987
电气机械和器材制造业	99.3	2009	1.10573	C38	0.0624749	0.992785	0.101901	38	1.22264	2.18797	7.98956	18.8851
计算机、通信和其他电子设备	99.3	2009	1.12443	C39	0.0585552	0.90743	0.0809683	39	1.26435	2.26625	8.31874	19.421
农副食品加工业	103.3	2010	1.15817	C13	0.0851666	-0.731104	0.0931871	13	1.34137	2.08084	6.56244	17.5231
食品制造业	103.3	2010	1.15817	C14	0.106588	0.684504	0.088001	14	1.34137	2.23538	6.46147	17.6951
酒、饮料和精制茶制造业	103.3	2010	1.07512	C15	0.0842171	0.737496	0.154979	15	1.15589	2.27008	7.45008	18.5015
纺织业	103.3	2010	1.13468	C17	0.061466	0.968333	0.0833445	17	1.28749	1.71031	6.53524	17.6374
造纸和纸制品业	103.3	2010	1.04131	C22	0.141127	3.62884	0.110069	22	1.08432	2.71774	7.06476	17.2519
石油、煤炭及其他燃料加工业	103.3	2010	1.09373	C25	0.204476	1.65266	0.0811994	25	1.19625	2.87269	6.91771	17.7533
化学原料和化学制品制造业	103.3	2010	1.2331	C26	0.023391	0.964491	0.0882756	26	1.52052	2.75109	8.34522	18.8135
医药制造业	103.3	2010	1.03979	C27	0.0167537	0.759818	0.113308	27	1.08116	2.35242	8.11671	19.0088
化学纤维制造业	103.3	2010	1.02173	C28	0.108749	1.00446	0.103523	28	1.04394	2.61156	6.32794	16.6678
橡胶和塑料制品业	103.3	2010	1.05473	C29	0.0659224	0.920608	0.109357	29	1.11245	2.38059	6.65157	17.4619
非金属矿物制品业	103.3	2010	1.31077	C30	0.0764565	1.4924	0.120603	30	1.71811	2.76693	8.22951	18.5952
黑色金属冶炼和压延加工业	103.3	2010	1.14577	C31	0.0813165	1.99983	0.0717097	31	1.31278	3.03445	9.2873	19.9421
有色金属冶炼和压延加工业	103.3	2010	1.05613	C32	0.112668	1.39495	0.0796904	32	1.11541	2.58907	8.56217	19.2124
金属制品业	103.3	2010	1.03415	C33	0.196276	0.859312	0.0832043	33	1.06947	2.18253	7.23706	18.1971
通用设备制造业	103.3	2010	1.10241	C34	0.117201	1.12014	0.101954	34	1.21531	2.94058	8.29655	18.9648
专用设备制造业	103.3	2010	1.06544	C35	0.061576	0.954565	0.102244	35	1.13516	2.67953	8.25062	19.0663
汽车铁路、船舶、航空航天和其他	103.3	2010	1.13268	C36	0.158951	1.28311	0.150281	36	1.28296	2.2805	8.72583	19.4495
电气机械和器材制造业	103.3	2010	1.10573	C38	0.0465429	1.09847	0.104989	38	1.22264	2.1814	8.41627	19.3399
计算机、通信和其他电子设备	103.3	2010	1.12443	C39	0.0452623	0.669904	0.0904982	39	1.26435	2.29094	8.66216	19.7695
农副食品加工业	105.4	2011	1.15817	C13	0.0881461	0.708355	0.119236	13	1.34137	1.78503	6.93731	18.1537
食品制造业	105.4	2011	1.15817	C14	0.0920718	1.11449	0.0958461	14	1.34137	2.32338	6.84055	17.9941
酒、饮料和精制茶制造业	105.4	2011	1.07512	C15	0.088755	0.755963	0.152723	15	1.15589	2.38752	7.68708	18.6974
纺织业	105.4	2011	1.13468	C17	0.0633623	0.958562	0.0906788	17	1.28749	1.79279	6.59715	17.7901
造纸和纸制品业	105.4	2011	1.04131	C22	0.149214	1.08744	0.0537622	22	1.08432	2.96091	7.27932	17.3792
石油、煤炭及其他燃料加工业	105.4	2011	1.09373	C25	0.173227	1.7213	0.0635485	25	1.19625	2.93598	7.09838	17.9296
化学原料和化学制品制造业	105.4	2011	1.2331	C26	0.0218502	0.930805	0.0881868	26	1.52052	2.80539	8.56408	19.0662
医药制造业	105.4	2011	1.03979	C27	0.0168734	0.627533	0.109847	27	1.08116	2.44756	8.3163	19.2053
化学纤维制造业	105.4	2011	1.02173	C28	0.125875	0.928051	0.0979652	28	1.04394	2.78702	6.84907	17.1302
橡胶和塑料制品业	105.4	2011	1.05473	C29	0.0497296	0.846489	0.0968022	29	1.11245	2.51616	6.94698	17.7757
非金属矿物制品业	105.4	2011	1.31077	C30	0.0796606	1.31851	0.113059	30	1.71811	2.86344	8.4659	18.8749
黑色金属冶炼和压延加工业	105.4	2011	1.14577	C31	0.0933698	2.19971	0.0736423	31	1.31278	3.13371	9.30565	19.9634
有色金属冶炼和压延加工业	105.4	2011	1.05613	C32	0.106302	1.22989	0.0812682	32	1.11541	2.77688	8.66734	19.365
金属制品业	105.4	2011	1.03415	C33	0.182593	0.866679	0.077765	33	1.06947	2.34582	7.45588	18.4357
通用设备制造业	105.4	2011	1.10241	C34	0.098687	1.02535	0.0863087	34	1.21531	2.99661	8.45319	19.2053
专用设备制造业	105.4	2011	1.06544	C35	0.0532004	0.831326	0.0972819	35	1.13516	2.8722	8.61068	19.3539
汽车铁路、船舶、航空航天和其他	105.4	2011	1.13268	C36	0.155003	1.21612	0.113344	36	1.28296	2.2443	9.07108	19.9512
电气机械和器材制造业	105.4	2011	1.10573	C38	0.0485325	0.857759	0.0860806	38	1.22264	2.37768	8.63586	19.5948
计算机、通信和其他电子设备	105.4	2011	1.12443	C39	0.0462577	0.654889	0.0884629	39	1.26435	2.38046	8.9606	20.1033
农副食品加工业	102.6	2012	0.909638	C13	0.100925	0.617399	0.0840365	13	0.827441	1.67081	7.02997	18.4246
食品制造业	102.6	2012	0.909638	C14	0.102999	0.780164	0.0937161	14	0.827441	1.98649	6.86276	18.2026
酒、饮料和精制茶制造业	102.6	2012	0.825733	C15	0.0910439	0.84207	0.161166	15	0.681835	2.49375	7.87093	18.9431
纺织业	102.6	2012	0.886301	C17	0.0608495	0.892674	0.0650269	17	0.785529	1.80446	6.74052	17.987
造纸和纸制品业	102.6	2012	0.79138	C22	0.155797	2.87836	0.159333	22	0.626282	2.90466	7.25841	17.4737
石油、煤炭及其他燃料加工业	102.6	2012	0.844126	C25	0.336395	1.96102	0.0436533	25	0.712549	2.98514	6.54391	17.3761
化学原料和化学制品制造业	102.6	2012	0.986468	C26	0.0221061	1.15662	0.0757239	26	0.973119	2.8323	8.72745	19.2579
医药制造业	102.6	2012	0.791101	C27	0.0165741	0.703203	0.156179	27	0.625841	2.36796	8.41627	19.4102
化学纤维制造业	102.6	2012	0.771943	C28	0.138083	1.53498	0.122008	28	0.595896	2.87246	6.8773	17.2174
橡胶和塑料制品业	102.6	2012	0.805239	C29	0.0485551	0.771493	0.0903649	29	0.648409	2.49391	7.03878	17.9393
非金属矿物制品业	102.6	2012	1.06412	C30	0.0784097	1.41885	0.198481	30	1.13236	2.88656	8.55449	19.0525
黑色金属冶炼和压延加工业	102.6	2012	0.89637	C31	0.13083	2.45406	0.0357332	31	0.803479	3.27965	9.05369	19.6787
有色金属冶炼和压延加工业	102.6	2012	0.806731	C32	0.0719299	1.16584	0.0589024	32	0.650815	2.96266	8.3939	18.9603
金属制品业	102.6	2012	0.784472	C33	0.173635	0.743123	0.0641485	33	0.615397	2.43039	7.52294	18.552
通用设备制造业	102.6	2012	0.854532	C34	0.112531	0.910617	0.0741869	34	0.730226	2.96907	8.41405	19.3153
专用设备制造业	102.6	2012	0.816178	C35	0.0562309	0.791714	0.0824685	35	0.666146	2.9034	8.69618	19.5296
汽车铁路、船舶、航空航天和其他	102.6	2012	0.884261	C36	0.128957	1.27729	0.0887581	36	0.781917	2.23949	9.18502	20.1355
电气机械和器材制造业	102.6	2012	0.857051	C38	0.052999	0.810389	0.0849622	38	0.734537	2.43213	8.77493	19.7687
计算机、通信和其他电子设备	102.6	2012	0.876654	C39	0.0445127	0.758345	0.0744854	39	0.768522	2.33952	9.0216	20.2497
农副食品加工业	102.6	2013	0.909638	C13	0.0899553	0.904815	0.076382	13	0.827441	1.82452	7.2998	18.6574
食品制造业	102.6	2013	0.909638	C14	0.108819	0.958209	0.0912759	14	0.827441	2.24652	7.17012	18.4438
酒、饮料和精制茶制造业	102.6	2013	0.825733	C15	0.102932	0.751741	0.124105	15	0.681835	2.54083	7.90839	19.0263
纺织业	102.6	2013	0.886301	C17	0.0569762	0.924706	0.0777338	17	0.785529	1.86218	6.85961	18.1453
造纸和纸制品业	102.6	2013	0.79138	C22	0.145043	3.19387	0.0569932	22	0.626282	3.03951	7.35883	17.5786
石油、煤炭及其他燃料加工业	102.6	2013	0.844126	C25	0.212667	1.51572	0.0444905	25	0.712549	2.99653	6.91771	17.9581
化学原料和化学制品制造业	102.6	2013	0.986468	C26	0.0280852	0.0433748	0.0719128	26	0.973119	2.94031	8.91328	19.4768
医药制造业	102.6	2013	0.791101	C27	0.0164132	1.15183	0.106738	27	0.625841	2.4761	8.58111	19.6276
化学纤维制造业	102.6	2013	0.771943	C28	0.127812	1.32716	0.0476672	28	0.595896	2.84565	7.08171	17.4936
橡胶和塑料制品业	102.6	2013	0.805239	C29	0.0490834	0.731258	0.0871631	29	0.648409	2.58517	7.12287	18.0748
非金属矿物制品业	102.6	2013	1.06412	C30	0.0759369	1.15652	0.0779509	30	1.13236	2.95279	8.67761	19.2015
黑色金属冶炼和压延加工业	102.6	2013	0.89637	C31	0.085821	2.63707	0.0282871	31	0.803479	3.22452	9.42545	20.0851
有色金属冶炼和压延加工业	102.6	2013	0.806731	C32	0.133491	1.28971	0.0520541	32	0.650815	3.00408	8.76873	19.3113
金属制品业	102.6	2013	0.784472	C33	0.166684	0.93556	0.0674226	33	0.615397	2.51807	7.71423	18.7315
通用设备制造业	102.6	2013	0.854532	C34	0.0995841	0.717369	0.0798143	34	0.730226	3.02647	8.54091	19.4632
专用设备制造业	102.6	2013	0.816178	C35	0.0515128	0.844834	0.0776625	35	0.666146	3.03316	8.82908	19.6188
汽车铁路、船舶、航空航天和其他	102.6	2013	0.884261	C36	0.127774	1.23271	0.0944565	36	0.781917	2.25451	9.3501	20.3001
电气机械和器材制造业	102.6	2013	0.857051	C38	0.0541095	0.896999	0.0823029	38	0.734537	2.496	9.02401	20.0796
计算机、通信和其他电子设备	102.6	2013	0.876654	C39	0.0370053	0.754546	0.0669739	39	0.768522	2.43608	9.184	20.4046
农副食品加工业	102	2014	0.909638	C13	0.0874528	0.635296	0.0807296	13	0.827441	1.94651	7.44425	18.813
食品制造业	102	2014	0.909638	C14	0.103996	0.936239	0.0856272	14	0.827441	2.32296	7.35244	18.6935
酒、饮料和精制茶制造业	102	2014	0.825733	C15	0.102261	0.640914	0.0965598	15	0.681835	2.61327	8.00637	19.1284
纺织业	102	2014	0.886301	C17	0.0565165	0.802702	0.0764536	17	0.785529	1.96507	7.02108	18.3109
造纸和纸制品业	102	2014	0.79138	C22	0.1449	5.48389	0.0562111	22	0.626282	3.11572	7.50108	17.6669
石油、煤炭及其他燃料加工业	102	2014	0.844126	C25	0.19309	1.05876	0.0346456	25	0.712549	2.9371	6.50877	17.3875
化学原料和化学制品制造业	102	2014	0.986468	C26	0.0257272	1.01336	0.0774728	26	0.973119	3.00045	8.97588	19.5978
医药制造业	102	2014	0.791101	C27	0.015897	0.809631	0.108126	27	0.625841	2.60356	8.78263	19.8119
化学纤维制造业	102	2014	0.771943	C28	0.10965	0.945327	0.0512875	28	0.595896	2.52913	6.42811	17.1969
橡胶和塑料制品业	102	2014	0.805239	C29	0.0437111	0.729586	0.0754496	29	0.648409	2.53831	7.39018	18.4778
非金属矿物制品业	102	2014	1.06412	C30	0.0895466	1.06911	0.0757923	30	1.13236	2.98278	8.66906	19.2929
黑色金属冶炼和压延加工业	102	2014	0.89637	C31	0.0828852	2.54454	0.031372	31	0.803479	3.314	9.4727	20.1165
有色金属冶炼和压延加工业	102	2014	0.806731	C32	0.0769023	1.34878	0.0486244	32	0.650815	8.75476	8.47637	19.0738
金属制品业	102	2014	0.784472	C33	0.168985	0.91039	0.0626203	33	0.615397	2.60746	7.84776	18.8646
通用设备制造业	102	2014	0.854532	C34	0.0917218	1.06629	0.0694733	34	0.730226	3.15655	8.70118	19.5826
专用设备制造业	102	2014	0.816178	C35	0.0423726	0.885597	0.0686555	35	0.666146	3.10746	9.00209	19.8167
汽车铁路、船舶、航空航天和其他	102	2014	0.884261	C36	0.120671	1.25356	0.0923657	36	0.781917	2.3095	9.51045	20.5267
电气机械和器材制造业	102	2014	0.857051	C38	0.0544355	0.884985	0.0858353	38	0.734537	2.59591	9.19421	20.2493
计算机、通信和其他电子设备	102	2014	0.876654	C39	0.0359108	0.921869	0.0708132	39	0.768522	2.50547	9.39266	20.6124
农副食品加工业	101.4	2015	0.909638	C13	0.0838424	0.6337	0.0775129	13	0.827441	2.13129	7.53369	18.8515
食品制造业	101.4	2015	0.909638	C14	0.087056	0.572534	0.0974801	14	0.827441	2.40124	7.46737	18.9015
酒、饮料和精制茶制造业	101.4	2015	0.825733	C15	0.107219	0.631764	0.0961604	15	0.681835	2.721	8.17188	19.2654
纺织业	101.4	2015	0.886301	C17	0.0596999	0.855855	0.0773601	17	0.785529	1.93498	6.95655	18.3481
造纸和纸制品业	101.4	2015	0.79138	C22	0.199115	3.46642	0.305298	22	0.626282	3.24312	7.56527	17.7156
石油、煤炭及其他燃料加工业	101.4	2015	0.844126	C25	0.299167	0.872674	0.0796463	25	0.712549	3.16536	6.66441	17.5744
化学原料和化学制品制造业	101.4	2015	0.986468	C26	0.0275686	0.994214	0.0697732	26	0.973119	3.11721	9.19421	19.783
医药制造业	101.4	2015	0.791101	C27	0.0142582	0.57264	0.103381	27	0.625841	2.69314	8.99591	20.0102
化学纤维制造业	101.4	2015	0.771943	C28	0.135785	1.02794	0.0596004	28	0.595896	2.84268	7.22257	17.7643
橡胶和塑料制品业	101.4	2015	0.805239	C29	0.0449637	0.674544	0.0754424	29	0.648409	2.5544	7.33302	18.5723
非金属矿物制品业	101.4	2015	1.06412	C30	0.118334	0.934636	0.066127	30	1.13236	3.02234	8.55256	19.2177
黑色金属冶炼和压延加工业	101.4	2015	0.89637	C31	0.265719	2.21321	0.0297516	31	0.803479	3.47479	8.68609	19.2483
有色金属冶炼和压延加工业	101.4	2015	0.806731	C32	0.186457	0.971972	0.0472121	32	0.650815	3.18863	8.52118	19.0486
金属制品业	101.4	2015	0.784472	C33	0.158417	0.9033	0.0634882	33	0.615397	2.7213	8.0229	19.0111
通用设备制造业	101.4	2015	0.854532	C34	0.111104	0.833087	0.0686613	34	0.730226	3.26129	8.68778	19.4611
专用设备制造业	101.4	2015	0.816178	C35	0.0398034	0.803686	0.0636164	35	0.666146	3.09555	9.00085	19.8323
汽车铁路、船舶、航空航天和其他	101.4	2015	0.884261	C36	0.124803	1.3942	0.0960199	36	0.781917	2.46969	9.68657	20.7582
电气机械和器材制造业	101.4	2015	0.857051	C38	0.0434461	0.964358	0.0880369	38	0.734537	7.82499	9.37585	20.4015
计算机、通信和其他电子设备	101.4	2015	0.876654	C39	0.0315211	0.695926	0.0810728	39	0.768522	2.59474	9.5819	20.8137
农副食品加工业	102	2016	1.15647	C13	0.0802253	1.26207	0.105066	13	1.33743	2.36542	7.88232	18.9719
食品制造业	102	2016	1.15647	C14	0.0758108	2.39473	0.110815	14	1.33743	2.41263	7.55486	18.9887
酒、饮料和精制茶制造业	102	2016	1.07767	C15	0.121977	0.549336	0.0904839	15	1.16138	2.88839	8.31874	19.3212
纺织业	102	2016	1.13877	C17	0.0513543	0.809963	0.0804511	17	1.29679	2.03463	7.11477	18.4685
造纸和纸制品业	102	2016	1.04011	C22	0.15962	3.81433	0.063449	22	1.08184	3.14528	7.74066	18.1588
石油、煤炭及其他燃料加工业	102	2016	1.08557	C25	0.142105	1.00089	0.0813463	25	1.17846	3.16766	7.31322	18.0738
化学原料和化学制品制造业	102	2016	1.23797	C26	0.024063	0.793426	0.0750774	26	1.53257	3.14402	9.20734	19.8143
医药制造业	102	2016	1.04361	C27	0.0140934	0.571757	0.101947	27	1.08912	2.80978	9.23014	20.1707
化学纤维制造业	102	2016	1.02132	C28	0.116717	0.913168	0.0654288	28	1.04309	3.05921	7.46737	17.8579
橡胶和塑料制品业	102	2016	1.05444	C29	0.0381923	0.657035	0.0806179	29	1.11184	2.58199	7.75362	18.8895
非金属矿物制品业	102	2016	1.31142	C30	0.0992486	0.991572	0.0594412	30	1.71983	3.14157	8.99962	19.516
黑色金属冶炼和压延加工业	102	2016	1.13527	C31	0.0945362	3.6206	0.0599432	31	1.28883	3.50603	9.51045	20.0063
有色金属冶炼和压延加工业	102	2016	1.06041	C32	0.0817545	1.89626	0.051835	32	1.12447	3.1874	9.03599	19.5483
金属制品业	102	2016	1.0394	C33	0.145646	1.00502	0.0750573	33	1.08035	2.90355	8.19699	19.0374
通用设备制造业	102	2016	1.11169	C34	0.0937837	0.743521	0.0645269	34	1.23585	3.12544	8.76873	19.5703
专用设备制造业	102	2016	1.07505	C35	0.0316243	0.770757	0.0696912	35	1.15574	2.97398	8.90924	19.8336
汽车铁路、船舶、航空航天和其他	102	2016	1.15027	C36	0.116192	1.44477	0.0925308	36	1.32313	2.54675	9.88837	20.9811
电气机械和器材制造业	102	2016	1.11753	C38	0.041718	0.92374	0.0924146	38	1.24887	2.80267	9.62905	20.597
计算机、通信和其他电子设备	102	2016	1.1317	C39	0.0283357	0.813895	0.0758856	39	1.28075	2.66283	9.90847	21.0887
农副食品加工业	101.6	2017	1.15647	C13	0.0713681	0.717631	0.0898931	13	1.33743	2.38703	8.0229	19.1795
食品制造业	101.6	2017	1.15647	C14	0.0807062	0.532279	0.111636	14	1.33743	2.50307	7.68708	19.1609
酒、饮料和精制茶制造业	101.6	2017	1.07767	C15	0.121536	0.583213	0.106241	15	1.16138	3.02494	8.47637	19.4236
纺织业	101.6	2017	1.13877	C17	0.0496897	0.811491	0.0827694	17	1.29679	2.09116	7.35883	18.7123
造纸和纸制品业	101.6	2017	1.04011	C22	0.17506	1.63906	0.113127	22	1.08184	3.23937	7.93021	18.3301
石油、煤炭及其他燃料加工业	101.6	2017	1.08557	C25	0.144761	0.817412	0.0951703	25	1.17846	3.29774	7.39018	18.1356
化学原料和化学制品制造业	101.6	2017	1.23797	C26	0.0183057	1.31111	0.106444	26	1.53257	3.19708	9.48797	20.1609
医药制造业	101.6	2017	1.04361	C27	0.013949	0.690066	0.109899	27	1.08912	2.90137	9.41736	20.3507
化学纤维制造业	101.6	2017	1.02132	C28	0.117934	1.04707	0.0956614	28	1.04309	3.1804	7.78322	18.1421
橡胶和塑料制品业	101.6	2017	1.05444	C29	0.0388692	0.607423	0.0846018	29	1.11184	2.65853	7.79975	18.987
非金属矿物制品业	101.6	2017	1.31142	C30	0.0979142	0.996814	0.103967	30	1.71983	3.16731	9.11052	19.7398
黑色金属冶炼和压延加工业	101.6	2017	1.13527	C31	0.0902161	2.06058	0.188831	31	1.28883	3.57066	9.69892	20.2548
有色金属冶炼和压延加工业	101.6	2017	1.06041	C32	0.0768244	1.48082	0.0892342	32	1.12447	3.28606	9.13238	19.6633
金属制品业	101.6	2017	1.0394	C33	0.133019	0.911812	0.0819806	33	1.08035	2.95423	8.28652	19.1609
通用设备制造业	101.6	2017	1.11169	C34	0.0755113	0.969488	0.0690981	34	1.23585	3.21964	9.06647	19.8977
专用设备制造业	101.6	2017	1.07505	C35	0.0238586	0.883338	0.0766607	35	1.15574	3.12902	9.2873	20.1848
汽车铁路、船舶、航空航天和其他	101.6	2017	1.15027	C36	0.114116	1.10579	0.101502	36	1.32313	2.65562	10.09	21.2202
电气机械和器材制造业	101.6	2017	1.11753	C38	0.0432422	0.891957	0.0872899	38	1.24887	2.92525	9.84692	20.898
计算机、通信和其他电子设备	101.6	2017	1.1317	C39	0.0272195	0.755161	0.0855146	39	1.28075	2.71169	10.0648	21.2952
农副食品加工业	102.1	2018	1.15647	C13	0.075225	0.846288	0.102219	13	1.33743	2.46694	8.1047	19.2712
食品制造业	102.1	2018	0.654085	C14	0.0661632	0.645558	0.105196	14	0.427827	2.52198	7.83598	19.3516
酒、饮料和精制茶制造业	102.1	2018	1.07767	C15	0.128165	0.583952	0.127564	15	1.16138	3.16109	8.61794	19.5724
纺织业	102.1	2018	1.13877	C17	0.053035	0.71646	0.0798412	17	1.29679	2.0964	7.35883	18.851
造纸和纸制品业	102.1	2018	1.04011	C22	0.166617	1.20013	0.101793	22	1.08184	3.25299	7.98616	18.4769
石油、煤炭及其他燃料加工业	102.1	2018	1.08557	C25	0.133484	0.65405	0.101009	25	1.17846	3.45177	7.56008	18.2641
化学原料和化学制品制造业	102.1	2018	1.23797	C26	0.0168962	1.00955	0.10774	26	1.53257	3.24783	9.62245	20.367
医药制造业	102.1	2018	1.04361	C27	0.0160335	0.54455	0.10051	27	1.08912	2.96641	9.44145	20.4553
化学纤维制造业	102.1	2018	1.02132	C28	0.165379	1.13196	0.0759569	28	1.04309	3.51992	8.45744	18.5483
橡胶和塑料制品业	102.1	2018	1.05444	C29	0.0368947	0.683028	0.0772599	29	1.11184	2.69679	7.92299	19.0677
非金属矿物制品业	102.1	2018	1.31142	C30	0.102549	0.954957	0.112474	30	1.71983	3.25594	9.2399	19.9194
黑色金属冶炼和压延加工业	102.1	2018	1.13527	C31	0.0854148	1.43829	0.222466	31	1.28883	3.60563	9.72913	20.3946
有色金属冶炼和压延加工业	102.1	2018	1.06041	C32	0.0790777	1.1519	0.074892	32	1.12447	3.35994	9.1442	19.6864
金属制品业	102.1	2018	1.0394	C33	0.157885	0.832247	0.0803818	33	1.08035	2.98575	8.37101	19.3592
通用设备制造业	102.1	2018	1.11169	C34	0.0958119	0.759869	0.0686867	34	1.23585	3.34583	9.03121	19.8724
专用设备制造业	102.1	2018	1.07505	C35	0.0274733	0.829108	0.0844741	35	1.15574	3.11846	9.32367	20.3836
汽车铁路、船舶、航空航天和其他	102.1	2018	1.15027	C36	0.127426	1.15227	0.084542	36	1.32313	2.67616	10.1064	21.2958
电气机械和器材制造业	102.1	2018	1.11753	C38	0.04733	0.990969	0.0885694	38	1.24887	2.9817	9.91344	21.0026
计算机、通信和其他电子设备	102.1	2018	1.1317	C39	0.0321831	0.815639	0.088778	39	1.28075	2.67991	10.162	21.4154
农副食品加工业	102.9	2019	1.15647	C13	0.0762255	1.58901	0.103529	13	1.33743	2.59149	8.24538	19.3591
食品制造业	102.9	2019	0.654085	C14	0.0703282	1.18016	0.116857	14	0.427827	2.5948	7.97934	19.5007
酒、饮料和精制茶制造业	102.9	2019	1.07767	C15	0.135878	0.572095	0.136102	15	1.16138	3.29225	8.73231	19.673
纺织业	102.9	2019	1.13877	C17	0.0535498	0.761171	0.0693923	17	1.29679	2.14013	7.36518	18.8303
造纸和纸制品业	102.9	2019	1.04011	C22	0.144824	0.88145	0.0744659	22	1.08184	3.2674	8.03269	18.5744
石油、煤炭及其他燃料加工业	102.9	2019	1.08557	C25	0.141067	0.609517	0.0684081	25	1.17846	3.4786	7.51752	18.2665
化学原料和化学制品制造业	102.9	2019	1.23797	C26	0.0170269	0.898185	0.0883906	26	1.53257	3.25641	9.66142	20.4333
医药制造业	102.9	2019	1.04361	C27	0.0146217	0.560858	0.0977585	27	1.08912	2.93595	9.49552	20.6026
化学纤维制造业	102.9	2019	1.02132	C28	0.1847	1.45516	0.105981	28	1.04309	3.75418	8.76249	18.7142
橡胶和塑料制品业	102.9	2019	1.05444	C29	0.0344831	0.73999	0.0866653	29	1.11184	2.79019	8.11073	19.2676
非金属矿物制品业	102.9	2019	1.31142	C30	0.100617	0.858604	0.111465	30	1.71983	3.32647	9.33256	20.0427
黑色金属冶炼和压延加工业	102.9	2019	1.13527	C31	0.0775745	1.41602	0.103282	31	1.28883	3.66685	9.80918	20.4765
有色金属冶炼和压延加工业	102.9	2019	1.06041	C32	0.0752012	1.28286	0.0748355	32	1.12447	3.36708	9.2399	19.853
金属制品业	102.9	2019	1.0394	C33	0.147997	0.837011	0.079873	33	1.08035	3.03997	8.47637	19.4429
通用设备制造业	102.9	2019	1.11169	C34	0.107653	0.926381	0.0685911	34	1.23585	3.43183	9.18707	19.9813
专用设备制造业	102.9	2019	1.07505	C35	0.0256443	0.761057	0.0859698	35	1.15574	3.19304	9.44145	20.5462
汽车铁路、船舶、航空航天和其他	102.9	2019	1.15027	C36	0.132883	1.26284	0.0740096	36	1.32313	2.84259	10.162	21.3418
电气机械和器材制造业	102.9	2019	1.11753	C38	0.0458043	1.45189	0.0944496	38	1.24887	3.01163	10.069	21.1457
计算机、通信和其他电子设备	102.9	2019	1.1317	C39	0.027685	0.754737	0.0895132	39	1.28075	2.71281	10.3417	21.6268
农副食品加工业	102.5	2020	1.15647	C13	0.114751	1.30228	0.128922	13	1.33743	2.90189	8.83928	19.6962
食品制造业	102.5	2020	0.654085	C14	0.0680737	0.667749	0.125582	14	0.427827	2.63198	8.14032	19.6168
酒、饮料和精制茶制造业	102.5	2020	1.07767	C15	0.139982	0.73462	0.158938	15	1.16138	3.38483	8.84217	19.7204
纺织业	102.5	2020	1.13877	C17	0.0470029	0.600789	0.0911627	17	1.29679	2.21905	7.31322	18.6111
造纸和纸制品业	102.5	2020	1.04011	C22	0.117522	0.67576	0.0956212	22	1.08184	3.24595	8.12267	18.7108
石油、煤炭及其他燃料加工业	102.5	2020	1.08557	C25	0.123011	0.79314	0.066711	25	1.17846	3.55994	7.64012	18.275
化学原料和化学制品制造业	102.5	2020	1.23797	C26	0.0163859	0.773733	0.0889057	26	1.53257	3.34126	9.82011	20.5313
医药制造业	102.5	2020	1.04361	C27	0.0135881	0.491883	0.109397	27	1.08912	3.00786	9.60912	20.6733
化学纤维制造业	102.5	2020	1.02132	C28	0.190553	0.962533	0.0965626	28	1.04309	3.87264	8.94246	18.8471
橡胶和塑料制品业	102.5	2020	1.05444	C29	0.0305386	0.631621	0.110954	29	1.11184	2.87358	8.32845	19.3929
非金属矿物制品业	102.5	2020	1.31142	C30	0.0940934	0.810211	0.107903	30	1.71983	3.33992	9.41736	20.0934
黑色金属冶炼和压延加工业	102.5	2020	1.13527	C31	0.0754477	1.40347	0.0895387	31	1.28883	3.75481	9.88329	20.5013
有色金属冶炼和压延加工业	102.5	2020	1.06041	C32	0.0614499	1.1033	0.0988804	32	1.12447	3.43468	9.35876	19.9199
金属制品业	102.5	2020	1.0394	C33	0.0997416	1.56315	0.097847	33	1.08035	2.94135	8.55449	19.602
通用设备制造业	102.5	2020	1.11169	C34	0.1028	0.87595	0.0810153	34	1.23585	3.43446	9.32367	20.0731
专用设备制造业	102.5	2020	1.07505	C35	0.025768	0.800551	0.11584	35	1.15574	3.23	9.63561	20.6483
汽车铁路、船舶、航空航天和其他	102.5	2020	1.15027	C36	0.126077	1.01444	0.0736569	36	1.32313	2.90035	10.2751	21.3917
电气机械和器材制造业	102.5	2020	1.11753	C38	0.0422987	0.962627	0.0968289	38	1.24887	3.09559	10.2328	21.2351
计算机、通信和其他电子设备	102.5	2020	1.1317	C39	0.0278311	0.702788	0.0888872	39	1.28075	2.83536	10.5891	21.7972
