# Supplementary material for: Does the opening of producer services promote the wage growth of the downstream manufacturing industry?—Empirical evidence from Chinese manufacturing listed companies
Source: PLoS One. 2024 Apr 18;19(4):e0293915. doi: 10.1371/journal.pone.0293915 (PMC11025729; doi:10.1371/journal.pone.0293915)
Supplement: S1 Data — (ZIP) [file pone.0293915.s001.zip › stata.do]

//Data description
sum Wage  Msfdi Capital Size  HHI Equity ROE
//Benchmark regression
use "data1.dta", clear
reg Wage  Msfdi i.year i.id,r
reg Wage  Msfdi Capital Size  HHI Equity ROE i.year i.id,r
reg Wage  Msfdi Msfdi2 i.year i.id,r
reg Wage  Msfdi Msfdi2 Capital Size  HHI Equity ROE i.year i.id,r
//Mechanism test
reg Share Msfdi Msfdi2 Capital Size  HHI Equity ROE i.year i.id,r
reg Productivity Msfdi Msfdi2 Capital Size  HHI Equity ROE i.year i.id,r
//Heterogeneity analysis
reg Wage  Msfdi Msfdi2 Capital Size  HHI Equity ROE i.year i.id if id==17|id==29|id==33|id==13|id==14|id==15|id==38|id==39|id==28|id==28|id==35,r
reg Wage  Msfdi Msfdi2 Capital Size  HHI Equity ROE i.year i.id if id==30|id==22|id==28|id==34|id==27|id==32|id==31|id==36|id==25,r
reg Wage  Msfdi Msfdi2 Capital Size  HHI Equity ROE i.year i.id if id!=13& id!=14& id!=17& id!=18& id!=20& id!=23& id!=29& id!=30,r
reg Wage  Msfdi Msfdi2 Capital Size  HHI Equity ROE i.year i.id if id==13| id==14| id==17| id==18| id==20| id==23| id==29| id==30,r
//Robustness test——Endogeneity problem
use "data2.dta", clear
gen dindia_1=ln(indiaSTRI)
gen india_2=dindia_1*dindia_1
ivreg2 wage_co lp Capital lnage size  ( Msfdi Msfdi2 = dindia_1 india_2 )  i.year i.id if id!=14,r
//Robustness test——Reinspection of enterprise level data
use "data3.dta", clear
reg wage_co Msfdi Msfdi2 i.year i.id if id!=14,r
xtset year code
xi:xtreg wage_co Msfdi Msfdi2 lp Capital lnage size  i.year i.id if id!=14,r
//Robustness test——Replacement core variable
use "data4.dta"
reg Wage_1 Msfdi Msfdi2 Capital Size  HHI Equity ROE i.year i.id,r
//Robustness test——Consideration of lag effect
use "data1.dta", clear
xtset id year
reg Wage  l.Msfdi l.Msfdi2 Capital Size  HHI Equity ROE i.year i.id,r
